# Supplementary material for: TFvelo: gene regulation inspired RNA velocity estimation
Source: Nat Commun. 2024 Feb 15;15:1387. doi: 10.1038/s41467-024-45661-w (PMC11258302; doi:10.1038/s41467-024-45661-w)
Supplement: Supplementary file 4 — Source Data [file 41467_2024_45661_MOESM4_ESM.xlsx]

## Sheet: Figure 1n
Figure 1n
Ground truth velocity
1.69473	5.55019	-5.09882	-1.62447	-4.50149	-2.09969	-3.4001	1.73335	-5.80937	-5.12749	-4.71683	-5.88716	-4.76781	6.06447	6.11628	-0.207601	5.32216	4.27072	4.71291	2.64745	2.15478	2.76514	-3.86147	4.85283	4.96876	-2.98779	6.52071	0.279121	-3.23662	-2.50535	5.72467	1.6426	-2.19662	4.56368	-3.11721	-1.12042	-4.32914	-5.85222	11.7248	-3.46328	4.65327	-6.49781	6.02263	-1.75731	2.29528	-2.92182	4.35256	-9.60674	-1.25309	1.26112
-4.49817	1.58094	-4.83831	-0.334341	-2.53425	0.144504	3.21282	-2.1034	-8.82778	-4.39228	4.204	1.96485	1.13063	-0.439609	6.72137	-5.30922	5.55541	-3.89779	-0.113865	-5.09283	-4.88504	2.49775	-7.57763	-5.74242	-1.77687	-3.85578	-7.24812	0.162047	-1.6254	-4.46171	2.59706	-3.40793	3.77645	-1.64413	-2.84644	3.6927	-5.06099	-5.53647	-1.13744	-3.05774	1.19529	6.00865	2.89904	-1.57341	-1.6059	1.23125	-6.65206	-11.8436	3.80608	-1.33185
4.65843	3.89839	-4.75011	3.90898	-2.32261	3.86916	0.398234	3.93698	8.29668	5.94525	2.56173	-1.54792	-2.61168	-3.54454	2.56283	-2.08183	7.35758	-2.76473	-1.26357	5.9526	-3.28134	4.41547	-6.07485	-5.89999	-3.739	1.81129	6.7934	-0.895206	-2.17119	0.840293	3.66336	4.56937	2.53386	0.429381	-3.48226	4.69305	-0.238843	5.31732	7.49222	-5.90088	0.220804	-4.93553	3.37792	0.966332	3.35415	2.56317	5.5394	-6.08578	3.62136	1.11293
-2.76212	6.94298	1.18386	2.79872	-1.16782	5.44183	2.08088	3.59238	1.70621	5.18427	2.84377	-0.541248	-5.03431	3.32752	-3.40724	-3.77297	2.67075	-5.0234	4.05048	1.5656	-2.9025	-5.05029	-5.12373	-6.42507	-3.17285	-2.35932	-6.61118	2.31653	-6.25374	-6.10101	-7.6766	4.03993	-1.65762	1.83388	-5.65854	-3.40628	6.74602	3.83327	10.3081	-1.27196	-1.56068	-2.90847	-1.30237	-2.98411	0.853768	4.46965	0.470521	3.63029	-1.76807	-2.31028
-0.190049	-3.12954	-3.26476	-1.15927	-4.11347	-1.36222	2.92218	5.86405	-8.86645	4.41897	2.59813	6.36521	-5.27046	3.88232	2.9027	-10.3474	1.88924	4.352	-4.84796	-2.71203	-2.65142	4.5073	5.25799	2.45687	-4.80553	1.58728	5.92295	-2.6406	-10.475	4.70004	-4.26268	-4.65186	1.18204	-0.409032	-3.79837	5.20577	-4.60209	5.73382	-3.67779	3.10021	5.81651	-5.51495	1.9738	-2.48199	-1.83764	2.8953	-1.03057	4.14872	-1.62002	-0.0146726
4.28509	6.41673	-0.118427	4.4267	-1.59323	-4.65543	-2.78487	5.79899	-3.82065	4.44149	-1.34128	4.90914	1.55369	-4.22535	2.24059	-9.98921	-0.109975	-5.6969	4.45783	-3.15947	-3.48427	-2.72384	-4.16546	2.51284	5.13472	-3.47374	1.74897	3.51239	-2.78071	2.86026	5.06289	-3.65535	-4.658	1.37604	-2.51143	-1.68682	-3.42129	-5.51162	10.9416	-3.33683	3.71858	3.86143	4.29233	1.75266	-3.26132	-1.707	0.189833	-12.098	-2.85493	2.51198
-2.36834	-1.07341	-0.289043	2.80831	-8.34463	1.88902	0.131214	5.08591	7.96517	-5.96668	0.306261	-0.890145	-1.83219	-0.569716	-4.06797	-6.13466	2.48152	-7.23948	3.57271	-5.10939	-6.71116	-3.65368	6.04912	5.40265	3.13284	-0.203454	6.69283	1.70943	-6.82071	-12.9128	-9.48016	2.08821	0.809162	4.69194	-0.501769	1.57059	0.0922557	-1.2647	9.38595	-0.996906	1.71011	-6.66519	3.25015	-0.887701	1.30384	-1.59268	-6.63739	-10.0468	-1.4238	-0.41863
4.63968	-2.10084	1.10783	-0.330263	-6.60062	4.39186	0.29123	-0.368868	-9.12237	5.91686	2.10954	6.55924	-5.82003	-2.58726	-6.1674	3.3022	0.38461	2.65645	-1.73768	-4.2857	1.7632	-6.01042	3.50911	5.20005	4.3665	-5.12764	4.05926	-3.64832	-7.7577	-5.60813	-6.6353	5.07522	1.50098	1.81249	0.923923	3.76359	1.78723	0.514457	6.97117	-4.61607	2.19517	-5.70406	4.98684	-1.11465	0.959009	-4.86637	5.14487	-6.62142	-1.55965	-4.71442
-3.00923	-4.41556	-4.29766	4.73886	-4.84522	5.99083	-2.24308	1.93398	0.175551	6.60536	4.0095	-4.48623	-3.10172	0.291187	3.57425	-7.25151	-4.39638	0.580167	-2.91355	5.24926	-6.32212	4.15861	-5.89319	5.29083	3.33297	-5.56452	5.41374	5.58415	-6.50519	3.06028	-1.21689	3.86948	0.807688	3.84308	-3.35526	4.68664	-0.180063	1.52743	10.8979	-0.118819	4.02923	-4.17721	5.76875	-3.46572	-4.59328	3.76075	4.37743	-0.731381	4.06625	-0.381587
-1.68542	-4.77036	2.80552	1.87617	-5.98661	-7.14929	-3.16832	-0.846397	-2.91508	6.22691	0.858952	-1.64714	3.38414	1.94313	3.72077	3.38554	-0.488182	-5.83673	3.66061	-4.62379	0.293343	4.0179	-5.58514	-3.25753	-0.906543	-3.14476	-1.3851	-1.74546	-5.84654	-2.42521	-5.61177	1.74792	0.980183	-1.1711	-5.48867	0.356852	3.48931	-5.56917	7.45633	3.97844	-2.31021	-5.49913	5.31792	3.87152	3.01594	-4.45352	-6.41202	-0.136783	-2.89928	2.7933
3.62864	-0.613003	0.283183	3.0609	3.40615	-6.56385	-3.48321	3.02729	1.54221	6.24502	2.42661	6.25852	-0.182348	3.68662	4.29628	-5.26663	5.20644	4.15361	-2.52927	1.51391	-5.5498	-5.04692	6.11644	4.85476	1.03259	-2.31809	5.24218	0.889785	-9.14625	2.23798	-7.86475	3.33377	0.704201	-2.31894	-2.34565	2.67605	-1.11317	-6.17305	6.83751	1.9851	3.67336	-6.68303	-2.33912	2.99216	0.863467	4.03146	-5.58559	7.87156	1.3634	-1.01557
-2.59802	-6.29784	-6.24516	-1.8657	2.5002	-5.36768	-1.79318	4.81178	-4.97044	4.61706	1.28008	2.56742	3.95469	3.82689	5.46754	-1.82505	-6.43896	-2.13826	1.87015	-0.126199	0.126041	4.99822	3.93404	0.155113	2.1581	2.00111	-3.6838	-2.84605	-7.67369	1.34464	-0.954193	4.37587	-0.640601	-0.86518	-2.97586	5.53454	-4.90058	-3.06165	8.35233	-5.84439	-5.02731	-4.96512	-2.55469	-5.99791	-0.677691	2.53943	4.09855	7.04463	2.66842	-2.83548
-1.16048	-3.6852	-3.816	3.91757	-1.09024	3.12312	0.703361	4.4823	-5.93429	-1.59783	-3.28153	3.96086	2.84942	3.18687	5.59759	0.057244	-0.628697	5.23909	3.29666	2.37204	3.57635	4.42969	-6.35876	2.62447	3.67697	3.61427	6.79915	-0.9078	-0.837522	5.78155	7.82482	5.36614	0.551812	5.87962	-3.44119	5.53584	0.525097	3.57988	10.2915	-2.00481	3.64142	5.7956	2.21346	0.444711	3.48032	-6.03773	3.4192	-10.9217	-2.16692	-0.864544
-4.69699	-5.24321	-0.168079	0.385704	1.75026	0.735538	-2.25844	2.58376	-7.05838	-7.04107	-2.01476	-3.56558	-5.27666	-2.8762	-3.79451	-6.93736	-1.72729	-4.14072	3.35348	-0.879728	-5.60909	-3.99177	5.31365	0.273727	4.13243	3.89691	4.85349	-4.51291	-8.34749	0.696579	-7.21962	-5.00305	-0.777979	6.81024	-5.12156	4.55542	3.302	6.78331	3.63188	-5.41346	2.84421	-3.55072	5.22193	-2.01213	3.98968	6.19997	5.39642	-9.83864	-2.21628	-2.21834
-0.574938	-5.52445	2.85973	3.4504	-1.55737	-0.978152	-0.0544035	4.80451	1.22286	5.78702	1.56791	-5.72918	-2.70031	-1.71269	0.954652	-3.71719	-4.31785	1.16071	4.52833	0.880171	4.32907	0.323	-5.08031	4.18434	-4.76441	0.115202	0.433929	3.56199	-5.569	-8.91564	-5.3386	-2.78245	-3.10147	-5.6507	2.98089	1.06352	-7.54218	5.64417	4.28945	0.314284	-2.25575	-6.24935	4.12523	3.60643	-0.0425239	2.10071	-0.104475	-5.15666	-1.1469	3.00712
-4.25834	6.64959	-3.73087	2.97531	-0.124374	-1.49994	-2.67824	-2.48823	8.86018	3.82217	3.65593	4.95615	-0.0488063	-4.9716	3.8101	2.43866	3.07261	-5.80737	4.89279	0.408235	-2.28879	4.64702	2.26218	1.33147	-4.66357	3.43439	-7.29422	0.872437	-2.80411	0.444258	-7.73085	5.31933	2.91785	3.25146	-4.7478	4.19953	5.18248	-2.90935	-0.398026	-1.06679	-1.3687	-4.44606	4.53871	-4.27727	-4.86198	-3.67352	-1.49313	-10.1362	-1.60288	-1.0034
2.5947	-1.56972	0.033905	1.84954	-0.948094	3.57665	-2.20067	2.40887	0.163072	2.37767	2.48978	-4.08638	-1.98889	-1.70599	-7.02266	-8.72808	6.80059	-5.83916	0.121326	-4.59711	-1.95144	3.54478	-6.85089	4.01027	4.30375	-1.03381	-1.94062	-2.90256	-4.45226	6.55164	-8.05733	-2.32117	0.640077	-0.0229715	-4.04977	4.46092	-1.86461	6.11081	7.9815	-4.04276	3.08566	-4.81918	3.85703	-1.90805	2.41699	-1.30011	5.88295	-10.2029	1.96201	-0.233227
0.558798	0.894288	-5.30889	0.359647	-5.40473	4.92408	-2.97413	3.17805	-7.78836	-1.11886	-7.00099	-4.82317	-2.65304	2.11877	-5.91113	3.21119	5.40032	-1.62615	3.12502	0.946083	-4.76227	2.04741	-5.02561	5.57157	0.29651	-4.09171	-7.1644	1.05318	-8.787	-8.45978	-6.18497	1.77571	2.9745	6.56163	-1.53465	3.33107	-1.89475	-2.66536	14.0177	-1.01525	3.38105	2.44368	5.72951	-0.37936	-0.184947	-4.78857	4.99461	-1.97438	-0.497084	-2.69068
-6.1694	3.97264	-3.82623	3.53293	-1.89351	-5.26415	-2.94796	4.87656	8.71738	5.05063	1.8149	3.7107	0.163032	3.42089	-6.3301	-2.85661	1.29556	-4.37021	-4.40478	-1.70204	-5.21726	3.88368	-6.02716	3.11979	-3.55471	-5.08662	7.2972	-2.15197	-6.10455	2.94911	-5.62182	-4.24718	-3.73888	-3.99414	-3.68136	5.2447	2.21388	-4.90377	9.61086	-2.20941	-1.79773	-4.85229	3.0613	-1.16294	0.663416	-0.993587	-4.67042	-13.1371	-3.35006	-0.380674
-1.55317	-1.47426	-4.8358	4.00819	-2.71089	-3.54412	-3.00746	3.77314	-4.49052	3.29468	5.84389	-1.03179	0.207502	4.05933	-7.44011	-4.75244	2.63666	0.0461995	0.614588	5.199	0.00598468	-4.86035	6.22411	0.855958	-1.30682	6.26671	-6.25165	2.38935	-3.2202	2.78198	3.62035	3.07902	-1.75189	-0.528233	0.45868	1.8801	-5.40083	6.13617	8.4273	1.15646	2.64699	-3.87956	5.77755	-4.03893	-2.23011	0.0252503	1.17882	7.1976	-1.01055	6.209
-4.4991	4.40257	-2.11175	1.76814	1.21814	-1.44193	2.66821	5.97125	-7.73474	3.96652	-5.07535	-4.90665	-2.46228	1.81036	-8.42605	-8.05526	0.301942	-4.20033	-2.31687	2.9775	6.1004	3.66074	-6.52273	2.61621	-3.83339	-5.82697	-5.32039	0.794652	-3.7874	-5.90447	6.007	-3.61729	2.7921	-3.3978	-4.10043	4.69249	3.47001	-4.22626	2.05947	-5.31523	-0.279999	0.476006	0.110968	-1.8066	-3.18107	3.06114	3.26162	6.39364	-2.4087	0.554254
1.55145	8.32665	-5.61712	-1.06025	-3.58313	2.24566	1.4712	5.47477	8.81881	4.69387	4.00315	5.18832	-0.255177	-1.25914	-6.85065	3.047	-0.721969	2.7096	-3.97077	0.0807497	-0.257636	3.04829	4.46777	1.20611	0.874331	1.95119	-3.46047	-2.55067	-3.19791	0.811244	-4.99451	4.1813	0.827702	1.83147	-4.29933	-4.35806	3.17765	4.71112	9.63099	0.408957	-1.79847	-4.8316	2.58493	1.52558	-2.54339	5.77633	1.61135	4.26586	3.72541	-5.1846
-2.69023	-5.19747	-1.65443	0.283088	-4.14894	-6.32051	-1.46902	0.0072045	6.97396	4.8108	-0.926039	-2.86164	-6.07304	-3.03352	5.39498	-7.79545	-6.98792	4.20083	0.605038	-0.394129	3.56404	-3.16879	-5.57905	-0.64615	-0.45528	4.62316	-5.39631	2.05259	-4.11495	2.02724	0.800931	4.48457	0.385085	0.225418	-3.76691	5.41119	2.57437	-5.95941	4.42223	3.21243	0.0591059	1.00286	3.79788	-3.81254	-0.91425	-4.27202	1.50095	-9.60526	5.439	0.987715
4.86102	-2.62109	-2.83825	-3.33494	-8.15815	-2.67933	-0.424887	3.14168	7.99215	-1.9308	-2.17625	5.10202	-0.110791	3.60311	3.96394	-2.57141	1.34618	3.77902	2.72641	-4.0393	-5.78574	0.16253	-5.75582	-6.70138	3.42573	2.56739	7.29177	-2.47377	-5.85824	4.89293	1.56755	4.32342	1.38942	-7.3179	-2.5159	2.44024	-5.92611	3.66713	6.08392	3.51241	3.65303	4.62361	-1.02709	4.90934	3.76312	-1.89984	0.282839	-10.6114	4.94976	-1.20319
-4.96033	1.54799	-2.21334	1.33493	-1.76278	-5.67251	2.87799	-2.15433	-3.01797	4.52447	3.98316	5.14912	-1.03106	0.546139	3.8532	-3.10465	-5.13817	1.49938	4.3831	4.96618	-4.76515	2.23399	-0.50021	1.94428	3.42591	-1.37278	-1.89316	-3.22359	-0.626584	2.95339	3.39421	-4.85286	2.48679	-6.33435	-1.82629	-4.34385	1.149	0.0994995	1.94919	-4.19261	-4.59435	-6.36194	4.48132	-1.55339	-3.74048	-2.65949	2.65524	-1.00776	3.58069	-4.28661
3.2499	-3.26071	-4.18925	2.33888	-5.50068	1.57992	0.786651	-0.348679	-2.49341	5.41369	2.2341	-6.37959	-4.98831	-3.09931	-4.23824	-5.12078	2.23318	-5.40824	0.474623	-0.286598	-0.446031	2.11944	-5.3702	5.22419	-5.69874	-3.07082	-2.20874	-2.7282	-7.00817	7.55043	-8.51803	5.76246	0.215572	-0.227582	-3.79284	1.55443	-6.0196	-4.56168	-4.82149	-1.95134	-2.57131	-1.97209	-0.992992	-2.78366	1.2964	-8.43085	-5.75724	-1.89137	1.41817	-5.83411
-4.17849	-1.42968	-4.76358	3.85624	-7.57883	-3.80477	1.99384	5.64644	-6.88313	-3.75374	-3.19126	-1.9423	-3.88598	2.32784	3.44444	-11.1231	-1.04131	3.28723	-3.45016	-1.63061	-4.93653	4.11688	-0.870454	-1.09364	1.02612	-6.46755	5.99244	1.9867	-3.31218	0.340662	4.15961	4.01086	4.5755	-2.20687	-0.49405	0.896705	-2.39379	4.72131	4.31178	1.65655	-7.64881	4.80123	-1.03323	-4.11055	-1.44486	0.995459	5.00027	-9.82829	0.0205581	-3.28585
2.79107	3.11137	-1.07968	2.63623	-6.70319	2.86112	-1.46556	4.83303	8.4269	4.10919	0.68854	4.18794	-5.46825	3.81476	7.03202	-10.8681	-5.82894	0.770942	6.12947	-2.64225	-6.61233	4.63314	-6.2495	-0.13333	4.69357	-5.18539	-6.78125	2.92198	1.85696	8.92078	-4.91431	-2.97812	3.50126	3.91636	-3.75522	2.42176	1.71105	-0.221063	6.71975	0.540113	-2.31507	-5.93525	-0.46713	4.38345	-3.14213	-4.98164	-6.74594	-11.1666	3.46325	-5.42253
1.70696	-2.22679	-3.10789	-0.53594	-1.8933	3.3122	-0.371641	4.14904	7.48538	2.82973	2.87995	5.96423	-3.737	-0.965953	6.8123	-6.68996	9.20939	-1.502	-1.61422	-3.07333	1.41791	-3.02735	-6.02452	3.73294	4.72469	2.04787	6.31369	2.67609	0.674657	-8.87709	-6.08749	-3.84392	1.30109	5.61956	-5.55792	-0.841978	-3.87685	3.30391	12.3441	-3.65618	1.80023	6.04006	5.85218	0.436152	-4.24063	-3.11768	-5.23763	-10.3709	3.45647	3.2057
0.810599	-4.24157	-2.99838	-0.115103	-5.51524	-2.71477	-1.93398	-2.71939	6.83792	-1.36527	-2.16487	4.90517	-2.73167	-1.73122	6.58892	-4.32208	2.95623	2.77486	3.99825	4.94878	0.651624	1.02511	4.94016	-4.75146	-3.64512	1.10937	2.89696	2.1863	-4.56009	-3.68179	7.22123	1.57803	0.739313	2.83748	-2.98277	1.8703	-0.419362	-5.85659	-0.35511	-1.82328	3.69865	5.25001	5.3262	4.21679	-2.63731	5.74728	6.59381	-5.48544	4.3395	3.49989
-0.899854	3.20906	-4.42668	-2.42257	-2.85663	0.695487	2.00507	-3.05855	-7.62959	-3.86059	5.04456	-0.23592	-2.38799	1.04235	5.14022	-3.64647	1.55998	-0.157661	4.6645	5.11732	-0.490446	2.32809	0.389195	-1.99071	2.75702	-1.9225	6.87654	-5.7262	-8.45385	0.588168	5.62413	-0.899329	2.22247	3.96346	1.34951	-0.423709	-8.28891	1.63191	-1.94311	-4.97629	4.62047	0.222085	-1.65541	-3.35739	3.21868	3.4027	4.85615	-1.00709	-2.52331	4.7865
-3.61421	6.34735	-4.4037	-0.82984	-4.45696	6.28704	-2.58317	-2.44869	7.88637	-6.47101	-0.275249	5.21298	0.397827	0.543243	-4.42776	-2.82081	4.89456	2.21478	4.86658	4.60859	-5.85842	4.42941	-5.04581	6.81433	-5.12187	-4.55114	5.31121	-1.26212	-8.27189	-5.72177	5.74951	-0.881466	1.98012	6.21352	-4.71322	2.96133	-6.83717	-5.5618	11.0519	-3.30831	3.33477	5.24276	3.69849	-3.52065	3.12555	-5.33195	-4.47798	-5.25827	-3.89993	-1.75552
-3.74466	5.9739	-2.03361	3.81072	-2.19577	-5.07179	2.34771	4.90401	1.64654	-0.63333	4.24429	-1.91226	-4.98338	-4.07493	6.57415	-8.78091	1.61842	-4.4426	-2.06924	-5.79388	0.4448	-1.31435	1.03525	6.33083	-3.92404	3.94143	5.7011	0.545871	5.03698	6.32612	-5.63372	-1.14658	3.9174	4.33729	-2.50002	0.511885	-4.82144	-6.00878	1.11967	-3.83137	-1.28297	-3.97618	-3.09757	-2.96674	-3.10488	-7.72186	-2.31302	-2.43841	-0.532811	-4.45364
-3.53927	-2.34007	-0.733401	-0.224751	2.14703	-6.54845	2.09865	6.07509	3.47732	5.35183	-0.539901	2.33939	-3.54881	-0.166212	6.63473	-6.03046	-9.41019	3.86523	-2.06428	3.06325	-5.18501	4.19705	-3.64185	0.818144	-5.65044	-4.98708	1.5481	-0.840236	-5.21253	1.39815	-7.03801	0.14262	0.476658	0.212103	-3.4472	3.62282	0.319119	4.9946	-1.04228	-1.13082	-4.40226	5.09582	4.908	-4.94211	2.53157	-7.60769	-2.37617	-1.27498	4.19471	-7.1319
-3.41874	-4.35787	-1.1966	3.66465	3.59446	3.18265	-2.94076	-1.99471	-5.14158	1.5041	-4.76851	2.89313	-6.31572	-1.12555	5.08251	-13.033	-0.38948	-4.3995	-0.88642	3.85446	-7.7063	-4.21884	0.212393	1.33653	-4.58995	-4.2166	5.76745	2.92861	-2.89084	-3.18916	-8.60022	1.53284	1.08562	-5.37651	-4.1261	3.88679	2.06647	-7.24304	9.8763	-3.14044	1.58439	-3.88501	3.31408	-0.04532	2.80837	4.08566	-2.54739	-10.3595	-3.19581	-4.27947
4.85639	2.88449	-5.97006	4.23137	-1.90422	-5.2601	-1.18019	3.46781	-5.67156	-6.04903	-1.07069	-5.08388	-0.53789	-1.2859	5.19013	0.997522	-0.456748	1.4134	5.1791	5.52468	-5.78906	-1.12335	-5.08024	1.31698	4.00487	1.79474	3.51592	-0.791686	-9.60691	-4.86316	2.87948	0.0467651	1.96992	-0.35494	-3.08886	3.04497	-6.40535	-1.33126	12.9672	1.84085	-4.36959	-6.72456	-2.02683	-3.15164	-1.49751	-4.14554	6.97822	6.39106	3.8428	3.30024
-1.98645	0.984126	-3.46289	2.83964	-5.68399	-5.62151	3.0358	6.16096	5.18905	-6.4576	4.175	-6.91874	-3.71538	-4.82739	1.0989	-3.97226	-5.02676	0.064226	4.95961	1.61172	4.94992	-3.51233	-5.95763	2.74856	-5.05878	4.76134	4.2959	-0.292826	-7.32702	-0.163842	-5.1537	-3.51781	-1.43745	-3.82627	-4.75679	2.70654	1.36311	-3.20467	10.6618	-4.85497	-5.81341	-6.47893	6.68968	2.68125	-2.2516	5.34605	-6.67204	-12.711	2.99852	-2.5779
-2.8199	-1.69735	-3.82033	-0.247492	-2.95452	1.25531	1.36153	0.847076	6.37582	-1.83445	1.61697	6.39936	-1.9145	-5.1205	5.48911	-11.0945	-7.31656	2.73292	-0.0680046	-1.0053	6.17852	-4.9114	1.21521	3.5036	3.96851	-2.62969	7.05548	-1.2441	8.10304	4.48157	-6.27365	4.7511	3.96947	5.2592	-3.42343	-3.27183	-2.35382	-2.90212	7.93434	2.94892	-0.181767	0.944876	6.17527	4.25873	3.30534	-1.09936	3.88069	-13.2294	4.27681	-3.667
-1.96231	-0.762127	-2.60092	-4.09741	-1.6607	-4.33473	-2.70063	-2.54811	-3.48609	-4.12453	-2.64137	5.12328	-3.00198	-1.71356	-3.14922	-3.66454	6.23722	-2.3417	-2.55918	-4.83375	-3.46118	3.46859	-2.21241	1.47997	4.65644	3.18066	6.56782	1.53034	-6.36726	6.5877	-4.09329	2.97966	3.3133	-5.12575	-1.80756	4.70525	3.28599	2.38536	5.33358	-2.90454	-5.80604	-1.65542	5.11799	-0.373601	1.04276	-0.659669	-6.12273	-3.05174	-0.373646	-1.48999
-2.95223	1.35125	-0.188152	-0.958132	-5.28553	-6.39967	-2.59692	2.18906	6.45574	-0.0936237	-2.68108	-4.19333	-5.3447	-3.47635	-0.190574	-4.15975	0.357226	-6.5221	-5.12798	-3.87516	2.26444	3.01255	1.40054	4.78235	4.59718	-4.93542	5.09149	-1.62265	5.40831	0.102634	-0.667217	-0.347629	3.7765	-2.78565	-0.972355	4.65281	-5.55326	-2.92115	5.71578	-2.2181	-5.15263	-6.05464	5.30813	-1.07299	2.02533	2.18023	-1.43851	-10.1647	0.504244	6.66034
0.48995	4.36063	-5.63698	0.563709	-1.83868	-6.45098	2.81221	-0.868484	5.07889	4.80697	-2.083	4.84316	-4.0079	3.48075	0.499873	-8.40296	-7.64706	-5.83956	4.44513	-3.07517	-1.25138	-3.89039	3.48162	-1.5659	4.58863	0.242469	-2.01517	2.2586	-6.96031	-7.30905	-3.52494	-1.70713	1.01406	0.584513	-4.58007	-4.40372	1.14606	3.75953	4.84933	-5.87939	-2.58034	5.54315	4.21565	-0.509775	2.38874	3.23857	2.84004	8.81352	-1.09101	-6.99053
4.17074	-2.14926	-2.0061	-0.620469	0.428862	-1.2888	-3.14737	-2.66059	2.48438	-0.313032	-2.39313	-7.36265	0.843612	-3.83891	-2.41782	-6.12929	-5.27163	-7.7227	-4.80018	3.42407	2.2654	5.8085	3.76279	-0.521054	4.19877	-5.98077	-5.76226	2.15739	-4.01411	-3.11412	-5.24613	-1.32973	0.817007	3.41351	1.52713	4.67199	-1.89428	3.58688	7.96739	0.24844	-1.26934	-5.95598	-0.832539	-3.90644	-0.996561	4.7735	3.32484	-10.3135	-1.83431	-0.200849
-4.384	-5.67655	0.0681009	0.394223	-5.65411	2.69549	0.194059	1.16744	7.3723	-5.17117	4.09926	1.15813	-5.33665	-0.130219	5.80949	-6.49571	3.31554	1.8159	2.89673	2.85239	-2.40844	-3.8599	5.99711	2.34168	-3.68117	-3.87089	-6.71356	-0.927517	-5.10371	4.63042	-7.43535	4.5958	-2.28775	-6.32064	-1.65544	-1.20405	-4.01	-0.144135	7.00504	-2.42687	2.20357	5.13098	5.12947	2.31931	-3.29805	-1.87395	3.49807	-8.31303	-3.58988	-7.09367
5.18887	-4.20122	-0.382706	1.44647	-3.75808	-4.80164	-3.19612	5.59717	3.23591	4.23191	3.70438	5.14975	-4.82806	3.52823	-5.44407	-1.30561	6.51304	2.75443	4.99997	5.17106	3.96887	4.04003	-3.4181	-5.25014	4.86345	-5.51192	-6.80937	-2.28968	2.02804	0.140781	-7.20251	4.98955	-2.81496	4.56803	-2.76324	4.6606	-3.67237	-0.0539837	10.2063	-0.904366	1.33574	-1.71755	3.84372	-0.51358	2.30324	-3.79085	6.76673	9.64487	4.31594	-4.27294
5.84292	-0.110134	-2.8191	1.93946	1.43997	-1.77539	-1.76242	2.55844	2.75154	-3.71472	-2.32044	-2.72941	4.67851	-3.77562	7.45591	-3.24398	1.75698	-4.32332	-6.33596	3.77632	-0.865629	-2.67665	-1.13833	4.26338	-4.28568	-2.08974	3.81895	-2.98648	1.83934	-3.87013	4.75751	3.51374	4.01177	1.93788	-3.8031	0.415008	-4.7944	3.96695	9.33272	-5.99805	-7.15049	-3.78684	-0.503968	-3.70953	2.0989	1.42846	-7.11458	-6.12555	0.632399	-0.420718
2.62444	-0.0632362	-4.96939	3.91383	-5.81778	4.11478	2.56629	5.20145	-6.39675	3.49728	1.55604	-5.46729	-0.00690481	1.52569	0.608151	-2.12997	3.66903	3.4774	5.0654	-2.35276	-6.10699	-4.3063	4.08845	4.64496	4.52192	-1.95758	6.23998	-1.80795	-6.07025	2.3555	-7.08788	4.5446	1.12963	0.289784	-4.29431	-2.27485	-6.48653	-4.3555	-2.83121	-4.77546	4.33271	-3.09265	5.57961	-2.14705	0.346223	3.91332	-1.17756	3.96199	1.60106	-3.13711
-1.73289	-4.29747	0.447282	3.07026	-6.07706	-4.20041	-0.266933	4.07743	-6.00664	4.14096	1.33099	-3.89351	0.418125	-0.129611	5.29335	-5.82869	-5.6361	0.657399	1.86637	-5.66649	-5.55802	0.765392	-3.65038	2.67419	2.09981	1.70357	-1.47411	-1.65741	-6.18285	10.0348	-1.23955	-3.72602	-1.95401	7.64997	-0.119111	-3.66688	-5.36392	-3.31226	3.8682	-0.304838	2.72392	3.66401	-1.8961	-4.59442	0.472589	-1.56701	-5.03389	8.80447	-1.00315	-3.04928
-0.760281	4.26758	-5.90961	2.45796	-7.36162	-5.70932	1.43418	4.22817	4.90253	4.95587	1.76908	4.53346	3.29147	2.3687	6.50115	-8.74859	7.19963	6.30988	-2.72024	-2.06288	-6.24537	-3.46069	-5.8107	-6.26722	4.20399	-6.38027	-7.36979	-0.839498	2.33368	2.60634	-2.19376	-0.00856987	-2.49341	-3.47365	0.641436	-0.653168	1.93057	5.46852	-5.95966	1.82518	1.63167	-5.62562	-3.15767	3.45203	2.32981	-1.67756	0.0234393	7.5175	-0.902315	0.153031
4.41716	-4.62454	0.0362272	4.7299	-3.87289	2.45845	0.922156	5.84769	2.39295	-3.53104	-3.90465	-3.85537	-0.605075	-5.13812	4.20111	-3.34438	-5.4079	1.89894	-5.28473	5.30248	-4.93937	3.27835	4.90986	-2.94949	-3.86958	-3.83848	-8.99929	1.32931	-7.34872	-2.19051	-7.68568	5.70281	1.04235	2.14913	2.01023	-2.85183	-5.49514	-5.80681	8.70086	3.10649	1.09995	-2.66398	4.5003	-1.88735	2.16457	-0.522126	-4.83822	9.8688	3.86994	-2.53002
1.62318	3.13715	0.152366	3.01554	-1.23967	-5.99974	-1.95814	4.82567	8.97904	4.80549	-5.37021	-1.88516	4.24734	-2.1105	-2.50917	-5.45496	-5.90542	2.87989	-3.33648	4.77343	-6.75457	6.19377	-1.06167	6.2517	4.8543	-4.32891	-5.88811	-0.453462	-3.51458	0.678467	-2.41428	5.45081	-1.2855	-2.93184	-1.49622	-3.54253	-1.67015	-3.43733	6.46765	-4.93318	4.06106	-4.04581	3.29757	-0.856893	-3.63037	-6.99928	-6.29314	-8.78669	0.107573	-2.37946
-0.884367	0.456422	-4.27248	3.25108	-1.54547	-5.77698	2.34501	0.941902	6.13999	-0.966037	-0.191847	0.390363	-2.09731	-4.03489	3.06585	-7.21942	-3.94712	4.88709	0.260791	-1.16071	3.11078	-6.2519	-3.68133	6.68934	-0.883046	-6.61613	6.33411	4.1224	-6.15739	-6.40495	2.93719	0.405052	0.614048	3.0075	-0.859681	4.86774	-6.95345	-5.48909	9.76565	-1.13128	3.45899	3.51828	4.50474	-1.40074	-0.931988	-5.19909	5.04316	8.19666	0.720381	-5.24923
-4.27631	1.56226	-3.32977	4.16477	-1.13052	-4.57458	-0.23329	2.66976	-0.0687769	-4.57548	1.20185	-6.48519	-4.6439	-1.76876	-0.3867	-1.62358	-1.61736	-4.4571	5.14866	-3.53749	1.63823	2.03044	-3.01982	-5.8116	3.6996	-2.99403	7.14559	-5.19663	-3.85369	4.37812	-2.11113	3.58675	-3.94599	1.07118	1.5479	2.661	-7.81651	-3.10244	12.9382	-2.66271	0.847092	-2.5851	6.66842	-1.74845	-3.10481	-5.86775	5.46158	11.408	5.10992	2.11018
-2.12338	1.86082	-3.28797	4.59794	-8.59346	-4.83984	3.25702	2.24878	5.14141	2.96227	3.00818	-6.51047	-4.29605	1.18863	-3.67516	0.99291	3.83115	-6.46139	-1.59369	5.75496	4.23273	1.05333	-5.53466	0.381899	-4.5634	-4.77197	-8.4099	-0.933177	5.21113	-7.16733	-7.54478	5.39591	3.89906	0.650643	-4.67864	-3.78286	2.90851	2.90962	13.0714	-3.87184	-2.21156	-3.25561	4.46721	-0.788406	-2.42238	-1.0426	-0.211692	-8.60414	0.981869	3.09608
-4.22086	4.92236	-0.230279	3.64489	-7.82484	1.33748	-0.40088	5.3471	7.54854	3.53678	3.92457	6.53409	-5.71649	-3.73595	1.35237	-4.50686	-2.72013	-3.16613	-4.9764	1.35025	-6.69317	-3.95767	-1.01048	-2.57508	-1.3414	1.2642	5.09292	-2.17588	-1.16223	2.51168	-2.19238	-2.14342	2.05391	-3.338	-3.03704	4.19746	-5.05754	-3.69201	-4.78001	-0.741115	1.4692	-3.53343	4.94601	-0.227715	-2.42959	-9.46162	4.13764	-11.1843	-3.86453	1.25169
-3.46353	3.43535	-5.53702	2.99943	-0.417	-0.946243	2.51296	5.06786	5.51608	-1.33839	0.000578598	-5.60244	1.93664	0.476334	-1.16362	-4.38581	2.67649	-5.136	-4.59852	4.33187	6.44962	-3.99403	1.59273	-6.59858	5.74742	-4.55999	5.89999	0.945379	-6.00727	-10.1449	-5.40829	6.28045	-4.44167	-5.11035	-3.37014	3.14389	-6.59803	5.69642	11.2155	-3.84059	4.2033	3.29113	-2.94742	-2.63576	-2.97252	5.007	-5.82863	1.22901	2.19268	-3.46332
-0.205492	-5.19462	-3.95263	3.23835	0.296576	-2.89427	2.14518	2.62848	6.29631	4.4146	5.74888	-3.76056	-5.73106	-4.49989	-6.97422	-3.17941	5.1638	0.727504	-3.56755	-5.22602	-0.498057	-5.53524	-3.3121	5.79917	1.50225	-1.00435	2.64842	-1.85597	-7.03794	2.39478	5.77303	0.526488	2.66928	-2.90202	-3.11089	2.64196	1.40213	-4.43631	8.94659	-5.6616	1.79296	-5.24	2.01047	-4.67071	-2.60088	-5.19668	3.97632	-10.9985	4.8196	5.71686
-2.85257	3.03871	-5.06113	1.30105	-0.595147	-4.70518	-1.10571	1.51142	5.88473	1.19479	2.20103	-3.14414	-0.713181	-4.77168	-1.00033	-9.5339	0.609284	0.685949	1.2322	-4.51368	-5.11011	-6.56319	3.95275	-4.23256	4.31402	-4.40535	8.17077	0.40844	-0.973437	3.494	4.77547	-3.2938	0.654259	2.88115	-3.4819	3.70979	-3.51425	-2.67838	5.76428	-1.81816	-2.23032	-5.31201	3.6133	3.41754	-3.20354	1.90601	4.87668	-2.99876	3.5557	-1.8071
0.760811	-0.592942	-4.4334	-0.923441	-2.71517	-5.54615	1.82662	3.13571	-7.92543	-4.69752	0.599201	-4.53341	-4.26303	1.18923	-5.13025	-3.17223	-5.66083	0.0389398	4.21732	2.59029	1.26221	2.45737	1.7821	7.34811	0.231366	0.965015	5.69238	2.92057	-1.60222	-6.03702	-1.28017	3.10548	1.45799	1.526	-3.85857	4.76096	-2.50097	-4.31167	-1.59636	-3.57458	4.2253	-2.95766	5.3527	-0.798532	-2.98902	2.98387	-1.88967	-5.97068	-4.61017	-1.06777
3.68343	4.02106	-4.25663	0.719507	-4.09136	-4.72895	-2.60936	1.32275	-3.87827	-5.45707	3.8921	-3.1855	-5.59557	-4.08283	2.44271	-9.10152	-9.2232	5.58488	4.14661	4.41404	-0.749483	4.30119	-4.22312	5.28729	-4.98014	2.94769	6.44549	1.9399	-3.51263	-9.27935	7.33256	3.86667	2.98624	-0.688054	-4.67375	2.8444	1.73464	2.17814	9.70766	1.78942	3.7045	-6.57834	5.2484	-4.11938	2.43927	0.69347	-0.335359	-7.34943	-1.07235	0.0115906
-4.03015	-1.22999	-3.4949	2.44619	-5.6372	-6.53216	1.23497	-2.88257	-5.92299	2.30789	-4.06601	-2.89266	-4.43831	0.437171	7.15711	-3.16775	3.73178	-3.36164	-3.38493	-0.0184448	1.99312	2.78265	-4.48472	4.66844	-1.39458	-6.77378	-1.15508	3.67505	1.59282	-9.08066	-6.27679	-1.09543	-0.836546	7.69333	-3.46619	4.66158	-7.57533	4.36079	7.16704	2.7362	-2.92713	-5.83984	1.75456	5.27027	-2.00528	7.35791	-1.55304	-4.33917	5.27828	-2.38528
4.95081	6.06172	-5.34332	1.06938	-2.17199	-3.06095	2.29415	-1.36575	-6.04282	-5.42447	4.14326	-5.773	-4.23086	-1.6826	5.75999	-4.81699	-0.151812	-2.74502	-4.10101	-5.51503	-4.53326	6.21235	5.67181	-2.62183	3.69559	3.07419	6.12518	3.52418	4.96214	-6.17074	-5.19341	-2.9412	-0.981778	3.80013	-2.57451	4.43567	-2.88989	-5.61652	4.68973	4.1512	4.0253	-1.95311	6.24042	-2.97971	1.60823	-2.05793	-2.96039	-9.78707	2.48467	-3.35686
1.37035	1.08671	-3.90391	3.12849	-0.428145	-5.08712	2.41249	2.12166	6.05542	-1.9575	-6.91272	6.10385	-0.428662	0.957992	-5.55613	-4.35989	0.840226	2.83069	-1.7169	0.402518	-6.31775	3.98481	7.1584	2.80344	-3.25421	-4.27495	-0.314425	2.38275	-8.78653	0.267587	-5.4188	3.14632	3.59813	3.71778	-2.05964	3.22257	-1.13349	-5.92871	10.6458	-4.73731	1.19249	5.07716	4.82631	-4.5341	-0.444171	5.66847	5.15402	-4.85359	2.5418	-3.74648
-3.98887	-5.61442	-6.49629	1.70096	-0.0463573	-4.92665	-1.45399	1.05194	-7.12843	-5.42578	-3.98607	-4.66007	-6.3205	1.8417	-1.1843	1.06354	2.64706	2.05307	-0.443617	-1.76943	-8.06716	-3.87413	4.75224	-5.96623	4.21044	1.33158	1.06332	1.27472	-6.10743	-0.920107	-7.81535	-4.7986	3.63545	-5.60649	-4.03613	2.25046	0.572295	6.15825	11.8021	-4.51659	6.23535	-6.41482	-1.25755	5.072	3.79464	3.02959	3.84743	10.0785	1.46405	-4.21771
-0.681381	1.58295	2.59979	4.23019	-5.26532	5.73017	-2.73399	-0.0659566	8.96151	3.21481	-5.47522	1.35437	5.2916	1.62126	4.87919	-6.23047	-1.42503	2.38165	3.83566	3.81528	-2.46192	-3.85717	-3.25226	-0.482869	-4.35834	-6.25096	5.50386	-2.13149	-5.88554	2.12188	4.0034	5.33281	1.28084	-0.701781	1.53428	5.57259	-5.86568	4.63856	9.83766	-5.7097	-2.27493	1.13096	-0.701428	-3.99722	-3.95374	-6.90111	-0.0117886	1.58375	-3.9544	-3.09268
5.50791	-4.99136	-2.46295	3.61712	-3.41881	3.18436	2.30315	-3.09257	7.56426	5.06476	-2.01954	5.7336	-4.76744	0.114532	6.56281	-4.41233	3.29586	3.64319	4.5274	-0.525504	-3.96316	0.722338	-5.10354	3.67579	-1.34839	-1.8039	7.38315	3.19458	2.14831	-5.36566	-5.82119	4.76253	1.10477	4.83318	-3.23775	4.14224	-6.63691	-6.88495	-0.134428	2.6823	0.716421	-6.5033	4.13462	2.78552	-1.39055	-6.91569	-0.363111	5.91877	4.67136	-6.28531
3.21401	-5.27931	1.38348	4.62715	-5.50545	-2.31907	1.95636	0.51599	-2.40568	-4.5869	1.16524	5.39174	-6.39231	-3.62272	-0.217858	-4.30761	-2.21984	-3.39478	1.61739	4.94213	4.98027	-3.75352	-5.80947	4.14505	-2.44638	-5.48759	-8.03856	2.85189	-2.87454	0.284034	-4.50422	2.44592	1.7595	3.44898	-4.22365	5.3032	-4.77702	-0.347968	9.92474	-3.17022	1.27648	2.0002	-3.15529	3.53607	-0.778876	-0.926585	1.925	-8.85379	3.29845	-5.53294
-4.97276	-7.07529	-4.83506	2.38178	-2.61159	6.45912	-2.71565	-2.50638	-5.31889	4.63471	3.61406	1.43123	-1.3477	-3.73285	-7.08672	-6.44888	3.35632	-3.30447	-4.09464	-2.91132	3.47912	-3.07817	-5.28493	-3.26498	-5.09184	3.35284	-1.80319	2.08545	-10.5068	4.98499	3.79715	0.482968	-0.959712	3.25344	-2.17021	5.86894	-5.03559	4.52162	-3.8869	-4.37726	-5.1833	-3.2316	-1.4618	1.52006	-2.10312	4.9918	-3.62346	-9.32215	0.668133	-2.0139
-4.2695	5.05154	-0.679823	-2.77701	-9.05425	-6.71352	1.2654	5.77389	7.81418	-3.6039	3.82902	-4.37504	-2.78719	-0.32809	3.66088	-5.44784	-9.03893	-5.87835	-5.31148	-1.02184	-3.02266	3.73805	0.292673	-6.79942	-4.21862	-6.22031	6.33633	-3.07802	-3.88461	-5.25867	-8.12517	2.35356	-0.394316	2.76118	-3.70104	4.28311	4.34012	4.12209	7.64588	-5.08434	-1.19016	-6.2667	5.70604	-3.39667	3.42166	-3.65044	-6.62968	8.85888	3.28375	0.738106
1.87172	4.73321	-1.16957	4.72534	-0.714557	-4.2812	-3.24848	3.90861	-1.6705	0.975456	-3.5329	1.96368	3.20977	1.19318	0.103442	-9.15399	0.261587	3.27031	4.58907	2.68401	-5.95439	-4.7679	5.08379	2.99852	2.8126	-3.10162	1.38857	1.45872	-4.60662	6.26988	-7.34313	2.06038	1.88659	-1.33948	-1.42043	-1.28942	-8.58736	5.69788	1.8745	-2.5204	2.82295	-4.58543	6.27871	-2.29075	-1.73484	-5.53435	-4.97903	-13.7195	-1.60002	-4.5766
-2.60642	3.99845	-3.55837	1.6007	-3.0607	5.36025	-0.148779	1.45903	-7.20671	4.75091	1.26089	-5.11281	-4.18548	1.73306	-1.83375	-12.4067	4.8461	4.99793	-1.25592	-2.75061	-1.7643	3.89872	-4.77347	-0.702778	-4.7819	-1.34291	-0.150688	-5.55882	-1.91141	1.51397	-3.36226	3.77789	2.01885	-5.37514	-1.23499	4.9205	3.26245	-3.78537	1.31239	-0.859603	2.34187	-4.13963	3.25944	0.0185989	2.73797	6.38437	5.17081	-2.74613	0.993476	1.39147
-1.98904	-3.41384	-2.20231	2.55097	-4.822	-6.22479	-1.62898	3.94897	-3.87338	5.24534	-3.26003	-6.71511	-2.93581	2.7788	-6.19674	-3.40743	4.59442	4.19167	4.19764	-0.934673	-3.61386	-4.34133	-5.2053	-5.15482	-2.91843	-4.7854	5.12272	-2.44813	-0.0769428	-3.72605	-0.571772	2.87993	-1.6199	-5.1481	-4.33382	6.10884	-6.91814	-0.694343	11.3255	-2.36839	7.03978	5.09085	5.09627	-1.82657	2.38969	5.41614	0.966342	-8.14653	2.7357	1.62168
-3.52641	2.04578	-0.819162	1.54932	-3.95064	5.32269	-2.41164	5.40469	-8.5619	1.04038	-5.15131	-5.57588	-1.41921	2.63112	4.65604	-4.11263	1.09159	0.630376	4.75056	-0.718848	-2.49139	3.63833	-5.58261	-2.08409	-5.76917	1.15454	-5.47189	3.04473	-2.39409	-3.65665	-1.08105	4.47087	3.57283	4.04163	-3.89596	5.26527	-2.90845	5.77746	11.066	-4.59307	1.66496	6.56784	-1.38285	-4.46449	1.8898	-8.27425	-5.23723	7.60176	0.108995	1.1579
3.92001	-0.0354764	-3.80957	1.02213	-0.247032	4.46613	-0.962653	2.88533	-6.81407	0.906762	2.21325	-5.22795	1.95507	-3.24216	-6.60986	-0.370792	-3.60627	-1.34503	4.52937	1.82049	-7.01364	2.70859	-6.56436	-1.01401	4.77319	-3.13086	4.51383	1.03514	-10.4087	-9.17851	-8.46253	4.60707	2.96741	-0.360812	-4.701	2.6971	-5.78221	5.98602	1.29638	1.49407	4.0265	-2.80908	4.72648	-1.58069	-1.61534	5.62885	3.90535	-7.49353	-3.838	-2.8421
-1.57778	1.24049	-2.69388	-1.40468	-4.63244	0.595852	2.25252	3.61927	7.93836	3.12491	-5.47408	0.329667	-3.24857	-1.52775	5.98705	-4.99851	5.15928	-6.26741	-5.67785	-2.86822	-6.62515	-4.49935	-1.50388	-5.80277	-3.80366	2.79269	8.18441	-0.58812	-3.78341	-0.926192	5.48314	3.39191	-2.27501	0.396837	-4.62316	4.71824	2.98247	4.25075	10.5258	-1.38994	0.297026	-6.50679	4.17439	0.473805	2.39688	-5.31529	4.27277	8.93285	4.36296	-4.93404
3.36809	3.58936	1.03375	4.76972	-2.72882	-4.74996	-0.581736	5.23559	-6.51289	4.15827	-5.66001	-1.68943	-2.56387	2.40032	5.55638	-5.37837	4.66735	1.01699	-3.13433	-4.0375	-0.0902007	4.08699	-3.75779	4.61205	2.15738	2.58765	-2.44889	1.55764	-0.980976	-3.18397	-7.34297	-4.97452	-1.33944	4.13039	-3.67194	3.15158	-5.81912	-3.52649	3.14359	-5.04257	-1.51872	0.314432	5.60045	2.52254	1.78391	2.37032	0.376169	-3.12499	3.82325	-2.39221
-3.89912	3.70041	-3.23881	3.40733	-3.61513	-2.34853	0.729325	1.18047	8.21011	3.94674	-4.31282	-2.72124	5.33272	2.67369	-6.16932	-11.729	0.209789	-3.05252	1.63332	3.28917	0.633835	-2.57815	-3.47072	5.93099	-5.63435	1.85832	-8.58881	4.44359	-1.37132	1.6584	-0.517461	-1.21507	2.42925	4.9781	1.95243	3.82186	-6.38703	4.83487	-1.319	-3.28437	5.83131	1.14176	4.41098	-3.83392	2.80519	5.80805	-5.73593	-12.9093	-2.77583	4.07273
-3.5809	6.26325	-2.11836	1.85976	-4.20571	-6.8114	-0.619113	-1.34487	-0.387737	6.10809	-2.46072	-4.99929	-5.78215	0.431901	6.04816	-5.49032	1.24173	-4.6011	-4.7484	-1.34363	-4.9861	-3.9747	6.19803	-1.04941	1.22286	2.23432	7.0595	-5.65014	-11.2258	-6.10827	-8.18649	-2.0766	-2.83071	3.57532	0.195238	0.389937	-4.41066	-0.706612	11.2543	-4.95796	-3.07155	-4.25105	0.367971	-0.739892	1.06309	0.757514	-0.595177	-8.97747	1.08046	-6.90656
-2.87063	-0.869472	0.0763761	-2.82677	-5.12162	-5.59443	-0.496562	0.885451	-8.14243	-5.44356	0.699776	5.76864	-0.00191088	0.327987	-2.99787	-9.82567	3.4075	0.57567	1.92997	5.15138	0.633332	2.50481	1.07312	1.32289	-4.52987	-3.08471	-2.18777	1.56019	-5.17626	-0.98819	0.273523	5.90724	0.17613	5.9367	-4.63851	-3.27527	1.071	-0.754399	1.93201	-0.998458	3.2261	-6.47627	5.46532	0.322483	-3.20016	3.78395	-5.50923	-12.0941	2.22269	0.502498
0.123241	0.255172	0.464322	3.90452	-1.63665	-5.01253	-2.49795	2.615	-3.01931	3.92224	0.696767	4.33083	0.544179	3.61522	6.1774	-6.40329	5.38673	-6.03201	-4.47975	3.97827	1.60366	-0.687819	-4.45063	5.52957	0.248501	3.12129	3.38345	3.14424	3.06746	3.19053	7.11428	3.95088	2.55088	6.70152	2.37617	4.17921	-6.52446	-4.22217	-5.72932	0.644009	1.83616	2.97275	3.49918	-4.62134	-0.687684	-2.93819	1.31824	-1.65156	-2.80231	2.99964
2.26935	5.35904	-2.48983	2.48365	-7.43674	-5.11898	-3.46371	-1.86112	6.32243	-1.97016	2.35598	-5.26171	0.2373	-2.22501	5.3977	-8.58676	-4.58832	0.976741	4.1768	-0.163191	-1.77665	-3.63952	0.935208	4.05279	-3.71628	-5.86052	4.16454	-2.90176	-6.73271	2.44884	-1.91486	4.34571	3.0559	-6.09746	1.07623	-3.72827	-3.73736	-5.29288	0.737763	-2.01215	2.22368	-3.86546	5.89861	2.80641	-3.26253	3.28748	5.08121	-3.65947	0.493347	-6.54055
2.54151	-5.14296	-3.9476	0.742029	-1.6653	1.20881	-2.64353	-1.00492	-1.86935	1.66035	6.15024	-4.30293	-2.79779	-3.72595	2.48241	-0.00597356	-7.52177	4.07661	-3.18944	-1.69967	-3.81688	0.310132	5.72685	-1.32764	-2.30549	3.19409	-3.68755	-3.40527	-1.17853	-0.557413	-5.32873	0.420809	-3.57285	4.72272	-2.18026	4.15476	1.657	-5.33252	6.15352	0.501106	1.89986	-3.06897	4.92819	3.83743	0.834972	-8.26967	5.1078	-11.9011	1.39069	0.548077
1.79763	-3.3884	-0.484339	-2.08791	-3.46847	1.714	-2.9307	5.13267	7.93854	3.22971	-0.0031764	3.79655	4.45111	1.52395	1.27644	-4.30371	-3.91927	-1.96081	3.52264	-4.73981	5.81851	-2.5796	-4.69965	3.50644	-1.59788	-3.90659	-7.27645	0.46649	-2.58241	5.41093	-7.65519	-2.52158	-1.21819	0.111083	-2.27621	3.61007	3.51552	-3.46735	8.44562	-5.12875	5.19386	0.522075	5.07785	-2.05336	-3.01432	-8.11429	5.98718	-11.214	-0.14612	-0.0819306
-4.32147	3.36034	-0.529023	2.30318	-2.92464	2.67721	1.49859	5.17533	-5.5622	-1.59545	-6.61816	0.361223	-2.50745	0.807763	2.00884	-3.93637	-5.90168	4.29287	5.59875	-2.37783	0.993068	0.806304	-6.83005	2.64742	-3.53327	-5.16669	-6.83718	0.244106	-7.8765	5.88296	-5.42697	-0.167368	2.98667	3.26634	-3.76436	-3.18941	3.48669	4.75874	7.35918	4.78156	5.60455	-2.96184	0.971652	-4.19612	-1.05017	5.29419	5.00555	-10.9331	0.590225	-3.6128
0.461405	2.79719	-3.43357	3.68201	-1.95641	5.29644	2.29313	1.58424	-5.11437	0.100338	0.238556	-6.35131	-3.26081	5.58041	6.56823	-0.157347	-6.63031	-5.80223	3.97107	-3.16014	6.26335	-3.60862	5.95192	4.56545	4.17487	-4.26755	7.20725	-0.241092	-1.47085	-8.57377	-3.35083	-2.37185	0.105065	2.98207	-3.98373	5.21719	-0.653537	2.35024	4.84248	2.65801	0.0164872	-0.531623	6.02178	4.85433	-2.45822	4.44682	7.10332	-0.335814	-2.91876	-4.47166
-2.00712	6.2445	0.264208	3.08223	-4.59745	5.96667	1.70822	-3.20349	-2.49159	4.83987	-0.455359	5.87804	-3.4826	1.77327	-1.69945	0.279376	-0.499233	5.0808	0.528423	1.37857	-1.17778	-4.86461	6.52061	1.44639	2.52793	5.13814	-7.629	-1.65515	-3.22181	-4.87704	-6.16571	6.38308	3.39726	3.11724	-0.680427	-1.06059	5.41956	2.8734	5.33454	1.38758	-5.71609	-3.21404	-3.45049	4.43216	-2.98569	-3.87142	1.4074	-9.39218	2.18387	-5.25267
5.18808	-4.88044	-2.02777	1.98582	-4.09967	-3.18598	-2.51349	4.6255	9.11557	4.54787	-3.27758	-4.54146	0.213077	-2.64271	2.59916	-4.48103	-4.79408	5.6724	1.4041	-2.13158	-4.82947	-3.15266	5.51286	2.26137	-3.00173	-1.81922	2.46019	2.90756	-5.5576	3.36276	-4.09898	0.736805	1.22919	-3.20023	1.98834	4.83903	-3.18339	-3.84079	3.61224	1.08006	-0.594144	4.91147	5.51826	-4.42476	-3.23977	0.173607	4.42017	6.93779	1.79302	5.05029
-0.409775	3.32299	-3.5877	2.74291	-0.125198	1.95803	-0.937157	4.84613	-5.45233	2.94997	2.06348	-5.22563	-3.23217	-0.245153	-1.96664	-7.35069	-10.8279	6.13469	4.9	5.25913	-6.3429	-4.5676	-0.331847	5.68109	-4.18323	-6.15595	3.85663	0.686528	-5.52727	4.35639	1.77558	-2.2539	3.25035	6.38636	-3.73493	-1.24473	-0.614739	-1.56667	8.06236	3.98409	6.2145	-3.54935	0.383311	-0.604587	0.0299317	-0.685749	-1.31274	-13.7243	2.90511	2.28741
3.43132	-2.49973	-3.97421	1.46135	-4.9659	-5.43443	-2.5011	3.50357	-6.64344	4.89347	2.01175	-5.4198	-2.33303	2.50172	1.62111	-10.3452	-5.72974	0.747645	4.34923	5.0373	1.71887	-5.57554	-6.39907	-5.88148	-4.69606	-1.69425	1.14015	5.25888	-1.26658	-3.47993	-8.16261	-2.18108	3.90479	2.25165	1.26714	4.93966	-4.49558	-4.70353	2.64658	-1.90506	-2.0366	-3.46623	-0.457121	-3.79763	2.70338	1.14481	-3.14257	4.51444	1.08836	1.71238
-7.01588	-4.39058	1.22935	-0.69833	-0.744956	-3.19311	-2.41058	0.797016	-7.02491	2.92632	-4.24939	2.50816	-3.90434	-1.75861	2.74077	-2.69373	3.79693	-2.52546	2.06444	0.13922	0.371618	-2.22713	-0.945151	-7.12483	-2.03693	-0.642404	-2.18987	-0.0867314	-5.79539	12.2807	2.96261	-1.70231	2.25089	5.6426	-3.1165	-1.36753	-4.81141	-6.34603	1.5327	-4.31845	1.2389	-3.92841	5.96803	3.86647	2.35431	-3.46079	3.65567	3.50198	-2.10132	1.6521
-0.103293	3.72483	-5.21132	3.90534	-3.78954	1.77881	2.40573	2.12073	-8.34591	0.0811364	0.0602634	0.929399	-3.74443	5.07502	-7.90456	2.67013	3.02812	4.66356	-1.50843	-3.89946	5.47457	3.8901	-1.89613	-0.924169	5.0943	-0.767668	3.98204	-3.85691	-7.48615	-3.22455	-5.07163	-4.83406	3.53621	4.73928	-2.87648	4.74799	-6.23091	0.24405	5.45762	-4.93159	2.56458	-5.65024	5.48475	4.01479	-4.31873	5.24359	4.22419	4.65256	3.73516	2.91093
0.9208	-3.49475	-0.987786	-0.862183	-1.08027	3.15183	-1.31034	3.98106	-5.44158	2.34717	5.10478	5.83992	-4.94479	-2.63212	6.72555	-0.183803	0.917285	-4.26813	5.84783	5.45228	-6.51899	4.30211	-3.49173	-6.51739	4.80418	-5.68451	-1.38622	2.02887	-4.06319	0.710811	1.44202	4.2301	1.18144	5.02032	-0.959825	4.61943	-6.77145	4.53008	-0.745777	5.55847	-3.38986	-3.77876	5.59147	0.145382	-1.64116	-4.427	1.83502	9.13197	-1.63174	3.08306
4.60403	0.558619	-0.400022	5.27664	0.289381	-0.222406	-1.80004	3.06269	-8.91408	5.32512	0.041043	-3.37294	-3.54977	-2.05977	-1.88627	-4.24145	2.53379	-0.556228	2.0956	-3.72248	-2.27288	-3.76786	-4.82579	1.06001	0.933337	-5.46788	6.6865	-1.96882	-5.46068	5.90784	0.285902	-1.79337	0.838926	1.51475	0.166767	-2.86181	-7.37733	-2.24377	9.31249	-5.06349	4.57624	-2.84388	4.35342	-4.28952	2.1258	1.96615	4.13131	6.83639	1.48593	-6.77401
-3.33119	3.59323	-4.79586	1.23008	-1.24556	-3.78614	1.14505	0.488904	-1.3956	3.9484	-3.55455	1.08475	-5.51041	4.51734	6.41372	-7.39676	-8.04689	0.356574	-0.578137	5.23768	-7.45226	-4.58362	-6.07591	5.51463	6.11555	-1.06951	8.47722	3.01864	-0.223649	0.150911	2.23024	0.854389	3.05655	2.03936	2.00903	2.27535	-5.9049	-4.99589	4.24183	3.37857	-0.667059	-4.53292	3.331	-3.25151	-1.12248	4.00828	-3.67675	-10.2745	3.76439	-1.80522
-1.43898	-5.38199	-4.32729	3.63494	-1.54586	-5.76438	3.03797	2.17108	-0.11508	-0.57829	-1.42391	-3.45358	-4.33841	-4.39397	6.25059	-4.01378	3.16027	-2.02021	-3.07962	0.599311	-5.22844	-5.00619	-0.577536	5.3604	5.31787	-3.7678	-4.94933	3.54865	-0.655217	6.73687	-2.85017	-3.44278	3.17918	6.74637	-5.20685	4.46522	-4.16893	5.25033	12.188	-5.28707	0.754504	-5.39332	4.79531	-1.72633	-2.38746	-2.21758	6.03168	0.532299	4.05962	0.525215
-2.80988	1.29029	-4.1788	-2.81285	-5.09436	0.40219	2.6476	3.91742	6.32379	0.0185771	-3.45326	4.3605	-5.03054	0.246254	3.19009	-7.55106	-6.04062	-3.75943	3.98689	-3.91928	-4.63054	-5.00944	-3.46986	5.21809	-3.16818	2.39435	-6.06933	3.39137	-0.433636	-7.34052	0.0970953	4.08103	2.6491	3.93468	-3.04417	4.35005	-0.172415	-1.90681	10.6583	-4.69092	-3.14373	-6.44604	6.14238	-0.429324	1.23144	-1.6321	-1.92864	-0.177747	-4.95885	5.54147
-1.5134	-1.91018	-4.41191	1.419	-3.718	1.25587	0.500926	5.19642	0.395692	-4.48457	-5.2952	-5.68448	0.511761	2.3603	7.98814	-3.4069	4.24493	3.87688	-4.53909	0.78573	-4.80123	1.50065	2.50038	-5.22891	-3.19929	-3.842	4.61492	-1.05428	-3.47062	-5.85556	-7.90796	-2.63527	3.08163	-1.27798	-3.39293	3.93981	-6.46653	5.77953	2.10781	-1.247	0.654043	-6.1443	4.53638	4.5774	-2.13628	1.22421	-4.13147	5.02941	-1.3215	0.831117
-4.05466	1.1071	-3.53775	4.54588	-0.949718	-5.94389	0.794756	4.6717	-2.02777	3.60982	1.99592	-5.00052	-4.42531	1.8815	3.49761	-9.68263	0.986011	-1.25942	1.65094	-5.29053	-6.29084	-2.9593	-4.8015	-5.44242	1.28861	3.54201	4.18838	-0.377206	-4.73132	1.07733	4.81833	-4.32158	0.617021	-5.05894	-4.49344	3.32228	-7.18431	-5.24823	8.85721	-4.57504	4.26894	-5.05935	4.53978	-5.35937	-3.60228	-5.36221	-3.41269	-11.482	5.03747	6.10289
3.86437	3.9189	-4.77937	3.68624	2.6298	-4.02759	-3.44899	0.759169	2.87914	4.5473	-2.10264	0.867802	-3.16549	-4.74873	7.03807	-2.72194	6.79034	1.80159	-2.08991	-3.7979	2.76953	3.93278	0.748098	0.769217	-0.0358361	-0.807274	6.71633	-4.36621	2.32193	-3.67683	-3.96667	-3.97866	3.11646	3.90854	1.04284	1.45604	-4.66022	-1.53297	6.8795	-4.80684	3.26669	-2.61259	-0.912954	-3.3825	2.43146	6.11582	-3.97996	9.14488	4.41113	2.77335
-2.35228	-4.40365	-4.73712	2.04155	1.8603	3.49174	-0.82016	2.46303	1.04025	4.49151	3.61353	-3.52222	-5.81317	2.38215	4.1245	-1.62631	0.395008	-4.17921	-0.650095	4.78784	-4.57921	2.37232	-6.38265	-2.83608	-4.05298	2.21382	7.42011	1.72331	3.70884	4.2138	-0.218416	-1.42205	-0.0118816	3.32604	-3.7433	3.98311	1.75628	1.71072	-2.9752	-0.450892	6.13301	-5.38829	4.50371	-4.71938	2.22178	-7.87653	-3.34358	-9.08538	3.73346	2.93821
3.31709	6.34782	-5.11389	0.493435	-9.84608	2.34234	-1.43514	4.71785	-6.30258	3.01285	0.00566888	2.75626	-6.23727	-3.30085	2.71793	-6.50042	1.50101	2.00585	4.10744	-4.94558	-2.68059	3.96322	-5.19535	-0.445269	-0.324999	0.782841	6.46194	-2.42617	3.54364	0.591617	4.92311	-4.52309	2.15469	-1.11233	-2.00741	4.89497	-7.98927	-3.23245	-0.683013	4.96814	-2.07425	-4.42392	-0.250277	-0.933856	-4.04677	5.28289	-1.873	-8.38656	0.372647	2.70899
2.60994	-3.22936	-4.21189	2.9547	-0.148346	-0.405336	2.41148	5.9393	-1.08328	-5.80373	-0.479643	-5.22326	-2.42508	1.24002	1.77435	-2.3964	3.56502	-6.78283	-2.55486	-0.0851896	-6.07596	-5.24579	-4.3603	-6.73245	4.5391	-4.90347	6.27323	1.32558	-7.68841	4.14965	1.63357	5.41177	3.27688	2.84254	-1.50384	5.79433	-0.900635	-2.12117	13.0627	-2.60252	-2.86172	-5.04369	4.85006	4.37825	-2.33842	-4.14807	1.02322	6.52438	2.58966	0.78955
2.96886	-2.07896	-1.557	0.762166	-2.93538	2.92687	1.1065	1.37963	5.688	4.77773	-4.03613	-4.10426	-6.06716	-0.315898	-5.14619	1.15579	-0.247148	5.60225	0.0703251	1.60194	0.214093	-2.86865	0.205112	1.75481	1.15514	-7.19646	9.0312	-2.59051	7.06246	8.89156	5.91251	-3.75306	0.952229	1.90298	-2.66296	5.00621	-0.915686	2.6288	7.66347	3.72334	-1.63545	-0.41847	-1.44233	-2.40605	2.40901	4.05549	-2.95735	6.60017	-2.25051	-0.944179
-2.84921	3.6909	-1.88081	4.96302	-4.14273	2.9919	2.68928	-2.89518	0.696344	4.51181	-1.68359	-5.36098	-5.01659	-5.83071	7.12829	3.44579	-5.6814	-5.33823	-2.931	2.1054	-1.8801	1.34872	-5.35098	-1.88767	-0.251051	4.86849	-2.25931	2.35898	-1.54877	2.09084	-7.79377	-3.92232	-1.29929	5.37202	-1.60607	0.143352	-5.0003	4.36004	-5.88534	-3.6488	3.88918	0.584107	-1.76728	-2.7672	-1.72827	3.30772	2.00386	-3.9303	2.45848	-0.970702
-1.88185	4.47166	-6.3004	2.93963	-3.48728	4.07372	-0.304998	6.0298	-7.995	4.9303	3.99918	-3.28399	-1.03574	-0.0587589	3.52669	-8.05364	2.90513	-0.996263	4.94918	2.10897	-6.32053	3.68462	-2.142	4.88853	3.77235	1.13228	7.7592	-1.38881	-6.06501	-4.72326	-0.434433	5.51593	-4.04923	1.47319	-4.61918	4.26531	-7.2887	-2.36934	-5.54609	-1.5895	1.62421	-0.570704	5.88376	1.01454	1.58624	5.45742	4.37583	7.29872	-3.34445	-5.92356
4.80001	-6.22599	-4.37314	4.17398	-1.6611	4.60213	-2.43253	-1.20613	5.38001	-5.76083	3.54725	3.18802	2.22044	0.114353	3.48438	-4.70029	-1.64956	-4.69231	-4.61255	5.79188	-6.13524	3.86913	-6.82728	4.32065	3.21681	-5.90676	1.36405	2.30881	-2.08942	-2.83426	7.30949	-2.77132	1.79931	2.93043	-1.40284	3.94018	2.26917	6.09843	10.1537	2.87528	3.42339	-5.92904	5.33356	2.56401	-1.82051	-4.99191	-5.13196	1.91614	1.32541	-2.67824
5.89878	2.96618	-3.1295	-1.78098	1.35714	-4.17351	-3.52329	0.526515	5.90449	-6.05935	2.87153	5.43711	-5.04379	-0.904925	1.24852	-3.84677	4.71907	5.09877	-0.875197	0.757224	5.67146	-2.73822	2.28713	-4.58039	-3.38685	0.663711	1.33819	1.51559	-8.01176	4.45543	-5.12605	-0.411735	2.01655	4.41133	-2.91068	0.547244	-6.86955	-6.57217	10.9042	-6.54687	5.18417	4.65395	4.05863	1.93457	1.7764	-3.23497	-4.96278	-7.23534	1.24434	-4.51912
4.91896	0.132608	-5.89041	3.25912	1.72451	0.677286	-0.0746247	1.75608	7.15273	3.09224	1.87089	-4.58816	-3.32349	-2.55541	3.3298	-1.03657	-1.66962	4.53737	4.39487	0.0326346	0.917807	-4.38838	-3.22374	4.35149	5.69863	-1.46717	3.75029	0.823777	-4.36019	4.76555	-5.25743	0.759461	1.42699	4.29305	-2.82802	5.56043	-0.589438	-5.13633	-6.47308	-2.86945	-3.65952	-6.53746	4.92339	-4.23995	-2.80262	4.52198	-2.05595	-1.26849	-0.95352	-4.01741
6.39416	4.12674	-6.43184	2.20938	-8.73364	0.459589	0.846777	-0.94045	-6.23026	-0.103066	-3.02189	-0.425829	3.52447	3.10649	4.01122	-5.94606	3.78965	-6.20427	-2.59057	-0.282007	4.93784	4.03997	-4.99867	-4.99606	-3.9856	3.38364	2.59733	-3.96044	-4.98275	2.69682	3.4048	1.97362	3.19488	2.09715	-3.20945	-5.20587	-6.31351	-2.69702	10.2393	-2.14612	1.03488	-6.76351	-1.44518	-0.357181	2.66114	2.92624	5.86274	-8.81287	3.22521	1.19433
-3.51823	5.82217	-3.52618	5.00104	2.62088	3.37468	-0.390646	0.609221	-4.65783	0.283577	-4.43682	-6.70184	-3.38967	-2.33713	-0.212784	-5.28412	-0.526828	-3.1564	-2.19578	5.07245	4.63684	-2.93985	-6.14558	5.14191	0.886784	-1.53982	1.8207	-4.77271	8.26518	3.37821	-9.06146	0.436884	3.30697	-6.72155	1.1621	5.98707	-5.31209	0.644249	1.03527	3.09975	5.15844	-6.72014	3.63727	2.79139	-3.80881	3.77233	3.46197	-9.5091	1.90919	1.06899
-4.50854	4.52381	-0.571849	-2.48142	-3.19061	3.37405	2.70492	2.43662	0.227144	-0.37813	1.34178	-4.52852	2.39019	-3.06131	5.5481	-5.95875	2.59698	-2.09804	4.93628	0.837789	-5.89472	-2.17375	4.09207	-6.86441	4.20123	-1.96744	8.12499	0.272506	-10.2454	3.26866	-0.609006	-2.71072	4.49598	-0.580202	4.05224	1.49863	-6.4408	6.61077	8.91598	-6.39639	1.3193	-7.21003	6.15689	-4.58258	-2.98236	-1.47244	5.6054	6.49022	4.54522	-3.3678
-1.31767	1.42475	-4.13046	5.37884	-7.33005	4.37272	1.4103	3.27195	-6.46398	3.91433	4.03242	3.03571	-6.01774	2.20334	7.50515	-7.83121	3.64294	-4.74173	4.49935	-2.14745	-4.47653	4.64743	-5.66354	-0.420423	-3.99745	-2.88122	-7.15078	4.28637	-3.76102	-0.0953497	-3.32322	-2.14465	4.68914	4.43644	-2.67082	4.77344	-6.56639	-3.90361	6.45435	-3.41998	4.25396	5.2652	0.212019	0.578882	-1.16738	-3.81187	6.13152	-10.532	-1.8539	-5.74974
-3.42317	-3.97346	-2.54953	-2.28329	-0.600055	2.42349	-0.742324	1.30355	7.20084	-4.34076	1.48015	-2.24876	-3.07762	-3.82963	5.93976	1.04893	0.84849	-6.49529	5.71437	4.71207	-6.01688	-2.54082	-1.06139	0.601698	4.5587	-5.81636	-2.96931	2.60593	-6.94506	-2.87535	-0.505084	-0.74793	0.445401	3.09783	-2.38805	6.18503	-4.4481	-0.586105	-4.00206	-1.23269	0.346616	-3.8552	5.81424	4.01178	-2.97941	1.17179	-6.0907	-11.7892	4.81208	-4.52516
5.24145	-6.4735	-3.86797	2.15348	-1.57779	5.29422	-0.988632	4.70937	-5.35013	-5.73824	2.7192	2.27281	-0.983776	1.68217	1.23037	-11.1135	5.55197	5.06097	2.63761	5.51192	-3.57979	-3.89591	0.945831	-1.78579	5.03011	4.26091	7.43992	-1.68785	-1.10573	-0.791091	-5.349	4.90444	3.10434	7.05017	-3.17854	3.42003	-1.58666	-2.96557	9.45851	-4.65963	-4.5317	5.50732	3.6475	-4.27239	1.96478	4.56915	6.56464	-4.44968	-0.082712	4.61713
0.516311	1.68972	-6.00775	1.43566	1.36165	-5.33289	-1.61795	1.61865	5.62516	-3.8193	2.33725	5.56929	4.64863	-7.17283	6.41853	-1.46094	-9.16145	-3.98781	-4.37147	3.49124	-1.92938	4.59717	-5.41107	-5.48249	-0.532704	-6.14247	-6.38814	-3.46609	-1.70349	-4.75801	-1.61084	3.35938	2.37797	9.20563	-1.85442	4.51204	3.1912	-5.34926	0.612933	-5.90325	-2.50647	4.04233	-0.0870442	2.63127	-3.7186	3.06554	-2.90995	-8.09716	-1.93413	4.569
-1.31345	1.5109	-3.68418	-1.03428	-1.36218	-4.80323	-2.53735	2.26395	4.10562	3.95453	0.917919	-5.70748	-1.39669	5.17889	-5.59188	-2.1733	-1.31722	-4.85801	3.75169	-5.71215	-0.14098	-3.16258	-5.85676	3.361	0.784106	0.330566	4.67587	-4.33469	-4.57312	2.58916	2.77127	-2.14784	-3.82577	7.2694	0.496623	-1.5178	1.23799	6.03083	4.76073	-5.56303	-2.99118	-5.82134	4.79988	-2.18146	0.817043	-7.14953	-5.57042	-12.0581	1.4675	2.36378
2.36366	3.19407	-1.74392	1.55878	-8.13598	3.21063	1.55748	3.21963	6.64112	0.154838	-0.0731719	-6.47039	3.1792	3.15057	4.7953	-1.04473	-3.82121	-1.54415	4.02979	-2.98857	2.2373	-1.40041	-0.897134	-6.53619	1.54619	1.01304	8.09254	-1.76998	-0.445663	1.08569	-4.23534	4.97927	2.70608	6.06716	-3.16189	-3.29548	-7.82819	4.47117	10.14	-2.85848	5.35226	-4.18559	5.28332	-5.59988	1.04219	-4.60475	0.86569	-9.27331	-1.56971	4.01983
2.18184	4.53121	-3.21079	3.29594	-5.46806	-5.29109	0.490905	1.37014	1.9228	5.59094	-5.47227	5.06181	-4.06809	-3.5145	4.83231	-11.0609	1.41717	-3.82287	-3.16454	-4.99035	5.60668	0.804961	-0.630784	-0.388103	5.33513	1.26043	-5.76147	0.0659626	-1.35992	6.03623	3.74526	4.41576	2.29965	3.88373	-0.18828	3.82278	0.306575	-6.58783	14.7807	-5.51861	2.64833	-2.86448	5.99729	-4.70791	-1.95378	-3.18924	-6.91808	-4.84538	3.39737	-2.97511
4.3337	-6.56639	-3.46326	4.76972	-0.486592	3.6876	-3.86962	-1.43567	3.77198	-6.68095	3.21518	3.94638	-4.36269	-4.68974	3.52972	-4.19161	-4.90528	2.96869	-3.99543	0.00966778	-4.18199	3.37145	-5.11068	4.76183	0.510749	2.2321	4.03654	-2.76293	-8.59665	-6.8213	-1.52758	6.24783	2.72576	-0.845657	-2.73209	3.768	-4.09339	-7.26376	-2.04656	-0.519767	-2.07444	3.20559	5.43807	-5.16302	-2.6647	-7.35552	2.77949	-5.68128	0.469305	-2.94638
2.09909	0.650064	-5.29468	1.54784	-5.00887	-5.83245	-2.74865	4.23987	-0.103694	-5.06991	-3.66744	2.32213	3.63081	-0.304595	2.86648	-0.397162	-0.876946	-2.58609	2.21278	5.2885	-5.85385	-4.21104	-5.51126	-5.88869	4.68459	-6.62784	-7.96622	-1.50011	-3.21715	3.77201	-4.85164	-7.25441	2.35571	2.56641	-4.57522	0.65991	-7.02779	5.64418	10.7045	3.04186	3.97711	-6.20962	2.10709	-4.12937	-3.44726	-6.07425	6.09215	-0.618986	4.81185	-1.58697
-3.04758	7.4104	-0.366359	-3.1277	-4.40539	2.81151	0.945133	4.71669	-6.71888	3.48866	0.303894	-2.92588	-0.622377	-0.253257	6.63177	0.157519	-6.69034	2.46331	-4.95013	2.27478	-3.5972	2.73368	-3.88431	5.50696	5.48721	2.01367	6.48904	-4.2136	-8.70082	2.26367	-8.17931	4.65217	3.23017	3.5989	0.766563	4.45068	-9.14272	-3.36194	6.83128	-4.08276	-0.293778	4.10171	5.64359	5.05777	0.60864	0.421441	-3.7522	-9.77109	-3.71023	-4.32399
-3.18686	1.6427	-0.100568	3.09334	1.02661	4.90724	-1.65106	1.4969	-7.98219	3.22198	-4.92324	-4.96743	-0.48321	3.05834	0.606462	-0.240997	5.93113	5.12588	0.803795	2.58057	-5.38501	4.74876	-3.10235	4.87587	-1.77091	1.96053	6.76278	-2.71848	-9.9794	1.18864	3.55934	-3.25006	1.70559	2.43584	0.828273	4.91705	-6.00356	-1.91521	-3.56426	-4.91362	0.795366	6.22823	-1.6673	-1.50071	2.1779	-3.47906	4.18833	-7.04725	-1.5818	0.637265
2.33502	-6.72064	-5.51388	3.09941	-6.10477	-5.51988	-2.5956	0.0324476	3.70188	3.80341	-5.31901	-4.33838	-3.60927	-1.13905	-5.57578	-2.80914	8.00358	3.048	-3.48452	-5.863	0.996135	-2.30644	-4.54019	-4.11067	5.10227	4.53942	3.60344	1.44486	-8.71483	2.85825	-8.11721	4.49745	-1.80478	3.95687	-2.02661	-4.24041	-0.382261	-6.26396	7.94482	-3.38811	-2.39335	-2.19631	5.49582	2.79611	3.8452	-5.92978	3.88877	-12.116	4.85885	-0.468137
-3.10336	0.846619	-1.75751	1.03504	-4.93118	-3.07484	2.55289	4.47908	8.96028	3.45408	-1.09855	5.16679	0.316876	-5.34693	-6.12448	-8.27124	-1.30998	3.45867	-2.89344	3.90108	-4.10536	3.49387	-6.20455	-3.03697	3.92928	-2.27225	-6.08826	3.29537	-6.5649	-9.92381	-2.49644	-2.89633	1.65357	3.33944	-4.6406	5.23089	-1.02416	-6.5891	13.0685	-4.67267	5.74558	-3.52984	-0.766219	-4.43178	-3.73137	-4.41917	-1.20332	7.42776	3.58304	-0.351861
0.183242	3.15004	0.139681	-4.14169	-4.55356	-4.77279	1.11158	3.58989	6.68693	-3.77658	4.99346	-2.19908	-3.95394	3.00564	0.83591	2.17919	1.1509	2.30061	-0.272352	-2.27692	4.13134	-3.47941	-5.48235	4.67161	5.09711	3.57655	8.14293	-0.991852	-9.96034	3.47283	4.7055	0.463716	-1.02101	6.86199	-2.70767	3.18699	-3.30261	-1.51243	10.2342	-0.391039	2.05433	4.94123	5.35173	3.61403	3.01319	-0.187084	-5.75737	8.24101	3.69555	1.8746
-2.80726	4.78865	-4.17122	0.784075	-0.738038	-0.129857	-0.966165	3.97712	-6.75029	1.54492	4.56577	-3.34113	-3.34289	-2.80183	7.24562	-3.98281	-4.49839	-5.29585	4.30869	3.41678	4.73392	-1.19219	-4.11368	6.16576	-6.34539	1.38533	7.30932	0.101563	-6.70293	6.45366	5.42005	-1.40945	2.82302	-2.49393	-1.03232	4.79748	2.59407	1.89296	8.21891	-0.540816	-2.00544	-6.45228	-1.71665	3.45255	0.0330104	5.05534	6.25689	-0.472326	3.4116	-5.28696
-1.74985	4.28464	-0.830261	3.0317	0.205825	-6.759	0.47198	3.17454	-5.40573	-3.87228	4.29236	-1.59245	-5.79504	-1.38836	6.77147	-1.446	-9.16931	-6.11801	3.90582	1.87235	4.28621	-3.82524	-3.06407	1.91407	4.67532	-1.02791	2.83202	4.16447	-7.37126	2.01352	0.175684	-2.38886	3.16029	6.20071	-4.30227	4.30355	-3.92493	5.6195	6.2691	-2.976	4.78387	-6.37693	5.18752	3.23679	-1.9773	7.16372	-4.45984	-6.7901	-3.74174	-4.79937
5.19551	-2.60569	-2.04727	-2.04798	-1.33667	-5.41816	1.84367	2.2722	8.21519	2.58989	0.485745	5.24464	-0.288764	-2.43982	6.90272	-5.84739	-5.99224	2.1908	2.69322	3.10664	-5.77516	-0.376562	0.633716	5.5288	-1.33787	3.92393	-2.49333	-0.263283	-3.62341	-3.16149	3.48885	-4.96268	2.94504	3.82652	-5.06639	4.80778	-3.90508	-1.95439	11.7997	-5.71017	4.03802	-5.71585	4.91767	-2.76835	-0.866561	-3.37533	4.91715	-8.56154	-0.211212	-6.73711
-1.05344	-1.66132	-3.84758	1.802	-6.42032	3.2495	-4.05804	2.61935	-4.71857	3.03892	-3.92731	-6.83743	-5.00484	-4.47035	-7.3656	0.622387	-4.09174	4.28946	4.78627	0.375781	-2.33251	-5.46331	-3.9949	-2.99736	5.05566	1.92092	6.33281	-1.83732	-5.27121	3.22974	-2.5402	-1.27736	3.78026	-2.31525	0.931032	1.92667	0.0694414	1.66261	-5.31228	-4.30423	-0.61329	-2.41952	-0.114186	-1.99727	-2.76988	-5.04314	-4.07393	1.49106	4.24171	4.7661
-0.295655	1.47268	-0.439438	-3.7018	3.33982	-2.56539	2.84738	-3.21064	0.801388	-4.23939	-2.3292	4.45309	4.83057	-2.98749	7.11637	-0.767042	3.35129	-5.44133	2.61307	-2.23736	6.5983	2.99665	-1.54137	4.97054	-4.97296	3.66677	4.85711	-4.63683	0.465443	4.04763	-7.17124	3.74798	0.512004	-0.0874754	-4.69462	2.17362	-7.18619	-4.69367	10.9148	2.65122	2.23528	3.05591	4.02984	-2.9555	0.439542	-9.50743	3.03622	-9.26262	4.91488	-4.34184
-1.56051	2.03291	-4.30481	3.66251	-1.62342	-5.19211	-0.104966	0.88333	3.51907	3.64764	2.22774	-1.5386	-3.30237	3.6189	-5.18199	-6.98964	-7.22828	-0.914114	5.32497	3.87556	-4.81653	2.09357	0.41152	-5.68036	4.34917	-4.48002	2.67307	-4.61134	-4.89511	-5.83388	-3.61662	-3.25281	3.14194	-3.18724	0.00664438	4.40103	-0.256833	-3.9972	11.2788	-5.16003	0.0214297	1.71056	3.34561	2.83774	1.1464	-0.760691	-7.82115	6.70939	-3.48149	3.11986
-3.56868	2.04116	-3.15257	3.88139	-2.51407	3.95453	2.85293	5.83832	2.94791	5.05347	0.620952	3.65152	-0.955372	-0.121308	6.98203	-0.802291	-3.87954	1.86703	4.6875	1.42161	-3.72505	-1.29849	-0.480918	1.45078	-1.80302	5.27331	0.759079	-1.17104	3.00403	9.44041	-5.5954	-4.50043	0.39555	-0.0293236	2.44144	4.3633	-7.1308	5.50181	9.93446	0.779356	-1.26781	-0.325823	2.92074	-4.51982	-2.93023	-2.10125	-2.11278	5.61384	1.4506	-5.31332
-5.23662	1.18204	-4.38335	-3.14336	-5.52381	-4.24559	-3.67933	-2.82176	7.43436	3.65067	1.83244	-2.68967	4.72148	-2.42371	-5.66343	-12.4463	3.90161	-2.24896	1.80322	4.06441	-6.62568	-5.77605	-4.403	3.11416	-5.22027	-3.70833	5.59099	2.62668	-6.23675	1.09764	-8.04242	5.59681	2.08754	-5.88651	-1.41028	4.46894	-7.41964	-1.74401	5.31289	-1.87866	3.12244	6.12305	7.02746	-3.4538	-1.86586	-1.58883	-0.0352098	8.46319	4.98821	4.99645
-4.23378	4.55465	-2.20135	0.98912	-6.85519	-2.0023	2.30659	2.51738	-0.971976	-2.24512	2.67595	-1.02534	0.580224	-1.07805	7.76777	-5.23989	-6.57712	-3.62295	2.76436	-4.61182	-5.69467	-2.23048	4.91747	1.47102	3.90624	-0.499425	7.89535	-1.17517	5.15947	1.03191	-8.40787	3.71019	2.55834	-6.07194	0.508508	-0.192936	-3.84081	-4.44123	4.67503	-1.13643	2.07865	2.71742	2.57727	-0.884485	1.72119	3.04296	2.50658	-12.5947	3.74046	4.68229
4.20181	0.821019	-3.33059	0.130038	-5.93354	0.817042	-3.30882	1.99329	9.77226	-2.67939	2.95001	-5.78688	-1.42095	2.95919	6.49472	-7.94725	-3.33023	2.73333	4.65559	0.759864	2.95173	1.38354	5.59593	6.45218	-4.90147	-4.6943	7.64114	-1.16161	3.84367	8.82928	-7.8246	-0.883882	0.580979	2.66249	2.00652	2.11784	2.43269	-6.44859	5.28405	-4.34504	-0.949617	2.89234	3.77734	3.73247	-2.67306	-6.00409	-2.83321	-4.18346	0.433747	-0.361776
3.46992	3.91167	-2.34395	2.9699	-1.7621	3.88681	1.97266	4.80757	7.68215	-5.02406	-3.12718	2.91311	-1.17449	-3.41709	-3.07219	-6.27578	-4.25702	0.891929	-3.55425	4.00269	-6.47059	4.09051	5.63547	0.0988601	-3.78474	-4.14604	2.71695	1.55495	0.131236	-3.20582	-8.8674	3.97117	4.33381	2.25591	-0.0625393	2.98119	-5.8654	-1.99777	6.27347	-4.94629	-1.68141	4.55417	4.76555	-4.07209	1.54923	-5.93016	-3.07176	0.82645	2.79832	-0.842978
2.52292	-3.29781	3.15888	3.18969	1.97353	4.40062	3.04456	1.79966	-4.73759	4.87885	-0.542695	4.4546	3.85632	-3.2626	5.10136	-4.05346	-0.732528	-0.353073	1.44994	-5.27018	1.11836	3.69704	4.92259	0.712036	4.11698	-3.25949	-8.70043	-1.17249	-1.7822	-6.73282	-6.03134	-2.55744	-2.34045	2.54144	1.06458	5.12482	0.100919	-6.21981	5.98575	2.51434	5.37876	-6.08477	5.40159	4.48878	-2.4071	-4.51969	3.34439	-9.00258	-4.3754	-5.05765
-2.71948	3.62716	-3.99352	3.50804	-7.8364	7.19411	-0.222487	2.4069	-5.95153	5.38711	3.87983	-4.88749	-6.01971	-0.865337	-2.91375	-4.33935	-7.01185	2.65152	2.98805	-3.04993	-5.42098	3.74868	-6.29951	-0.122925	3.41872	2.59199	-2.25642	-1.67956	1.72379	3.39722	-7.1043	4.96798	4.40052	5.8163	-4.66133	0.936929	0.30169	2.66425	2.32082	-3.34741	1.99361	-4.30678	3.59651	3.32253	1.61459	-2.86723	-1.31525	5.78933	0.910172	-5.32948
4.68031	-4.89327	-2.88282	4.52009	-3.03827	5.05973	-2.72112	4.28591	-8.20987	1.15237	-1.94257	3.42175	2.36213	-4.94355	2.88314	0.344546	-4.41691	-6.19119	5.11055	-0.894213	-3.36499	3.11589	-4.36212	-4.84127	3.59496	5.78261	-3.71351	-2.04205	-3.30753	-0.37349	0.628725	4.89832	0.647819	4.85687	-2.82838	1.64203	-6.68714	-2.81875	1.68595	-1.03752	2.3848	2.60967	6.49347	2.81582	3.35549	1.55012	5.99833	-5.80885	3.52698	-4.7138
-3.38415	-4.2821	-4.9495	-4.31501	-4.01422	-3.94446	0.94012	-1.40385	-1.72796	5.82175	-4.23844	-2.98418	3.07046	-3.15253	-6.40853	-2.76066	1.26231	0.322064	4.62168	-3.64959	-6.78304	4.25698	3.93078	6.01891	4.08332	-3.42845	-1.20096	-2.0745	0.830041	-9.45019	-5.32378	2.04833	2.97765	4.25475	1.83427	2.3247	-6.85842	3.63003	6.22544	3.57986	-0.951393	-5.01479	-2.02825	1.51138	2.89474	3.77558	3.95251	-7.47057	-1.42292	-0.983416
2.35639	-3.95874	-4.91125	5.06022	-5.17531	0.176069	-0.535314	5.44249	-1.54883	-5.37998	0.865817	1.1125	-4.28823	-3.09738	-7.27404	-6.93148	4.78708	-5.56164	2.53541	3.72215	-6.64143	-0.0618368	0.483439	-1.01925	1.54419	-6.33738	5.99913	-3.36854	0.517525	-2.69248	-7.3871	4.35331	1.21232	4.71697	-4.89865	4.24518	-3.27971	5.63393	7.47175	-6.01729	0.118483	-3.89862	4.38074	4.71712	-1.64937	2.1309	1.57753	6.4818	1.63981	1.60764
4.36154	3.58674	-3.75642	4.07235	-4.13487	-4.51306	-2.71021	5.55771	-2.00042	3.6079	-5.5682	-2.43086	-3.11967	-3.29252	2.81126	-4.4971	4.25888	-6.13153	1.79714	5.1336	1.62622	3.52659	-5.4349	5.14249	1.26425	-2.89316	8.94621	-2.68942	-8.50489	2.2274	-8.22122	5.92466	-1.50392	6.26196	2.01832	-4.80655	-7.2338	4.98662	7.27621	-1.6481	2.08985	5.03787	5.83246	-4.60327	2.22622	-5.29507	-2.2837	2.59288	3.95031	-4.09032
-2.95743	-1.93208	-5.47558	-3.72948	-5.12896	-0.186676	-3.04111	-0.888862	-4.6952	-5.24935	3.73223	-7.77975	-5.91345	1.16834	-4.42804	-2.20364	-4.16403	2.4759	-2.97952	3.4434	5.42664	-4.21683	-4.87742	6.48465	5.24477	-1.68169	-7.4428	-2.51685	-4.51423	1.03128	-5.39676	4.70671	0.019474	6.13467	1.10412	5.02243	-2.49998	-5.35707	2.07411	-2.77966	-0.529583	4.34526	5.90032	1.07091	4.40039	-6.12124	-4.01593	-12.099	0.0722871	-6.04852
2.3531	1.96645	-0.971602	-0.00551401	-1.65828	3.06541	0.879594	4.9032	1.97481	4.07081	3.08977	4.8201	-4.68294	-1.87786	4.39119	-7.5227	-1.22167	-5.24631	4.23562	1.115	-2.36297	3.66944	-3.74823	-1.33044	-3.86452	4.58851	5.92802	2.90469	2.57355	2.49556	-4.85447	5.77692	-0.309187	-8.81275	-4.14098	3.7747	-6.23178	4.71947	8.16401	2.7081	5.52348	2.52938	1.56844	-0.841678	3.08164	-4.41461	4.78592	6.07419	6.11	1.34417
-6.06517	3.78211	-3.15956	2.24232	1.25597	-5.14415	-2.17923	1.86257	3.32532	-5.47617	-1.50961	4.82559	-2.17469	-0.694958	1.37058	-9.11261	-7.1804	-4.46258	3.39139	-1.16717	4.73158	-1.37421	4.12043	6.78198	0.85449	-0.697496	7.28292	1.12996	-6.3214	-3.42353	6.19814	-1.16154	3.92269	0.784668	1.58386	3.05472	-6.22185	-5.09573	2.12449	-1.58849	5.66272	-6.43172	0.262171	-4.22273	0.0831775	1.25991	0.0606875	-10.7504	5.06183	0.446711
-5.19398	1.19792	-4.63301	1.1772	-2.89419	-1.69474	2.62838	5.83115	-6.06947	5.59552	-1.0129	-5.65624	-2.60418	-0.29954	5.83105	-3.33169	-4.95455	-4.67524	-2.28966	-0.0534287	2.41933	3.83086	-3.84707	-5.93579	-1.8111	-3.0495	-8.10212	1.70737	-1.2126	-0.997289	-8.0241	5.2706	-0.172194	5.45817	0.620166	-3.70942	-3.83277	-0.508672	-7.04679	-3.36463	-0.328509	4.80738	6.27654	-0.054792	2.04704	3.84542	0.00580782	5.45473	-4.45711	-6.49432
5.13444	-3.35529	-4.84387	3.68744	-6.14466	-4.75384	-3.04137	1.30414	-7.19598	1.58107	1.45806	-6.48897	-3.66594	0.466267	4.80499	-7.47595	-6.97093	0.322867	2.90624	2.34556	-0.647313	-0.826431	4.94669	-5.16572	4.48299	0.0406447	-6.79136	1.01994	-4.1836	-2.7792	-3.2293	0.396991	0.651835	-1.26016	-3.65446	-4.93371	-3.42434	2.8724	5.92856	5.86777	-2.18676	-4.17807	0.34662	-0.135717	3.90502	4.06893	-3.93354	11.0988	5.4173	-3.96269
0.604087	1.03094	-6.32987	3.36168	-5.89392	-5.85527	-3.83006	1.82825	6.53358	-4.6848	5.46424	-6.32148	-4.39013	-0.638778	5.57026	-6.9251	5.65138	-0.263164	-1.06521	5.23001	2.71528	3.87754	1.87328	1.36138	-4.36917	-0.131644	-1.63713	-0.57351	-6.73039	4.88682	-2.37506	-1.61354	3.96182	-3.66634	1.9262	4.93666	-2.03371	2.59249	5.73953	-1.51525	3.74973	-6.53531	3.78211	-0.88666	1.83844	0.794235	-4.05811	-4.90254	3.94522	2.90623
2.55136	0.740166	-4.28398	0.378786	-0.652744	2.98516	-0.261668	3.06161	-4.54472	2.6904	4.28554	-5.43239	-3.80179	-2.30846	6.08288	-1.01949	4.97349	6.41353	4.92321	-2.9183	-5.85938	-3.08203	-4.18182	4.44989	-1.50288	2.3656	4.05308	-3.41466	-11.8034	2.63201	6.3886	4.12588	0.338681	1.10107	-4.21803	-0.1107	-5.95664	-4.56431	5.55749	-5.22144	3.12335	2.23598	6.09187	-4.81447	2.89298	-1.24238	-5.3899	-11.7391	-4.07751	-3.01731
1.66939	5.6139	2.39566	3.13578	-3.03313	1.37594	-2.22458	1.73946	-1.0924	1.89066	-5.99606	-5.07126	-4.55977	3.3904	-5.8293	1.17531	-5.59661	-3.77863	4.38216	1.68184	-1.46441	2.64267	-5.7373	-6.03305	3.77438	-4.58893	2.80411	-4.78443	1.41677	-1.14931	0.375701	4.90375	2.7196	-2.92191	-4.75432	3.52659	-3.57621	-5.26535	12.0569	2.0183	5.35571	3.22361	5.97007	-4.8704	-3.67986	2.40147	-1.6231	-9.49379	0.570977	-4.75795
-0.196436	3.91696	-4.65857	0.941491	-2.54861	4.6404	2.34302	4.56472	-5.68809	-3.35013	3.33203	-4.23309	-3.19817	-2.91697	5.56172	-4.19426	1.56917	4.26999	-2.63581	-2.48866	-3.83772	-4.41788	-4.91342	-1.26449	4.09193	-4.87648	5.3875	-3.66781	-6.19315	-5.31432	-1.24675	1.75247	3.46084	-1.76895	-0.248389	3.96281	-5.65218	-2.34551	5.42254	-3.0533	-0.704023	-5.58382	4.93357	-2.58707	2.18871	1.24167	-5.69922	2.43129	5.40087	0.00409282
-4.32979	-1.3623	-2.46683	-1.27975	0.703802	-4.47382	0.488276	0.607529	4.87786	-3.86234	-2.66034	-1.6748	-4.92915	-0.485832	5.51297	-4.1299	-4.95975	-2.50675	-4.74805	-4.10827	-0.822804	4.40606	-4.43006	1.62995	-5.16572	5.44523	-3.21241	3.34701	-0.711286	2.3472	-7.06415	0.887645	-3.17981	5.5761	-5.09309	-4.22668	1.43742	-2.28226	10.5474	-4.25076	2.37594	-3.7182	4.86737	4.4861	-3.05245	0.53571	-2.43733	9.15791	-2.2996	4.72101
4.08518	-8.20483	-4.2504	-1.17277	-3.32238	-3.69716	0.43312	-2.68325	-4.7135	-6.0133	0.668738	2.57454	-1.83179	-4.29669	-5.20881	-7.8041	3.40191	0.106326	-5.45216	5.41371	1.49014	-0.170231	4.29196	-6.74013	-4.44128	-3.25824	8.78277	0.852152	-4.93093	-2.52945	2.82974	3.93403	0.895789	-0.868111	-4.50128	-3.12821	3.9419	-3.86041	-6.46103	-0.109647	4.4974	-2.96185	4.511	4.19765	4.67818	0.454403	-5.9224	-3.34609	-0.908639	4.12006
-3.76316	-6.57496	-2.32876	3.73809	-4.96947	-4.74142	-2.23596	5.47571	0.609392	-5.41242	-4.84929	-2.96614	-1.57068	1.06245	6.32934	-6.3035	-2.08582	-4.21278	-1.4838	5.79739	-4.3153	5.67659	-5.3873	6.71973	5.04803	0.0709441	5.19575	-1.61774	1.22111	-2.53767	-0.204235	-0.399465	-3.56998	1.74642	-4.69832	2.0269	1.04177	4.8271	6.84106	3.85705	1.4378	-3.61049	5.97778	4.79384	0.794227	-6.70914	4.76905	-6.7788	3.39216	2.0094
-1.61172	-4.54227	-5.66039	-1.00435	-7.54324	1.3899	-3.09831	-3.13225	8.38257	3.53608	-3.7671	3.60331	-2.30308	-4.49918	6.71901	-5.42839	-6.06035	5.1296	2.14086	2.76465	5.31674	-4.50529	-0.0795597	-3.19705	-4.26046	-4.85034	8.10625	-3.74011	-6.55562	-2.81831	-6.70682	4.60717	2.05667	-0.646457	-0.592975	3.66257	-3.86167	4.38626	-6.01099	1.92631	3.19483	-3.78415	6.02579	4.10489	-2.63648	-7.88155	6.37929	-0.498696	-2.7878	-2.90507
4.45864	1.80282	1.82664	2.95365	0.801662	0.882217	-2.69862	4.32135	-3.54898	5.40023	-2.56219	2.78345	3.30317	3.48739	-5.44001	-1.56352	4.00856	0.921718	3.94561	-0.0834278	-4.88299	3.77059	-4.07691	4.91361	4.2788	0.339183	-6.47357	1.44638	-5.68079	0.726546	5.45513	4.49911	-0.112224	-3.41206	-2.20809	-0.327728	-6.40435	-3.35336	11.8357	1.73668	-0.377453	-5.4642	1.53447	-4.80378	-3.64508	-4.59434	-1.62898	-9.2525	1.64927	-3.80101
-3.89508	3.69769	-1.00624	4.12908	0.0285748	3.07751	-2.66421	5.70111	0.397685	-3.10931	-3.72952	0.91293	-0.791936	4.1724	6.6253	-1.86077	0.588456	5.65755	0.352396	-4.48286	-0.669886	-4.92505	5.37222	4.55127	-2.41029	3.46601	0.0816961	-1.93694	-4.57502	-1.20089	-2.17042	-0.533102	-0.667698	2.68086	-5.08211	-1.96737	0.604619	-0.849545	9.09748	-5.22004	4.05579	-2.87281	-2.65576	-4.8484	-0.839888	0.943401	-5.37937	6.81308	3.33488	-6.13265
-1.32642	2.14447	-5.72901	-1.50646	-2.78341	-1.29012	3.13366	2.22918	7.34323	4.91179	2.40359	-4.11454	-1.66119	1.01736	-6.59211	0.476189	0.292058	-3.51155	4.54551	1.24908	-5.63185	-2.64668	-5.01932	6.07162	-1.15938	-3.2991	7.97911	-2.0625	4.20237	4.94987	-7.4363	-1.95516	-2.63608	2.86848	-3.26524	-1.6802	0.748001	-2.40146	-2.02958	-6.86567	1.67703	1.71931	5.94604	-2.9385	-2.40529	-4.29606	4.39686	-7.86528	-0.726148	-6.80219
1.35307	5.52985	-5.2232	2.41386	-5.17193	-1.20661	3.31161	-1.67459	8.90625	5.32761	-1.83254	-5.33955	-6.47594	-4.63733	4.46004	-10.8866	2.8231	4.23958	-0.763998	-4.15907	4.40132	4.87822	-5.6979	-5.53188	3.6538	1.46874	5.98916	1.0682	-12.0718	-5.00051	-7.61509	-1.28936	3.81292	-4.05004	-2.87517	4.03503	-5.6269	5.75583	1.51564	5.15068	3.71623	5.14526	5.88642	2.51872	0.273339	-5.27879	-6.34696	-10.3082	-1.67829	1.4926
2.43919	5.1413	0.944645	-0.420028	-6.3922	-1.28639	2.4597	5.91151	-7.58455	6.9676	-0.223968	5.71292	2.67324	-1.10345	8.0048	-7.92287	-3.33726	4.44379	3.05884	5.06999	5.34006	-4.67769	-5.52238	-5.1221	-1.9125	-5.59035	-4.9724	-0.0987051	-7.09427	0.565171	-1.96816	-3.66907	2.07165	-1.01114	-1.65923	4.62263	-5.00646	5.22684	9.62164	3.12598	5.96344	-3.28182	5.07377	4.25792	0.830048	-5.99415	5.03064	-14.6575	0.440047	-4.87985
1.57272	5.03179	-7.5573	5.43405	-0.354313	-1.40404	0.170998	2.50842	6.33346	5.2956	-4.22131	6.13302	-3.26083	2.40197	6.6826	-7.69186	-4.05304	-5.71386	4.20025	-4.01028	-5.94944	3.63583	-4.46302	-3.69413	1.59528	-4.24366	-7.67805	-3.51301	-3.67738	3.62556	2.08428	-5.02457	3.11484	5.97203	-4.93322	1.67401	-4.55717	-1.13804	2.07513	-3.93221	4.91556	5.01795	-0.748139	-4.50655	2.31197	1.39309	-3.15704	-2.47628	4.45008	-6.26535
-2.90879	5.84712	-3.97092	3.65538	-4.07197	6.02801	2.40802	4.90558	-3.04471	4.95493	2.14225	5.85009	-5.24051	-0.45945	6.27776	1.05812	-5.71943	4.84426	-4.79676	-3.97755	0.231209	-4.81279	6.21065	1.14785	-5.1221	-6.40723	6.3146	-1.55391	-8.61489	-2.15282	4.95857	3.00705	1.94858	-1.9484	1.85252	4.34675	0.440835	4.56323	-4.65229	-2.96698	2.96843	-2.53874	4.1595	-3.92093	-1.17129	1.7084	1.52818	9.09327	-5.0106	2.48883
-5.11961	5.09805	-4.96529	1.71455	-2.76119	-3.43934	-2.27075	-0.573425	-3.12152	-5.27347	-3.50132	-2.28822	-5.41839	-2.54324	6.78646	-2.47308	-6.41168	2.95286	0.881623	2.25504	1.65467	3.3856	-0.120134	-5.79923	-1.76049	4.34491	7.82183	-4.71577	-2.64718	5.54298	-5.82273	4.42079	4.223	0.214862	0.957667	5.1651	-1.15281	6.60399	-0.754782	-0.561473	2.01211	-3.88915	-1.21267	-3.68019	-1.82675	1.1778	-1.9437	-8.75505	-2.37835	-4.11703
-3.3558	2.99225	-4.29933	3.84208	-2.50943	-5.03243	-2.42582	4.69525	-5.00993	4.31979	3.17549	3.34409	1.51901	1.46367	-5.97329	-8.98557	3.13195	-3.55069	-3.0835	4.00382	1.00231	-0.805599	4.55906	3.66492	4.69239	-3.85031	3.41392	1.72283	-8.78593	7.95501	-6.74223	-5.63401	-3.47509	-0.381171	-0.13479	-1.58407	-5.66396	4.83422	9.01898	0.166839	0.00324036	-0.980783	3.5367	-3.7562	2.96834	1.23527	5.78754	-4.9425	-3.30285	2.66135
2.01059	-5.09595	-3.70243	4.12245	-2.54678	-3.46554	2.18933	-0.736901	-2.68049	-3.20579	2.04348	-5.53506	-5.02239	3.67345	-2.72156	-4.59708	0.0527725	-2.64214	3.69632	4.26863	6.79036	2.05441	-2.81122	6.10372	5.25773	-4.16058	-5.27344	-2.0576	-5.51474	11.653	-2.6658	-4.70521	0.836414	4.65539	-4.41264	6.86453	-6.65778	6.38011	2.84408	1.41674	4.2679	-6.66625	-2.21516	-2.32062	-0.765108	5.30408	-1.75407	-5.70182	1.9283	-2.23662
0.836082	1.13876	-3.31813	0.806681	0.458222	-3.88362	3.1995	0.382951	-9.27025	2.39298	-1.66631	-4.6578	1.66976	-0.311606	-7.53482	-7.67652	1.40988	-2.55302	3.15275	-5.20837	-7.44299	2.98138	-3.8897	7.93287	2.2857	-5.97733	-0.304897	2.01063	-7.20932	4.90308	-0.557615	-0.896321	2.51774	2.04535	-0.582632	1.20823	-5.89734	-4.50187	9.24316	-4.49688	2.42749	-2.71671	6.15258	-2.71262	3.43687	3.07508	5.11928	1.80097	4.41624	-2.96053
-3.80214	-3.9475	-5.68199	1.11566	0.13979	-4.31806	1.97582	-0.102102	9.10149	-3.2849	-3.91877	6.41801	3.11786	-3.16344	2.90056	-5.84749	-0.00773942	3.1269	-5.25258	-5.63221	-4.28755	1.95081	-3.34787	-4.33819	-2.93566	3.06418	0.312657	-4.51876	3.34575	4.13984	2.73608	5.21863	-3.54941	3.6192	-3.52496	-3.32027	1.11079	2.10228	-1.08887	-4.01234	-0.670416	1.62095	-0.407339	-0.262528	-1.65486	2.67311	-5.41239	-12.0787	3.19999	-2.71015
-2.19928	2.09966	-4.49382	0.528649	-8.40914	4.66257	0.207709	0.530335	1.07486	-7.26949	-4.35346	-5.62781	-6.02346	-5.45406	-5.36477	-6.63175	2.56073	2.79024	4.93376	-4.60537	3.42113	3.91271	-6.65194	-6.85774	-5.09886	-1.69664	8.11209	-5.8183	1.51777	3.29851	-1.67888	4.19395	2.53562	0.18027	-1.72329	5.12304	-5.19661	-0.0553844	8.4533	-0.629224	-0.952531	-5.21602	4.46122	-1.37336	1.88224	6.21295	-4.27953	5.54133	3.14762	-1.74475
-0.92898	7.19317	0.20413	2.97829	-2.81953	-3.85508	2.12059	-1.67926	6.34939	4.87686	4.54284	-5.06922	-3.35159	-1.63919	-3.06587	-0.964414	-3.79785	5.53287	-4.64132	-2.25961	-6.6527	-1.57076	7.10925	-5.60737	-3.03981	-5.62987	6.06944	-3.4026	-4.42212	1.50019	1.43354	4.30522	0.398448	0.694036	0.831204	4.01289	-5.54698	-3.41203	12.2438	-4.72289	6.0987	1.23351	-0.252411	-2.54856	1.89504	-4.00016	-2.8209	5.89639	-2.01155	1.53652
3.72613	2.53225	-1.30422	0.177373	-5.30627	2.6421	2.33003	1.81121	6.99741	-0.529404	2.2489	5.31835	-1.58474	3.82089	4.16007	-3.41103	-4.18072	6.17784	0.389752	3.67565	-5.5749	-4.13404	-6.09878	-0.360733	0.390552	-1.67308	8.94995	0.356481	-7.10225	5.43247	-8.00041	-2.50543	2.83336	6.31051	-5.44968	5.53931	-7.01368	-2.89665	7.81985	1.87778	-1.58407	-0.432309	-1.59981	-0.862254	2.99156	2.65983	-3.58169	7.42724	-0.0211775	1.64373
-3.29539	-4.30574	-3.77491	-2.91358	-5.2894	1.44137	1.51276	-1.13989	2.65309	-1.56777	2.64726	-0.100154	-1.08051	-2.05794	7.80571	-5.60039	0.954542	-4.90912	3.56187	5.42184	-4.26678	-1.75175	5.9379	0.648532	1.11916	2.04014	-6.17658	-2.97441	-1.5279	-1.37914	-4.27765	2.71557	-2.12339	1.73535	-5.24255	3.66895	-4.44744	-4.26969	9.96031	-4.44292	-2.81661	-4.99083	5.99794	-3.41969	-1.50246	7.58631	-5.58876	-4.03372	3.69682	3.79198
-2.958	-5.00005	-4.97215	3.03816	0.757768	-2.95557	2.52283	5.15624	3.29465	-1.4149	-0.178954	-4.11932	-1.58224	4.48833	1.01214	-8.33827	2.879	-3.64255	-1.36147	1.3984	2.70267	-3.53155	-6.11357	-5.9191	-5.56397	-3.56367	-5.39775	-4.3363	-2.33827	4.88295	-6.706	1.4101	4.30852	0.62859	-1.30113	4.83734	-0.60632	-5.68878	9.47491	-4.402	-2.52571	-4.65064	-2.6727	2.76048	-0.663482	-3.04623	5.75996	0.78903	4.65438	-2.57567
2.418	3.0745	-5.6784	4.01955	-4.53153	-4.3517	1.27048	4.01809	4.1116	-2.75453	2.7881	6.18733	2.52883	-3.63823	4.07392	-9.50801	-4.77578	4.7856	1.08647	1.60797	-3.83802	-3.3797	-6.5337	6.0541	1.65149	-2.62236	6.61277	0.590373	-5.44925	4.42847	-7.26189	4.3081	0.606683	-0.781756	-1.1584	3.55258	-5.14718	4.66494	6.09088	-6.76173	6.26876	-1.33795	-1.57379	-1.31634	-1.35465	0.135518	-5.06695	-10.136	4.64047	1.04031
-4.12637	-5.21832	-0.128506	1.35741	2.59699	-0.449303	2.13877	4.46625	0.282599	1.01217	2.1351	-4.35824	4.56396	1.27706	6.24334	-5.46031	-4.21338	-3.38216	0.16176	-3.26979	-5.80043	2.22575	5.75411	-4.15248	0.754359	-1.82231	2.2151	-3.77769	-4.99228	-4.98127	-5.23805	-5.31499	4.33753	2.92351	-0.339134	1.47347	-6.1787	0.297638	4.10197	2.78085	1.41379	-4.16101	5.34063	4.12283	3.94497	-5.75289	-5.51286	-10.4272	-2.86657	2.38472
-1.75978	5.9078	2.18244	5.5545	-0.806056	-2.32736	2.31344	0.114424	3.77933	-5.49114	-1.57642	-3.9743	1.04286	0.955837	-4.85639	1.78242	2.88066	4.45938	1.52816	5.02705	-3.81931	-0.606526	3.28893	0.231813	1.79753	2.32936	2.15112	-1.58917	0.602177	2.82172	-6.1452	-2.00169	0.598911	2.99287	-2.56664	-4.70149	-1.97873	-2.43092	8.06983	-3.38879	-0.757507	2.83364	0.930441	3.52211	3.86375	-4.85141	3.09527	-11.0067	4.5503	0.391109
-1.28705	4.75702	-3.71365	3.47374	-2.1261	-2.15452	-1.67901	3.8978	-7.36888	5.52	-1.12148	3.57157	-6.36087	1.40861	0.179461	-4.0947	-7.70104	-1.12584	1.40463	0.719421	4.41984	1.99292	0.256966	0.503923	3.88054	-2.26355	7.06176	-1.36659	-1.12971	1.84181	0.115232	5.19654	2.8215	-4.90419	-5.11482	0.025367	-5.55404	-0.557109	5.81312	5.45771	-0.629047	1.70952	6.83026	4.13074	2.24618	1.72924	-2.20897	-8.31052	0.577985	-6.57464
4.44642	-1.53689	-5.6462	-0.0645675	-3.36508	2.86673	-1.64178	1.17671	5.97561	1.79862	-4.01806	-3.54208	-3.76676	-4.45874	0.335616	-8.3057	3.03685	3.98777	3.75761	4.11912	-1.39293	1.15173	-4.48435	6.516	3.37462	-6.9398	6.55099	-0.105469	-7.36944	0.9397	-4.91808	4.0593	0.621133	0.273192	3.38667	2.05166	0.925366	-6.38114	13.3851	-4.24331	5.70424	-5.46013	5.35725	4.5506	-0.630728	-6.72938	1.52656	0.697923	3.76797	-4.30182
-0.869017	-0.430319	-5.16006	0.751623	0.729485	-1.16149	3.0437	6.03941	-4.44715	2.94782	-1.24355	-2.75626	-5.1555	3.19048	8.30082	-6.34669	-0.0814261	1.7875	-1.54646	-2.46985	3.52893	4.38748	-0.385548	-5.25543	-3.59739	3.4667	-5.51943	1.24404	-6.66392	-7.0842	-5.40016	-2.90404	-0.129792	1.5609	-2.19071	4.36647	-1.56671	2.93454	11.3409	0.107707	7.11444	-6.36219	6.70135	-3.05737	-0.914019	-3.82608	6.95995	10.2484	-2.1021	-3.76557
0.86657	3.35025	-2.38231	4.71544	-1.831	0.379997	2.79378	3.57534	-0.411614	0.322747	-4.5134	-4.78274	-2.81707	0.90745	6.00876	-9.43644	0.543864	2.84813	5.43076	-0.47229	0.58886	-5.08211	-5.24835	-2.6901	3.19937	0.139176	2.64773	2.01404	-0.00574677	6.85065	0.189092	5.2622	3.75591	-5.95742	-0.965109	4.9072	0.714338	1.62701	10.6615	-0.113564	-2.55744	0.0632974	4.34565	-4.5674	-2.69105	4.03767	-4.98245	-11.0299	2.5545	-2.31016
4.01531	2.76321	-4.09002	2.57992	0.592958	-4.68204	-1.07053	0.704364	-0.899936	-5.22191	-3.82986	3.83832	1.99326	-2.58455	-0.673956	-10.1414	4.37319	-5.61811	4.80339	-2.81955	-5.02187	1.37731	0.464951	2.80982	2.86546	3.58393	-1.8352	2.34664	-3.35336	5.5549	6.68025	4.57127	2.51022	-0.116081	-4.21849	0.293257	-8.26983	4.45332	-4.64089	-1.30614	4.91453	-4.48695	4.86961	2.27237	3.48665	-3.19527	-6.4647	-11.3423	-0.483526	-4.11343
4.64818	6.44732	-0.196997	3.39969	1.35056	2.47933	3.04495	2.77956	-0.711895	-0.348235	1.73382	-3.56894	-2.19971	-1.40088	3.73203	-2.62066	7.01418	-3.44054	-4.7822	-6.41151	-0.451952	4.15089	-6.2283	1.14992	0.95681	1.04555	0.755278	-1.16153	2.20478	-0.710784	-6.26189	-4.04701	3.61885	-0.884451	1.75429	5.33592	-1.84513	4.2854	7.07339	-3.96288	-3.57909	-6.25654	-0.888131	4.14664	-2.83998	-0.849732	-4.22538	-10.0413	-1.80711	-5.30475
-6.92891	5.37041	-1.54631	0.857528	-1.62015	-6.34509	-0.750727	-2.40348	4.33092	5.20877	-4.52698	-0.773189	4.69226	1.40783	7.36352	-0.194276	-5.64161	-1.63612	4.00208	-4.17766	-4.21836	-5.23285	4.56564	-5.73283	-5.29996	-3.92908	-6.34045	-0.498472	-7.44283	-1.74549	0.0503735	4.74042	3.22818	5.74785	-2.94574	3.98846	-1.55565	-1.60332	12.3042	0.617954	3.6796	-6.42163	-2.57355	3.06681	-1.73677	-3.86825	5.19739	1.00729	-1.28747	2.90848
5.35536	-4.5676	-4.20978	4.04768	3.21902	-5.14891	-2.09277	4.23567	3.50866	3.92793	2.03252	0.662238	0.688535	-1.51068	-4.75854	-7.22748	-1.91763	4.28755	5.64044	3.4624	5.00777	-3.16211	-6.02986	0.215263	2.89152	2.29085	-6.00236	3.82077	9.02035	10.0899	5.6523	-2.00567	2.32317	3.77459	-2.25117	4.5191	2.69614	-4.52811	10.776	-5.60617	5.26746	3.15578	5.72506	1.64314	0.637916	-6.21758	-3.87831	-4.04995	2.37576	-5.32102
-2.35595	-1.16705	-4.30695	3.61683	-4.58107	2.31677	0.355608	3.95043	-0.332007	4.36887	2.446	4.24023	1.65067	-0.0662163	-7.19257	-6.34868	-5.30339	-4.4152	-1.646	5.23084	-2.04311	-4.02159	-4.04968	4.99662	-4.63556	0.791815	8.40316	1.56693	-7.68988	7.7227	-7.40044	-2.71372	3.60765	-3.11084	-4.62013	-1.59826	-0.715295	0.125747	12.2022	-3.99638	-3.73631	3.45106	4.33107	-1.55352	0.391847	-1.94168	5.29379	6.32412	-2.58805	0.911015
-5.69628	-0.781274	-5.60629	1.66787	-3.18605	4.34357	-2.21538	4.28481	8.43313	4.08574	-3.54277	-5.94052	3.96192	-1.00422	3.07831	-3.75439	-1.57167	-7.25299	1.44462	0.977344	1.57478	2.21245	-5.54133	1.98361	4.80379	-1.9655	6.26652	-2.84116	-6.38979	0.83701	-7.23519	-5.55494	4.06551	3.82885	-0.480706	-1.08677	-6.36307	-6.52536	6.38762	-5.03241	-0.266932	-6.0528	-0.996461	-4.14183	2.83404	5.69802	0.86192	-10.0927	0.785837	-2.84075
-4.26832	-2.23212	-4.75601	2.40973	-0.637945	-0.249991	1.71838	-2.48657	-5.37421	1.72659	-4.78195	1.44632	-3.56414	0.871581	-3.1703	-6.95824	-5.99577	-6.32095	5.04558	2.66419	-4.77558	-2.53933	-0.661041	3.99051	2.71744	1.81504	-6.42111	0.633645	-3.51277	-2.24826	-8.11284	-0.765401	-1.75595	-1.54854	-3.84397	1.33172	-1.01112	-5.1131	6.01242	1.17286	-1.10061	-3.81294	3.81798	-3.38904	-2.64369	3.29727	-4.33015	6.74567	-2.95019	-4.35756
1.91401	1.13901	-3.48407	3.66784	-8.71964	-5.46392	-2.32377	0.5111	-4.52347	4.16401	-1.68001	0.58901	-4.57155	0.496916	2.34622	-12.2215	-1.97565	2.43746	-0.918566	4.65077	-0.911231	-3.40652	-6.3238	0.440098	-5.40593	2.89917	7.46474	4.60146	-4.3723	-4.61203	6.30337	2.48304	1.94429	5.52084	-4.22465	-3.19464	0.749005	3.65715	12.802	-1.6764	5.21858	-5.15845	5.2374	4.04005	0.960801	4.53285	-3.69143	-4.90013	-0.86193	-2.77722
-5.25553	4.25261	-2.78936	1.88667	-4.05771	0.953392	-1.92372	-0.229432	-2.29413	-2.5409	-5.68955	5.05357	-2.44081	-2.3272	6.56136	-3.59439	-7.26333	0.251347	4.31845	3.95433	-6.07652	4.32582	-5.46593	-6.40976	-4.03513	2.67241	-5.83397	-4.368	3.71881	-5.33665	4.41514	2.94922	0.602186	6.97992	-4.36036	3.41372	-6.02255	1.45802	8.99798	4.45179	-0.0575201	-4.59432	5.03963	-3.31903	-2.95217	3.9264	3.84502	7.39312	4.32674	2.817
-5.18857	-6.42732	-2.76494	3.50849	-6.32885	3.02884	-2.93044	1.64207	-4.80519	-5.8645	4.68261	-2.09441	1.07527	0.483232	-2.08321	-0.504383	-4.33527	-1.98184	-4.53283	0.347517	1.58349	3.18172	-0.539676	-0.523855	-5.00543	-5.51642	-4.41269	4.3992	-5.4043	-6.50662	2.75743	3.69564	-2.20843	1.01975	-1.8237	-4.22939	-7.18065	0.215689	11.358	-1.31472	4.11972	-3.21729	3.481	-3.62437	-2.33242	3.6291	-4.55964	3.66346	-0.616232	-0.799337
3.7095	0.991495	-6.22266	2.14223	-2.79869	2.10384	2.33959	0.276518	1.09715	-3.67173	0.584185	0.0329431	3.70618	-3.40958	-6.29671	1.78473	-3.46301	3.94222	-2.3211	-3.14995	2.37462	1.7005	5.8271	2.88124	2.59763	-2.6579	0.592762	-3.35295	-3.76104	8.26554	-5.09856	-1.85049	2.36344	-2.8752	-3.36717	4.15087	-3.40399	-3.31109	1.66287	1.44725	1.29541	-5.32503	6.34576	-0.935489	-2.56991	0.446126	4.57401	3.58065	4.95242	-5.52793
-1.08172	-4.5831	-4.56975	1.4776	-3.84415	-4.6381	2.62231	2.70447	-4.15025	-5.78483	-5.35987	5.72462	-5.75007	-4.47543	-4.62723	-6.66502	-5.59631	-1.10844	-4.46078	0.910998	-6.03191	-4.57863	-6.22194	6.84172	4.18943	-3.94172	7.52089	-2.30776	-2.49351	-4.54597	-8.94513	4.16458	2.81639	-1.5674	-3.55711	-3.15497	-3.32266	-2.13732	-4.2734	-3.07662	2.29515	-2.13795	5.50794	0.0973509	1.54376	4.56736	-5.31909	1.91286	1.46984	5.20888
4.27085	4.653	4.14459	-1.2889	-4.26125	-4.35112	-1.73256	1.04553	5.57304	-4.99108	2.20013	-6.5005	-4.68983	-0.965498	4.50196	-7.47433	1.72689	-3.06444	-2.30596	5.68751	4.03989	1.41208	5.79882	-6.09451	-3.74723	-2.46545	4.22969	-0.289189	-5.56707	-9.70895	-4.79719	2.99735	1.03357	-2.81412	-4.04121	2.20707	1.87393	6.87522	10.3663	-4.82539	6.37818	-2.39671	-0.712227	-3.36805	-0.65253	3.45693	2.5339	-6.88403	-3.88279	-6.06831
-2.68236	4.4918	-3.38912	2.11946	-7.38292	-0.296537	-1.31698	0.581591	0.633018	3.94358	-4.00804	-4.70948	-6.34282	3.57124	5.00869	3.77745	-3.45493	1.99404	3.43562	1.96524	3.8807	-3.27707	-4.35175	5.8617	4.18027	-1.00717	3.26061	0.775	-0.30062	8.53342	1.18889	3.21823	-2.49967	4.17593	-4.49432	-3.47952	-3.22721	-4.29154	10.8011	-2.83402	-0.702144	-4.36201	-2.09175	-4.08274	-3.96561	5.52892	0.261825	6.03495	2.68463	0.648239
3.12798	5.67149	-2.53712	2.77526	-2.58437	4.87467	-1.00447	6.54973	2.68881	-0.185546	4.15215	-3.97157	-4.39901	3.94479	-7.47315	0.092563	3.38566	2.03781	3.31819	-1.33703	5.04472	-5.23291	3.11017	6.21492	-0.433374	1.64352	2.92431	-0.670386	-3.9529	-1.76597	-7.10062	1.40805	3.94516	-0.794945	-3.13828	3.99343	4.24988	3.62529	10.347	-2.67446	-0.31357	0.653327	-1.59677	0.833943	1.48153	-5.0212	7.19419	0.487108	-2.47596	-2.35557
2.62242	-3.61152	-3.54841	-3.66218	-0.812162	-4.83425	-2.64136	-0.303679	-7.75446	0.179443	-3.05312	3.08371	-3.28589	3.35091	5.97032	-7.15792	4.51927	5.63186	0.310227	-4.12379	4.0879	1.67641	5.136	3.96239	2.68944	-0.870278	-7.82156	-3.29338	-7.18995	-7.56272	-7.25275	-0.793682	3.10041	-2.41734	-4.18366	5.68081	3.73494	4.83858	-1.46355	-1.33535	4.90157	-3.98519	5.18641	-2.52633	2.49729	-0.99665	-2.4076	-11.188	-0.169345	4.53642
1.39456	-2.58003	-3.17507	-1.68241	0.84426	0.107113	3.52171	6.05304	-1.73723	-0.544405	1.83139	-2.18963	-5.72682	-3.84856	-7.2384	3.56685	7.04348	0.0010478	2.72457	4.71299	7.04568	-1.43487	-4.89997	0.48441	-2.76356	1.4403	1.38361	-3.83553	-0.373327	-0.680733	-7.00002	4.96249	-0.187836	-2.17005	-0.875068	-3.54207	-5.63964	-6.66713	8.44738	-3.96081	1.79598	-4.07644	2.03741	-2.13548	-2.98574	-5.51119	-6.51966	7.26367	0.750619	-4.26108
-0.446557	-4.83405	-1.64558	-0.844783	-1.30736	0.854392	2.83962	0.648864	2.40186	-5.15944	-5.154	3.75756	-1.13008	-4.04624	4.25449	-2.16477	8.48866	-4.58761	-1.95965	-4.29837	4.1507	-4.56835	-3.29595	-6.08687	-6.42461	-2.83766	7.07883	1.67449	-8.7867	4.38229	3.63821	-3.75183	3.81431	-4.01273	-4.51912	3.9991	4.2308	2.02437	5.82881	-2.50366	3.58078	-4.73539	5.32717	4.22755	-1.47982	1.1243	4.62309	-9.28736	4.77379	-2.46121
5.40283	-5.80747	-3.69272	0.761666	-4.42547	2.8848	-1.09512	-2.10729	-3.77646	2.67065	1.36087	-0.164298	-2.43341	3.92662	3.91233	-9.60342	1.98222	2.27573	-4.60477	-4.93318	0.122263	3.06828	-3.30706	5.6823	4.10109	-4.2247	-4.25285	1.97652	-4.36628	-5.0234	-8.03926	4.29527	-0.125249	2.38912	-5.01762	1.32154	0.117373	-2.89956	6.10237	-2.41927	2.06076	5.19704	-3.18506	-4.21166	1.93944	3.63654	0.670995	1.73153	3.62572	0.295251
-0.205804	5.90274	-4.03527	2.13718	0.480887	-2.75969	1.09046	5.34906	-4.9383	4.2468	2.80603	5.71239	4.67477	-2.14484	7.21122	-8.08756	-5.49183	3.50438	-3.43473	4.15765	-5.8656	-5.61875	-6.50487	4.53507	4.61424	-2.89014	0.819703	-0.966265	-1.76904	2.5682	5.25382	-4.12544	-1.97993	-2.28665	-0.0795915	5.52094	3.6452	5.36978	12.3797	-3.33928	2.00048	-6.86303	3.74448	4.34131	-1.04883	0.714275	2.20061	7.82219	5.18897	-2.80983
-3.6345	1.87105	0.572211	-0.37051	-1.10837	-1.28495	3.89224	-0.761207	3.83831	5.36958	-2.00463	3.43695	1.36163	-2.21794	6.02639	1.48177	1.08414	5.07321	5.48635	0.655223	0.204372	-0.971961	-5.91893	-2.89269	-2.9217	-2.77726	-4.9441	-1.47532	0.55005	5.26559	1.95195	4.94826	-1.50461	4.52736	-4.2518	-3.98781	-1.90107	-4.4566	4.82553	1.69131	-3.18745	-5.18465	-2.4969	-2.83766	1.93371	-6.66634	-5.29623	2.80065	4.55093	-1.55392
-4.38091	7.21459	-5.55202	3.36959	-5.50323	-5.34041	1.81678	-0.335255	3.10399	-3.81878	-4.7988	-5.08883	5.3798	-2.04255	0.868906	-10.0748	-1.50565	-5.87471	-2.7047	-0.196934	-3.32284	-4.58051	0.623292	-2.79286	-4.53909	-5.18944	-5.23297	1.80671	-8.86673	0.917907	-6.10708	-4.08771	3.16037	-4.9587	-1.87373	0.996864	4.64263	-2.81904	11.9081	-3.93381	4.26748	2.62688	-2.32639	-2.12213	-2.02068	-0.584913	0.538244	-14.8271	-0.268681	3.88278
-3.87517	-1.3724	-1.22957	2.87593	-5.55288	-3.85083	-1.11614	4.28019	-6.04024	-1.43183	-0.282915	-3.09799	-0.27146	4.96952	5.27189	-3.22986	-1.34571	-4.23882	0.93374	4.55323	-5.43212	3.26798	-4.93466	4.51272	5.12474	2.14263	-1.34287	4.03501	-5.55776	-10.5536	-6.89512	6.43817	3.81021	2.63583	-3.60771	4.19917	-7.25548	0.0732885	9.0732	0.960272	-1.73909	-4.63436	-0.249247	4.20208	3.18587	-0.0354402	3.51646	-9.28825	-2.89535	-1.9191
-2.69282	6.73771	-5.33482	0.116476	-7.28485	-1.73625	1.05829	-0.408334	-0.731499	4.01865	3.38747	4.07505	-3.68664	-5.30051	3.21596	-4.91172	0.724885	2.01529	0.577314	-4.6722	-3.82627	4.51438	-0.244275	4.76547	2.87532	-4.89242	5.38642	-1.42171	0.0675721	5.32444	-7.45465	4.34446	2.5807	6.3825	-4.13913	3.41084	-6.39626	-4.4474	10.8314	3.21963	1.25231	5.55075	5.90591	-4.31606	2.63526	6.83443	3.76711	8.40736	4.67434	-4.30932
0.201031	2.85143	2.63846	0.0412525	-6.2842	1.85206	2.82749	-1.60594	5.54378	-5.47347	-1.90101	-3.81287	1.88453	0.491553	-5.02435	-12.9964	-8.09608	-4.63965	4.24728	2.83501	-3.19834	2.44175	4.83951	3.78799	0.906101	-2.39993	4.51452	-2.62447	-9.7186	4.74987	-4.28758	4.41595	0.798508	1.21505	-0.152212	-3.09461	-3.22818	-4.95312	10.4949	-4.3708	4.42487	4.97048	6.15863	-0.546909	-3.71261	-6.85224	-4.36584	-11.4395	3.91804	-6.35315
-1.25781	4.71154	-5.28938	1.85937	0.0507236	4.7072	-2.08122	3.16084	0.188265	-4.59629	3.14091	3.37979	-4.20899	0.68845	3.41479	-3.50082	-1.23642	-4.84824	-0.546227	3.7167	5.66124	2.40918	-1.23082	3.25199	4.79223	-5.9457	5.10032	-3.90397	-8.11218	0.100485	-5.57514	4.9272	0.0536155	4.59144	-3.0434	-1.60277	-6.87007	-6.19022	8.48665	1.13605	3.23904	-0.308566	0.316828	2.62787	-1.63169	3.22679	-6.62149	7.72975	5.04626	-6.03153
-1.57334	1.40564	-3.29183	-2.25562	-6.47228	-0.883439	0.915199	1.32203	0.840376	-5.00809	-0.729626	5.78836	-3.41725	-1.57216	0.362616	-2.8659	-0.0714757	-4.72002	1.91248	4.50163	6.24705	-1.43649	-3.89703	3.90786	-1.98813	-3.91822	6.44176	-2.99469	-2.16527	-6.65636	-5.42529	-5.36391	-2.22815	1.01839	-5.18988	-5.67103	-6.47295	1.57706	7.4328	0.829753	2.92423	-5.50837	2.80941	-1.69891	-3.04458	-6.78965	-3.36697	7.87631	-1.20694	4.95643
-4.97311	-4.90242	-1.50126	-0.159357	-6.15485	-1.424	-0.988012	3.18091	-1.57256	-4.49545	-4.17228	-6.04611	-2.03394	-4.0906	-5.18577	0.633863	5.84531	4.38877	1.88105	1.63878	-4.64446	-0.767441	6.17299	6.06649	3.46842	0.0193555	-5.46872	1.64849	-10.3069	5.00727	-8.30835	4.33701	1.70357	-2.21362	-4.812	4.413	-0.712317	0.315244	8.0804	-3.38999	-4.57302	1.40592	5.64347	-0.0967725	1.47758	2.35984	5.20729	1.50443	0.782602	-6.49795
-4.36572	5.85799	-2.52411	0.618006	0.0565915	-2.72216	-1.96771	5.5856	5.46494	5.38277	-0.839549	-4.17125	-5.80929	-0.62063	3.0994	-1.65056	6.44152	4.01346	-3.03825	4.70796	-3.81191	1.656	5.72386	-7.00539	3.49764	-0.818002	6.01347	0.929029	-0.642422	0.715266	-1.51936	3.51172	0.126471	-0.955586	-1.56742	4.13049	-6.39801	-3.73215	8.9994	2.50158	1.68166	-3.62812	0.125094	-4.47755	3.57296	-2.28649	5.83584	-10.3855	5.33199	1.47362
1.06584	4.38347	-0.476898	-2.63267	2.19555	2.77772	1.72661	4.81089	8.70436	3.12727	-3.68344	-6.24817	-3.47858	-2.93951	-5.96702	-5.53402	3.606	4.59124	4.6949	-4.84705	-4.52078	4.47045	4.53344	-7.38383	3.90322	2.25926	-6.09782	-3.15159	-6.76452	-2.60375	-4.58585	3.59254	-0.521383	3.15924	-0.794639	4.32485	0.919852	1.99011	3.98252	-3.18683	-4.5853	-6.38839	4.62068	3.05798	2.83731	-0.0202725	-0.0036383	5.01009	3.46863	2.95949
-3.34828	3.51503	-4.53808	4.38277	0.538777	-3.6944	-4.40209	0.91535	10.3696	4.49543	4.17339	5.35704	-3.46821	-0.0696683	-5.48173	-4.20924	-8.88137	3.75735	-2.74461	-0.651896	-4.74789	-0.897768	-5.75809	2.15085	2.4575	-3.96145	6.26643	-0.967532	-0.195098	3.47694	-8.07627	-4.86883	-0.197796	2.48505	-3.25712	-3.11696	2.75469	-5.0555	10.2329	3.87602	-5.09108	-0.594642	3.87042	1.61847	-2.57196	-6.27141	-0.923037	2.63434	4.05251	2.74667
3.9336	-5.91326	-1.19283	1.80517	-4.08018	-1.51149	0.540625	-2.11267	5.39273	3.11006	-6.17622	3.88088	-2.96535	-3.92676	-2.93307	-10.1252	-3.98938	0.430042	5.03143	-5.55442	-4.11244	3.39877	-4.59636	5.38165	-3.46757	-5.19006	-6.66693	2.88635	-9.34728	4.81368	-6.99798	-4.17716	-3.57629	-3.41759	1.66833	5.21933	2.24265	-3.36304	4.70517	1.28748	3.33219	-2.9133	4.56108	3.51786	-1.94463	-5.3969	-3.99892	-14.0981	2.90962	-3.77608
-1.16149	4.21383	0.641069	-2.02607	-4.25821	-3.02936	-3.44206	3.96615	1.53314	-4.91802	-3.96337	5.55388	-2.24043	-4.57294	7.27326	-3.78355	-3.77952	-2.0974	0.679906	3.04388	-0.55443	-4.98309	-4.95618	-3.9283	0.5091	0.0913619	1.06797	-1.42798	3.73212	-9.56688	-3.20311	2.13467	2.6922	7.69954	-1.90178	3.31057	-1.63468	-5.42902	11.2239	3.61787	-5.52942	-6.09983	4.07488	-2.94951	3.42221	-3.57272	-5.71554	-9.36674	4.48839	-0.247634
-2.6621	4.97902	-4.59771	-0.956417	-4.23355	-5.07383	-0.439567	0.170521	-3.91803	0.204982	2.21693	-4.5532	5.24749	-2.39155	6.44161	-6.68593	5.22689	-5.31163	-1.24708	-1.24023	4.90453	5.69635	-6.15308	-2.47926	-0.738536	-6.79276	-6.43015	-3.04346	-2.2863	-5.25682	-0.516384	5.1162	0.313125	2.46278	1.69969	-3.2491	-6.29769	-3.28238	8.06173	3.65947	0.217062	3.06888	6.05225	-3.66639	1.33152	1.28362	0.393147	2.61272	5.55212	-5.63055
-3.90392	-5.34584	-1.86843	0.0339667	-4.5668	-4.40163	2.37188	2.78369	5.12608	-1.17134	3.69186	2.5691	-4.70495	4.72566	0.949724	-0.359892	-4.80051	-1.51634	-4.96962	2.70012	-5.93771	-4.70426	-2.10063	-5.39129	3.94745	2.31068	6.49043	-4.12894	1.84969	-2.63276	-3.5117	4.62821	-4.3703	6.71469	0.209846	2.24096	-6.80759	-5.73898	9.0435	-5.92021	-0.214445	-2.44961	-1.33128	-1.67822	-3.09104	3.04881	2.35158	3.44483	3.54802	-3.68515
-1.40376	5.26801	2.38132	3.12666	-5.71286	-0.603578	-1.35695	4.07335	9.68697	0.456255	-4.02658	3.12208	2.39396	-0.387162	1.76265	-2.67426	3.3604	1.58524	-0.991097	-0.122781	0.757558	2.50565	-3.77972	5.77531	4.13726	3.65114	4.43746	-2.7663	-1.57638	4.73703	-4.18112	1.47312	-0.638832	3.5928	1.60113	6.03486	-4.16303	2.55254	6.82665	-2.34878	-1.17052	1.59948	5.09561	3.33064	1.07787	-6.57209	-1.29991	-8.31667	4.43524	-3.08952
0.247876	-4.87749	-2.87461	5.85825	-6.70173	1.46041	-3.2387	-0.0177108	3.74945	2.45134	1.04586	6.43934	-0.704405	-5.93882	-6.67369	-11.0265	0.660141	2.77531	3.47809	-0.944819	-1.59104	-3.52946	-4.34736	-3.62621	-5.12391	-5.16639	5.21827	-2.79921	-1.68277	7.79948	-6.25542	-0.864864	3.58461	5.71059	-2.86756	-4.52975	-1.9544	-5.26524	10.3929	-5.03928	3.88705	-2.95572	5.24347	-3.32432	-2.66156	6.58329	-0.565474	-9.52767	-3.5007	-3.00856
-4.28757	-2.3901	-2.6432	-2.12671	-1.86338	-1.6178	0.0867025	2.07667	-7.79955	4.31009	-2.07533	-5.14116	-2.66151	0.683275	0.706107	-3.44324	3.54907	2.42647	-2.432	4.37282	3.40766	-2.50394	1.15626	-6.41293	-3.45846	-5.59598	4.77584	-3.27535	1.43418	-0.926244	-6.9903	1.68051	-0.0524396	-8.0519	0.123738	3.16353	0.723467	4.30669	1.59407	-0.56024	-5.22007	2.22714	5.79254	-4.98052	-2.60339	5.36402	-3.77405	2.22038	4.27613	0.810394
-1.5499	3.45127	-4.92887	0.806189	-5.34296	-2.1749	-3.19083	1.75044	8.69759	4.58533	-3.22783	2.67523	0.979963	3.02301	-3.07594	0.550866	-2.60991	1.93574	3.51223	1.05025	-5.621	4.30131	5.71647	0.198316	4.34459	-4.06503	-6.1775	-2.26664	0.634281	1.94097	-8.60129	-3.37014	2.00913	-6.51138	-3.63728	1.57266	-0.80105	-1.67146	10.7919	-0.2799	5.64049	4.50092	4.2984	0.313854	-2.24962	-4.16601	6.54833	5.73388	1.08598	-3.00262
-2.25475	6.73996	-3.15982	-1.73296	0.0969504	-5.22514	-1.54203	4.29928	2.5449	-2.52235	2.22675	-0.440721	-5.94653	1.35408	0.140849	-5.83243	-6.05137	-4.8037	1.78619	-3.90999	-4.89126	0.231139	5.54752	-4.6639	-1.63516	-2.80436	-3.32524	0.870593	-2.15816	-1.95455	2.95531	2.53106	1.92527	-0.714965	-3.67888	3.70374	-6.9072	3.9257	11.4199	-3.44936	4.30527	4.37476	5.55041	3.18528	4.28151	2.52839	1.02306	-11.8852	4.28058	-6.68494
-1.34972	4.96108	-1.12209	2.74742	-3.6672	2.36365	1.21915	-1.5639	3.76355	3.90505	2.04906	-4.07327	1.19116	3.94423	-1.87765	-7.33242	2.72211	-3.1784	3.73078	-1.49613	5.75325	2.4959	-3.37533	-7.07864	4.72108	-3.19267	3.17998	-2.17672	-7.69665	-3.89973	-7.52945	5.31883	2.84576	5.78671	-4.5554	-0.564526	-6.85772	-0.754679	10.6251	-4.6025	4.72072	-1.82931	0.967837	-3.23592	-1.86547	2.66096	1.14029	-9.69424	-3.98644	-5.15203
-3.27406	-0.669259	1.08873	1.24029	-4.18788	5.00778	-3.40225	1.07247	-2.78951	0.865724	0.0177235	-4.16051	-5.46939	-3.33409	-0.576887	-1.97022	6.13323	3.82344	3.24606	4.78518	-6.58599	2.35303	1.74618	5.57325	4.20251	-5.39123	0.899978	-2.9598	-6.86609	4.11782	-7.57318	4.45522	-3.13871	-4.66082	1.77024	-2.37312	4.5968	5.77965	10.9367	3.91608	2.12348	-3.34709	-0.627325	-1.30497	0.315582	-1.67819	4.94727	-6.68747	2.26257	-0.430792
-2.71728	2.30929	-2.24454	2.78643	-3.75916	2.07499	-3.19601	-0.524229	-5.10218	5.77981	-4.03587	4.50151	-1.68216	2.95037	1.59824	-9.231	-2.25957	-0.0365861	-4.22381	1.75413	6.15149	4.24241	-5.1477	-6.07078	-5.10906	-5.87697	6.19722	-3.0662	-10.1919	-1.2972	-6.98704	2.11416	-1.86851	2.26524	-4.06289	6.56496	-8.82788	-3.42311	9.91637	1.14528	5.02552	-5.48225	4.02471	-3.29201	-0.526582	-5.75534	-5.81678	-9.5735	-0.0354663	0.592028
1.52537	-5.59363	-4.6673	1.71814	-2.55376	5.48848	-2.03182	0.92977	3.44688	-5.90873	2.89802	-5.841	4.59427	-2.07735	-2.28369	-0.75241	3.85056	6.07651	3.16668	-2.89738	1.43109	-4.48889	0.732953	-0.411569	4.22602	-2.10151	-6.4178	-0.134075	-6.8499	5.68799	4.87359	-1.37476	-1.75645	2.41665	-2.43802	-2.03852	-2.6006	-4.35503	3.86824	-3.29349	-2.18036	1.48224	-0.779339	-1.90638	-4.51275	1.42478	-2.49845	5.42213	4.80177	-3.82364
1.45817	5.19107	-2.82681	5.44807	-4.57285	3.17145	-0.991615	-1.08364	8.75435	-5.41703	2.18942	-5.6702	-5.34022	4.17943	2.94383	-3.86641	6.25313	-5.70002	2.43228	-4.54155	4.24119	4.88001	2.62381	-5.48559	2.79239	-3.56294	5.5679	-3.14999	-6.72468	2.44559	-2.1717	-4.37534	3.91115	5.4998	-3.8948	-2.13787	-6.15348	2.54896	-6.73455	-0.648709	5.42473	5.52272	5.34976	-3.08003	-4.29243	6.27139	-8.9013	-12.3902	5.40693	2.44267
-3.98309	6.08769	-1.09884	-2.17158	-3.26591	-5.80549	-1.2104	5.0347	-6.20324	-4.37519	-5.54078	-4.65876	-5.43905	2.2888	2.18019	-5.67505	-0.0517738	-4.73684	-1.86029	-5.49365	4.8828	-0.727314	-6.33488	-0.0689554	4.30638	-6.09433	-7.79292	0.103863	-0.579778	-3.84902	-6.79126	0.573067	4.86583	0.508267	-0.261377	-5.83187	2.86745	-3.20764	7.90224	2.00125	-4.53816	-3.72954	-1.7779	-3.34938	3.22381	-1.99161	-0.317833	-11.5522	2.27584	-0.305361
-5.0751	2.82828	1.70897	1.34534	-5.17167	2.53903	-2.14477	-3.14327	-2.63338	2.66446	0.651186	-4.92774	-5.23387	-5.64574	3.81887	1.26658	1.73946	4.10865	4.48703	3.09518	-5.23136	3.96361	5.98187	4.14139	-4.07089	4.75325	4.0245	0.279324	2.40411	0.0705871	-5.1108	5.78861	3.90015	4.95484	-2.46924	3.34871	1.90407	5.9449	-6.12241	1.54748	0.587812	1.22483	4.71376	-1.00287	-0.048089	0.464386	4.11654	-9.26026	1.71948	-4.34101
-1.9787	5.18369	-4.13952	-1.97932	-3.2079	4.50997	1.91954	3.73637	-1.02869	-5.58175	2.20352	-5.40533	-2.53286	-4.2089	2.23137	-4.00376	-7.19036	-2.35641	-2.43555	-2.34661	-5.74291	5.75026	-7.2442	2.91164	-4.03206	3.48435	4.4839	3.17267	-7.70157	-2.31638	5.61	1.67943	1.43745	1.33765	-0.160954	1.89674	-6.16121	-3.03624	14.3668	-4.28886	-2.35682	1.18284	5.81052	-2.16142	-2.21689	-2.81433	-4.99287	-3.24919	-0.715787	-4.18134
-1.51297	3.44511	-4.66142	2.29337	-0.795898	-5.88717	-2.39846	3.71189	0.304613	4.28875	-3.09598	-6.15041	2.62915	0.968839	5.36114	-10.4767	7.1878	3.81795	-1.83102	2.79712	-3.22104	1.7308	5.7985	-2.57784	-0.275921	-0.744989	3.44538	2.81797	-4.81711	-3.02045	-8.59995	4.61781	1.45004	5.81925	-4.9417	5.24017	-4.79846	-3.89836	1.98869	-1.18761	-4.71914	-4.90315	2.92753	4.43276	1.92237	-3.98455	-6.8513	-9.29546	-0.697333	1.2885
4.09143	3.70117	-4.55481	4.1675	-7.56599	-5.37039	-1.38379	-0.62821	-7.70993	3.51486	-0.137243	3.44748	-5.32558	-2.31316	-6.31751	-2.6078	1.24756	-1.97608	2.78252	0.511356	-1.45581	2.40328	-4.10408	5.38805	3.69333	-2.09022	1.89689	-1.60928	-6.71655	-3.92803	5.47652	-0.885611	3.66136	8.61828	0.390058	4.76962	0.0326517	-5.79569	0.651733	-4.99814	3.24578	-3.44832	5.32519	2.82903	-0.83983	2.29985	5.99008	8.11556	1.03065	-5.29787
2.81497	-0.198166	-3.19554	-1.02355	-8.26299	-3.15587	1.96781	1.03488	-0.935878	2.65032	1.68308	-3.28842	-5.86983	2.46775	8.43778	0.485616	-5.83988	0.364181	4.89594	-5.62418	2.05665	4.59698	5.88221	3.36777	-5.27199	-4.34718	4.11099	-0.463637	-5.9737	2.52519	-2.87157	-0.882666	1.59973	-6.46591	-2.56826	1.66432	-0.182119	-1.0864	-4.02053	-3.44144	-2.88849	-5.06463	4.03291	-3.04659	-0.688391	3.09983	3.27674	-2.93573	-0.106645	2.53614
-5.73186	4.34436	2.45414	4.41951	-4.68654	-5.44358	1.65504	5.76291	4.19726	6.84036	1.682	-0.410092	-6.32434	3.19338	6.55477	-4.00587	0.138253	6.14784	3.42938	1.92706	4.61687	-3.62717	-4.69386	3.30742	-2.14273	-2.43009	5.48099	0.547094	-1.64724	3.28289	-2.3078	4.45086	-3.43164	8.55769	-3.8401	3.52251	-1.6048	-6.31379	6.59644	-1.46874	3.93131	-6.21351	-2.58341	-3.006	2.47204	-2.04349	4.43933	-7.03934	1.53602	3.98704
3.6259	3.54747	-4.78259	1.46244	-7.81811	1.4581	-0.863709	0.921302	5.81786	4.79783	0.856108	-3.78621	-4.90815	-2.82571	3.88118	-8.21248	5.57768	3.96909	3.2011	-1.72553	-4.97747	3.95957	-4.50912	6.27171	-2.87722	0.164822	3.94366	-1.55438	-2.96023	0.138543	-7.39738	5.15556	4.00249	-3.66522	-4.81109	5.04946	-4.33407	-3.39536	9.49048	-3.36937	-0.871874	-1.91412	4.80289	4.45552	2.46597	0.388603	3.81985	-4.51361	3.81081	-1.53167
2.66048	-4.75686	-4.07456	-2.07496	-5.53623	-5.82209	-1.24962	-1.36569	4.45271	1.71245	1.3474	4.86679	-5.93056	2.09389	7.27961	-6.34083	5.61258	-2.64767	0.0925447	0.457275	-2.41501	4.24692	4.44648	-4.4156	4.57039	0.676089	-1.86046	1.00675	1.25992	9.07464	-0.43654	0.459467	2.75077	-4.74917	-3.6323	1.57491	-6.37434	-6.9585	5.8255	2.86762	-2.24231	4.41297	3.4688	4.82104	2.00516	-4.99768	-5.74224	-3.83041	5.34782	0.777404
-2.44416	4.8364	-4.58586	1.6231	-3.46906	4.71814	2.86826	-3.4978	-8.35813	-5.39706	-1.20579	-4.93991	-1.77461	0.64553	3.16763	-11.2467	3.62203	-4.4927	-3.75796	1.21961	-1.40074	3.81724	4.5117	3.8909	4.4041	4.32381	-3.55064	-2.9903	-0.119888	6.38491	-6.49448	0.217147	3.03277	7.92157	-5.21393	3.21606	-3.55496	-6.58079	-2.06506	4.16559	1.37981	-5.06935	3.89516	1.85551	1.06581	5.05978	5.60207	-7.40639	-1.11949	-3.81736
-2.74496	8.46969	-4.78794	-3.89763	1.04441	-4.46724	-3.67238	-1.82264	-0.0190013	3.4651	3.87509	-4.31649	1.55967	1.49603	2.27173	-2.46462	-4.97012	3.76556	0.389161	-4.39747	-4.19668	2.5668	-0.298466	4.27163	-1.18187	1.27105	7.31206	0.441721	-3.22264	2.33302	-7.76976	-2.60373	-0.4958	-0.633867	-4.24063	1.62248	-9.58717	1.62357	-4.01724	-0.850045	1.39359	0.21127	3.83756	0.380304	1.11224	-7.77956	-2.47252	-9.05084	3.85318	-3.06653
-4.32503	3.81019	-3.22596	-0.939314	-4.6204	-3.91989	-2.90823	-1.01519	6.71638	-4.02162	-0.287477	5.32241	5.43924	4.88826	4.01297	-0.644013	-8.92775	4.91916	3.02339	-4.85836	1.62313	3.1577	-7.07225	5.61842	0.614658	1.89846	5.70079	2.34597	5.64731	-6.14626	-8.2781	-2.5742	3.05144	-3.33574	-2.78534	0.118902	4.3507	-3.63846	4.62248	2.79004	6.41691	-6.66877	1.60238	-2.94819	2.70731	-6.75613	-6.596	-0.887809	5.27517	-4.17168
3.44387	-5.67253	-3.29441	-1.78497	-6.13989	1.64037	2.32309	6.13886	6.06409	5.49094	1.34423	-6.79812	-0.601803	-0.334536	-4.90513	-7.08132	3.48179	-4.67594	-4.03095	4.23586	4.20758	4.81591	-6.03728	-6.35981	4.40017	-1.52871	2.39314	-1.28444	-1.99903	-4.35347	-7.31271	0.0319008	2.03678	6.76216	-3.5185	-4.95156	-0.237821	5.25415	7.71069	-1.81304	-1.13273	-3.17356	1.10002	4.23017	1.52185	6.73778	2.81184	-13.508	3.49215	-5.99142
3.45939	-4.59228	-2.33233	-1.33338	1.97011	-1.46596	2.47385	-3.26964	-7.92794	5.09612	-3.05895	-5.22022	-4.76313	-0.405498	4.62455	-6.78557	1.6084	4.97402	2.91794	-4.42211	-5.51955	0.77888	-3.34866	4.58752	5.34014	2.21371	6.19589	3.34137	-4.80379	-3.22538	-7.24393	-4.27428	4.09387	-5.39709	-4.73802	1.00099	-9.20309	-0.0404483	1.48686	-5.44427	0.241665	-6.2926	-0.801936	-3.03676	2.06096	4.68299	3.40442	7.72521	4.7092	-3.84218
0.188302	3.59611	-6.76864	1.54652	-2.50826	5.21683	-1.33142	4.11221	1.7706	-5.49197	-5.41176	-3.40549	2.87293	1.81104	0.376084	2.50635	-4.19079	3.03974	3.32307	4.12169	-2.61148	-4.51336	-3.14899	6.55772	-1.33866	-4.07144	-5.76263	0.880201	-11.4269	4.17629	2.79988	-5.25496	0.389866	2.57879	-3.47686	-4.46138	1.32824	6.42839	11.5707	-4.38674	-0.352801	-3.54914	1.06586	-4.17387	1.05101	-6.80722	2.67684	-2.57477	0.346084	-0.792599
3.61623	-3.87786	-5.63183	4.20352	-1.14532	-2.65067	-1.0864	3.13329	-7.06896	3.26797	-1.31011	-1.72121	0.939684	1.74569	7.66757	-1.11275	-2.48936	-2.4356	0.29866	-2.69771	4.29966	5.07474	-5.6314	4.01874	4.88803	-1.10706	3.52796	-5.20411	6.4271	3.9354	-7.93089	4.27472	3.41706	5.37606	-4.44292	6.31333	-0.928572	-2.84977	5.94349	0.829336	-2.92077	-4.53807	5.81211	0.637068	-2.2858	0.223139	-4.50428	-13.0625	3.32801	-3.86142
4.21279	-4.76272	-4.43668	-0.471177	-2.35847	-0.213318	-2.9542	-0.234782	6.00713	-3.60677	-1.55902	4.87253	-5.03893	-4.77432	-2.64554	-2.95446	2.23208	2.76326	-2.72086	-3.26166	-5.16954	-1.06136	5.58275	0.491945	-5.79918	-6.29739	4.31732	-4.41966	2.3079	-6.32473	-4.23821	0.3796	2.74726	2.6369	-0.188672	-4.56441	1.56007	-6.26651	6.80624	0.839684	-2.23945	-2.33191	3.53226	3.77861	1.9757	-5.91997	-4.21138	6.02991	-3.90218	-0.193229
-3.99513	-0.296214	-6.62805	-0.115942	3.89624	-1.34245	0.588638	2.345	-4.94571	4.76704	1.58054	5.25991	-2.28685	4.78558	-7.89653	-4.07415	-4.23515	-5.55869	-1.67101	3.23243	3.55015	2.60194	-4.46297	5.38787	4.33548	-5.35583	-7.17001	-3.38755	-1.9876	-6.52667	-7.37098	5.74571	3.51607	4.86699	-4.41311	2.45999	-2.66893	4.85285	6.02515	0.0630877	6.43053	5.3053	1.75013	-2.54537	-2.9409	3.81626	-2.71176	-2.05779	4.74224	3.3364
-1.67787	3.01277	-1.68066	0.655379	-5.03456	3.67067	-2.97753	2.01331	1.89071	5.10858	-4.15734	-6.07242	0.111402	0.979503	4.43882	-3.66929	6.1969	2.0535	4.59309	3.54305	-5.98223	-3.10859	5.17916	4.64809	5.26677	-2.5714	6.89358	1.96053	-4.86219	7.95277	-8.13267	-4.07949	3.25656	-3.568	-4.20047	4.60152	-3.48404	-5.03785	-0.223481	-4.97373	6.17476	-6.14492	-1.8638	3.71446	2.09258	5.58296	-4.9019	-9.03799	4.02817	1.78998
-3.78862	2.72924	-2.20915	-2.25806	-2.99076	-4.29508	-2.9456	4.38913	3.20058	1.96572	-1.7875	-5.72756	-6.86812	-0.10068	4.2969	-6.50356	1.25203	-5.60686	-2.54806	4.70412	-4.49131	4.7271	5.25706	6.43467	3.3824	-2.18307	2.62368	-2.99855	-1.89454	-6.05966	-5.60374	3.90026	1.03594	-3.97359	-3.67919	4.36527	3.52808	4.17578	5.69512	-3.29425	-6.54519	-2.4105	5.93812	0.424831	2.7872	-1.81031	-4.7505	-7.32587	-3.21809	-0.316895
-1.41493	-5.48575	-5.58356	-0.524548	-3.0521	3.73164	-1.47117	5.79642	6.87048	-0.775938	0.353357	4.9699	0.280333	-2.76188	-6.09424	-3.0223	3.95645	4.35696	2.44839	0.56058	2.47711	3.8301	2.35135	-2.63513	3.7694	-1.49163	-3.02612	-4.2102	-8.92489	8.03337	0.258168	4.69088	2.40515	4.35137	-4.38971	5.05136	-3.61513	-3.21863	11.3337	-3.19366	0.148957	-2.34479	4.72886	-3.89205	-2.43556	5.6196	-1.01868	-8.2296	5.51444	-6.39172
-1.38829	-7.20928	-1.27214	-0.719776	-5.44347	0.543893	-4.0824	4.85011	-6.28709	4.6273	-0.729843	-0.0213468	-3.03586	0.243078	-5.8107	-8.46852	-2.81037	-3.16532	4.21956	5.50431	2.77864	-3.58849	2.46536	2.96562	-2.48233	1.99667	-8.12571	-4.89573	-5.22157	-2.77842	4.67315	2.37519	3.21437	6.19797	-4.44394	-3.32104	-4.82298	4.81275	10.1418	-4.85276	6.56604	-4.2305	4.19851	2.23244	3.43413	1.65674	-2.31244	-7.25362	3.72773	-0.0804012
-3.04406	-5.65928	-4.72335	-3.58956	-4.76284	4.89337	2.73641	2.918	-4.52705	5.12773	-6.34603	-2.6356	-3.95785	-1.15057	2.13496	2.51028	-2.39739	-2.42779	-1.83329	-1.86246	-6.36152	2.33745	-5.78456	5.20119	-4.50544	3.72683	7.15511	-1.2584	-13.4936	-0.0977657	1.26499	-3.34618	3.94418	6.93744	-3.57158	3.39392	-4.13445	5.9852	-3.35885	1.66486	-4.99289	-6.07125	4.37593	-3.01962	2.88879	3.49955	-0.773428	8.22053	3.7886	-3.85996
-6.05507	7.33207	-1.12546	3.39509	-6.26683	-2.16223	3.37533	4.19684	4.12826	4.16597	-1.47841	5.80884	5.08466	-2.14443	1.62821	-6.69754	0.127693	-0.0687451	-4.31926	-3.78462	6.93085	0.548788	5.46837	-1.67921	-3.03911	-4.47332	7.90472	-1.97981	-6.38503	-8.71599	-4.3116	-0.720762	-2.89916	2.6663	2.11753	-1.21316	-5.89548	4.706	11.3508	-1.82873	-2.28917	-6.56953	3.67197	4.47914	-1.46978	-8.27723	4.42196	-1.49454	0.153708	-3.82429
-2.58864	6.03628	0.854138	-0.135082	-2.05116	-3.63348	1.48986	1.82145	-7.53476	3.02106	1.42885	-4.29758	2.5875	-3.39547	4.67864	-11.4579	8.27113	-3.94821	-1.93907	2.16973	3.17666	-4.38575	-4.73205	-5.33577	-3.08528	-2.78735	2.28956	1.60255	-4.11468	6.17107	-0.978322	-5.771	0.470858	3.52678	-2.12718	1.67917	-1.57549	3.59623	7.74251	-4.03488	4.24387	4.40741	-1.65116	4.9983	-2.57982	-3.1302	-4.99653	8.03953	-2.81972	1.1578
-5.6106	4.81586	-1.29606	-2.68967	-2.72455	0.168312	0.169816	5.14938	-6.00583	4.43768	1.19791	5.54589	-3.20202	0.77431	4.52446	-3.96667	-1.57394	-3.2209	2.1841	2.97724	-6.71619	-4.33479	5.35672	4.55646	-2.19588	-5.00393	6.35645	-3.08725	-4.0724	-6.24126	-5.29591	-0.487594	2.33405	-2.98493	-3.94918	3.94237	-5.13044	5.14895	7.10738	0.356249	-2.95407	-4.68518	5.58104	-2.48424	-1.8921	-6.45048	4.63586	-5.06129	1.12026	-0.746018
-4.95253	6.41352	-3.40253	4.1753	-2.43345	6.03337	2.41013	3.8087	-7.05372	4.38788	-4.21731	-2.03551	-2.08686	-0.125675	5.30545	-1.42661	5.80859	-3.70682	3.67494	3.12373	3.16388	1.8804	-5.70801	5.50298	3.61619	4.19763	-8.65524	2.46718	-0.446936	-5.04175	-6.48029	1.26567	0.146406	1.0564	-3.31407	-1.45007	0.281489	1.70776	-0.423067	-5.14273	-1.87274	1.52503	4.81217	-1.85714	2.20931	-2.47646	-4.24963	-11.2176	3.91479	-3.09648
-6.86427	5.02572	-2.70105	-0.211208	-2.19275	3.22378	-0.299332	-1.62448	-7.57944	2.98713	-1.23981	-4.43753	-3.19088	-3.55153	0.242732	-5.67234	-6.86993	1.86275	1.1753	-4.28067	4.36148	4.12188	-4.96325	0.0897442	-1.48974	-4.23047	-5.51386	-2.24688	-10.1719	-7.42942	-4.91338	-3.09686	0.567454	4.07334	-5.06688	5.07992	0.779067	6.52044	8.15369	1.82997	1.59273	-1.64428	5.28948	-1.12426	-2.3729	-4.31118	5.08404	-12.062	-1.34993	-3.32904
6.0056	-6.00175	-4.50111	3.56189	1.29518	4.59126	-0.434717	1.74372	2.58912	4.92298	2.62787	-6.33977	-0.901388	1.16923	7.74992	-9.96532	2.93388	4.42384	-0.81918	5.00729	0.649902	3.04537	-3.63469	-5.08052	3.8094	-0.479363	7.23115	1.2693	-1.08368	-1.0234	-7.58337	-1.37563	-1.41716	3.97158	-1.13709	-3.15839	4.00873	-5.56058	9.74186	2.24239	-2.47135	0.411658	-2.64321	-4.57907	-2.3681	-2.64461	-2.03103	-9.07314	4.91647	-2.66397
-2.00958	4.31611	-4.21355	6.30847	-1.87054	-2.04533	-1.0033	1.51115	-5.74243	3.49884	0.0873815	2.00309	-4.31697	1.81152	-4.77738	-5.0425	-0.0517554	3.94937	2.32906	-3.59335	-1.50513	4.79961	-5.10267	-7.27094	4.60628	1.95513	-3.28517	-5.28378	-4.17202	-8.79641	-5.9086	-3.64598	3.12394	-1.19274	-4.84371	-0.106096	3.34006	1.9295	7.71099	-4.35163	-1.4249	-5.93589	3.61003	-2.47054	-1.87705	4.61758	-1.64268	-7.01091	1.20844	-5.84195
-1.55722	-1.3327	-1.38308	1.06475	-3.53899	2.09679	1.35818	4.5163	8.1495	-4.98304	0.517262	-5.8605	-4.32212	-2.14084	6.21208	-0.391157	6.40081	-4.60769	1.16934	2.5881	4.52268	-3.27221	-4.56436	3.00861	-2.86477	-1.28113	-9.57584	2.06681	-8.10129	-3.50559	0.0270466	3.29241	2.12569	4.73063	-4.82205	2.92342	-4.08307	-4.46071	10.0613	2.60163	-5.12707	-4.26631	-2.23484	-4.83516	2.51654	2.4044	0.820571	8.76155	1.91556	-3.9364
-1.70404	3.005	-5.92074	2.79782	-3.68346	-4.94104	1.63561	3.58252	8.84742	0.852257	-1.58456	-5.74548	-5.73383	-2.73254	0.0273632	-0.633842	-5.71289	0.676041	-2.26747	-2.91857	1.68392	3.48826	-5.66614	-8.7666	4.64544	-1.62308	5.62981	3.9139	2.90157	-7.63006	-7.25512	-4.0824	2.2839	-2.23255	-3.00863	4.7861	-6.40235	1.51585	-2.95874	-2.78916	4.0121	-5.28062	5.69729	-2.76313	-3.73759	-4.25108	-4.69485	-11.1427	4.52034	-7.18462
0.529695	1.43295	-1.57133	-3.14137	-7.21257	-5.72201	-2.78214	2.20543	6.8261	4.13103	-2.80433	5.2857	-4.05911	3.20302	-0.522903	-7.61942	4.50158	-3.61314	3.38769	-5.32925	-5.0641	-1.59778	-0.169414	7.29667	4.70072	4.93847	-2.95711	2.02301	-10.2933	3.50141	-8.69537	-4.67803	-0.528276	-1.01006	1.78965	2.49181	3.13013	-3.37588	0.695774	-3.28134	-5.18223	-4.84309	0.641251	-3.0528	2.98835	3.33594	2.96236	2.42026	-2.6534	1.89512
-3.43697	0.45117	-4.98092	-2.06339	-4.84292	-0.574383	0.282896	0.237499	-4.17369	-3.13773	3.17666	-5.08532	-1.02675	2.48211	6.00314	-8.46508	3.38331	-5.79979	5.58615	4.45487	-7.15942	0.714543	1.17128	-2.44996	4.46585	-0.620009	-6.53997	-1.98319	-5.41694	-1.13821	1.51369	2.06565	1.12975	0.459155	-0.106789	-5.29199	-2.70968	4.6579	9.9133	-2.06142	0.759845	-3.728	4.53865	0.476434	1.56008	5.04003	4.59626	-9.22915	5.12286	5.1551
-4.2558	4.18305	-5.25175	-3.41787	-9.13579	4.55654	-0.552426	-2.44535	4.07181	-2.20952	-1.13673	0.535548	-4.76427	-1.62131	-3.34056	-3.03847	-5.63199	5.97491	4.77968	-3.66611	2.32216	1.28475	-4.99593	0.980693	3.83565	-1.24866	6.39491	-1.59751	-2.01096	2.20903	-9.03225	4.40143	2.33911	-2.21233	1.84807	3.41654	0.0173113	5.66621	8.3494	3.0541	-2.48542	1.17703	3.49431	0.0586253	-2.93439	0.876755	-2.16363	7.47742	-0.651773	-5.64008
5.72326	1.96268	-3.82119	4.91984	-5.61377	1.1662	-1.20175	1.14579	2.99483	-5.43798	-5.56152	-5.11122	-1.63649	-1.21028	1.0791	-4.83586	0.992769	4.14766	-0.972453	-5.81677	-6.73457	-1.95346	-5.11321	-0.527102	-4.35512	-0.789073	-5.19769	4.02993	0.935777	4.60852	-7.44602	-2.78989	-1.10565	5.10108	1.13059	4.21124	-5.81435	-4.09763	9.79204	2.09696	-0.548782	-4.1703	-2.36024	-1.11554	-0.42405	2.52951	-5.45414	6.08234	3.19942	-2.15188
4.62068	-2.08274	2.55266	-1.68499	-0.731882	-5.35276	0.449233	-0.689453	-6.80938	-4.17261	-0.153875	-4.05898	4.39759	-2.77802	6.24579	-5.13453	-4.11556	-6.19799	0.419309	-2.53376	3.12767	-2.21998	-3.56059	-2.99404	-0.816599	1.89056	5.80046	2.43284	4.12489	2.60425	5.11264	1.0216	0.673609	5.74457	-3.95141	-0.464144	-7.35526	-1.91287	7.49159	-5.52059	5.38316	3.5339	0.835507	2.42591	-2.77487	-7.06005	2.54804	-2.78294	-4.25411	1.36004
3.66398	-2.6844	-4.37028	0.307068	-5.03669	-3.85132	0.286665	3.32463	-0.414479	-4.64896	0.833687	-3.94972	-2.53594	-3.73765	-4.05723	-2.20094	-5.1022	-1.45363	-3.82384	-4.80198	1.02726	2.94095	-3.34346	-1.97145	-4.68299	-1.1425	1.84989	-3.20866	-6.17693	3.74112	6.73255	4.52235	-0.961095	-2.97581	-0.409329	-1.21094	-7.40462	-1.2049	0.599341	-2.60353	-4.58164	-3.56044	5.07557	2.26707	-3.41618	-4.56343	2.38266	-11.5479	5.1162	0.10632
2.84778	4.6846	-0.135065	3.87893	-3.32372	-3.35994	1.56291	5.48224	3.3499	3.45718	3.09396	4.80339	-5.33975	1.8954	-3.68606	-3.57268	1.92532	-4.07356	-5.20015	-0.520846	-6.00312	-1.80878	-6.32436	5.04077	-4.63722	-0.389376	4.37599	2.01968	-6.00298	2.25588	-3.17052	-1.39327	1.05024	-4.44607	2.20564	2.7997	-7.9448	2.5302	2.46258	-3.88693	-1.58884	0.909194	1.50715	-3.60546	3.92481	-3.66718	4.86595	6.29638	-2.08555	-1.90893
1.73914	-0.602537	-2.99948	4.2956	1.17977	1.27339	1.87043	4.39368	2.25385	1.13812	1.63691	-5.8333	-5.28941	3.3334	6.68024	-4.29355	-0.383351	5.01492	-5.11527	2.2405	-3.58748	-4.6771	3.4486	5.84254	4.01009	-4.46278	1.00621	-2.21558	-4.39256	1.29026	-3.44762	-1.38854	3.06299	4.37928	-3.02153	5.68407	-7.5083	6.24562	-3.9602	-3.50755	6.47813	-4.21459	0.069438	-0.877202	2.1839	-1.57216	0.25056	-8.74727	0.372702	-5.46967
-1.27107	1.73875	-5.33415	3.18263	-5.69393	0.596383	-2.08397	5.22405	6.7233	-5.1122	-1.37391	6.98744	-3.47066	-3.64623	7.09935	0.647458	-9.34278	2.38171	-0.586422	2.42161	-7.43016	-0.186639	1.13234	5.08773	2.61313	2.05123	-2.6409	0.93928	0.291734	0.195013	5.38539	3.12466	3.28081	-0.650791	-2.65128	2.07687	1.61597	-5.03	6.55569	4.88732	-1.88553	-3.25505	-3.3144	-2.58677	-2.22476	-4.16436	0.549087	0.130151	2.56816	-4.44871
2.98178	2.83148	-2.58639	4.05704	0.753813	4.38988	-2.79109	4.46601	4.6832	5.24244	-1.35877	-2.4666	-1.78445	-3.82707	-2.265	-4.73593	5.08299	7.0743	0.297462	1.55678	0.598299	-3.87113	6.01497	-1.06892	0.407311	-5.7584	3.30216	-2.43111	-7.86636	9.89156	-7.86295	0.793598	-0.143099	4.17363	-3.73833	4.54891	4.63839	6.66761	1.71382	-5.58177	4.1375	-2.85642	-2.42043	-1.82458	-0.463545	2.57572	-3.21771	-11.0909	3.25524	1.93977
-1.64738	-4.77059	-5.98016	4.16758	-5.78024	5.16334	0.739557	4.47509	6.05787	3.89312	2.27381	-6.14954	5.60916	-0.0164317	6.94862	-5.31392	6.88609	2.83182	-0.28704	0.567525	-4.11844	2.89142	-3.17661	3.84566	-2.68452	1.76864	6.72655	-0.671673	-5.04767	3.23949	-5.92013	1.95948	-0.979483	-0.0191534	-4.80311	2.44272	-2.02812	4.61553	8.09726	-5.94619	2.49551	0.333034	-0.731599	-4.40082	-0.00677072	-2.47631	4.09128	7.74394	4.24755	-4.63302
4.13109	-5.37837	-1.76862	4.33246	-3.02551	-2.34404	-1.13319	1.2497	-7.47745	-1.5344	-6.0422	-4.97614	-5.53352	-6.81279	1.78378	-0.920327	5.29079	-7.76305	-4.16157	-2.24745	1.66826	-3.87615	-4.33375	-2.38497	-5.28582	-5.19434	5.897	2.74513	-9.90315	-2.93218	-1.70672	2.62564	-1.23605	6.12591	-0.511694	0.0947751	-3.93299	0.689529	4.13655	-3.75257	-0.0785821	2.17817	5.54901	-4.97005	2.77322	0.764193	2.8251	10.5953	-1.19511	-3.40477
1.04157	6.14106	1.41767	0.925572	-1.97605	-5.14447	1.61999	5.4053	2.78033	-2.32105	0.208926	-5.67439	-6.87436	-1.48997	-6.36528	-8.49097	6.85801	-4.79753	4.42626	-4.75106	-2.93496	2.81261	-2.71822	-4.22085	-3.7438	-3.00381	5.87066	-0.269789	-7.18838	7.15851	6.30789	0.872213	0.340343	3.96796	-4.49926	-1.52183	1.74996	-0.916621	-0.521081	5.18142	6.33605	-3.02524	-3.14391	-0.218453	1.79805	-6.66621	0.925145	-13.9879	5.02962	-2.55203
-2.36132	-5.35491	-4.62794	0.203425	-5.9283	-4.35245	-1.42877	-0.0577575	6.31694	3.75754	3.17697	-2.01405	-4.469	-4.72796	0.475861	-4.55259	4.50937	-5.73153	1.74779	-2.43404	2.24137	-1.7446	-6.5574	-0.185543	4.56087	4.61116	-4.08099	-2.95599	4.42681	-5.22746	-0.659502	-2.36566	-0.867496	-5.7064	0.310043	3.03322	-5.03106	6.06195	8.44172	-5.1752	-3.56096	5.41069	3.02976	-1.04422	1.46403	-5.80823	-1.99185	-0.0530761	3.27171	-2.68443
-3.49912	-6.56673	-1.72474	1.56809	-3.62827	5.16989	-4.28107	-1.18868	-7.71189	4.42359	0.534543	-6.01237	0.54233	-2.57369	6.26321	-3.28619	7.04933	-5.58557	-2.81186	-2.52131	1.57007	4.62457	-3.51859	1.72619	-4.92006	1.53151	6.31088	2.0351	-2.93089	2.4706	2.38612	-4.66161	-2.97313	1.93544	-3.01386	-1.66286	-2.07401	1.21031	0.136994	-3.74814	5.13033	-7.09683	-2.03972	-4.19543	5.13274	4.06177	2.25539	-6.10827	5.01486	-6.87711
-1.76318	-5.04277	2.93074	4.49413	-2.80538	-4.19054	1.63464	-1.92314	-2.20744	-5.29907	-0.0381665	-4.3623	-2.20136	2.03949	2.31566	-1.50089	-2.35713	-1.25417	-3.28029	-0.298852	5.28593	4.83095	-6.53564	0.0187676	2.32148	3.25527	-4.14578	-0.0822949	-0.531236	0.995475	-7.58902	4.11458	1.58921	0.679076	-4.59873	2.52938	3.42319	2.39549	3.07185	-1.48861	6.08407	-6.03791	4.33812	1.24465	1.70142	2.5672	4.76977	-7.96905	3.49812	-1.19947
-1.82709	2.08447	-3.94855	4.67084	-0.353812	-0.823113	-1.17335	3.54341	-2.26839	-4.01275	-1.9853	-4.99572	-6.06426	-5.3508	4.29141	0.343549	-2.55843	1.3795	-4.76323	-0.0762022	-5.14763	-0.602571	-3.93102	-0.771053	-4.87052	-2.2932	-4.73777	0.836203	-5.26797	-1.63748	5.39952	-4.17321	2.57514	-1.48004	-3.05461	4.68959	-4.75169	-5.51685	-0.0173776	0.287419	4.54263	-2.52875	2.62269	3.22499	3.09647	-1.19141	6.88336	-11.4744	-1.22305	-5.51952
2.81982	-3.40101	0.37303	3.57498	-3.32529	-3.00977	-2.76505	1.11676	6.34475	-4.51879	4.36555	-0.835225	-3.88714	-5.90739	5.62893	-5.4637	-3.8803	0.436805	5.02061	2.79541	6.51465	-4.13596	-2.85032	-6.07926	-4.14237	2.89676	1.84666	2.41259	0.223857	6.90453	-1.66161	4.42638	-2.27749	3.6552	1.84034	5.15574	-4.00774	3.70968	9.52037	-2.4072	-2.25003	-0.242822	-0.401893	3.02035	-0.994616	7.56248	1.08506	-12.1602	2.10519	-2.36604
3.88743	-2.23927	0.306526	3.32617	-5.68525	-2.96435	-3.63088	2.73485	3.45718	4.0722	-4.2184	-5.98222	-6.44037	0.0998521	6.05033	-9.09008	3.56913	-5.45167	-1.25234	4.65605	-0.0885847	-3.6696	-1.15398	4.52693	-2.23295	3.95058	-0.138275	1.1867	-0.0309356	5.28854	-2.35533	4.86659	-1.16408	3.37794	-4.95703	4.41788	-1.11771	1.63598	7.20153	-4.57209	4.61341	-4.39759	1.2656	0.864229	-2.76462	5.02687	-4.48036	-11.6569	1.72665	-3.22212
4.27232	0.861737	-4.88846	2.44918	-7.18399	-4.75709	-1.98102	5.5502	8.3111	0.698787	-2.7914	-2.18502	3.80809	-1.50541	6.42494	-5.34154	3.58208	0.186144	3.12379	4.28086	-5.12594	2.95493	3.45773	1.49428	4.84515	1.49437	9.0279	0.189973	0.320025	3.75261	-7.93786	3.06975	3.0689	0.168794	-2.44592	-3.9983	-5.56356	0.271049	-0.384801	-5.14678	-2.42376	-1.21112	3.17101	3.06886	1.92911	2.6239	1.3437	8.60812	-0.840897	4.4145
-4.19033	-4.32997	-0.4858	-1.53659	-2.85069	3.97863	0.163837	-0.22038	-1.35859	2.98238	4.41985	-6.21702	-4.10979	3.10384	-2.06366	-9.883	1.61759	-1.82483	-3.39024	3.29031	-5.26777	-3.26596	-3.45448	0.550654	2.20984	4.69712	-7.3907	-2.96569	-10.8101	-2.78847	-5.22999	1.19677	-2.30996	-3.90609	-2.69439	2.40679	-6.31692	-3.5053	-4.5206	4.85552	0.688704	-3.65024	-2.83402	-3.15417	-2.9185	3.44558	5.13763	-11.2779	2.08251	-2.31611
-4.1273	-4.48226	-2.83142	2.60406	1.63153	1.43089	-0.338682	-2.09037	-1.95317	3.69562	-2.28639	-5.5126	1.11561	-3.76459	-3.74221	-11.4616	5.32665	-4.27595	3.00328	-5.93366	-4.10871	3.16547	-5.94097	-5.96099	-1.57255	-1.00459	4.30087	-2.96602	-0.4079	3.01933	4.98206	-3.09007	2.95847	-3.33258	-3.34118	-2.3888	-3.74031	-4.23729	5.74362	-5.04899	-1.73107	-4.42468	6.2328	-5.36186	-2.29715	-4.38171	-0.709643	6.05622	-0.728722	4.70551
3.24224	-5.42494	-0.0981474	2.45969	-4.82814	-5.63796	-1.8739	3.10204	-8.52433	1.9329	-3.97598	6.37283	-1.21105	-0.794779	0.728548	-4.55626	-4.57559	-3.10184	-1.17566	0.85265	3.54638	-3.45105	3.94975	-0.188164	1.82021	-5.0926	4.41032	2.83553	-7.51849	-3.16542	-7.68554	-3.67436	3.61515	-5.1261	0.131641	-2.38487	1.94537	4.18102	3.89937	0.711794	0.202262	-5.82627	-1.2887	3.64838	-0.402696	-7.74915	4.94998	-8.44462	2.94434	2.47959
-0.018721	-1.27731	-5.31667	3.60656	3.18205	3.33302	2.02101	-0.388302	7.40164	4.88313	2.75312	-4.14826	-4.31112	3.46092	-3.08221	-4.30163	-7.3289	4.90325	5.48971	-4.97808	-4.01956	5.16902	-4.00151	-0.700648	-3.16481	-2.47316	6.69633	-2.62444	5.35932	-7.92283	-3.47135	4.58807	0.0296745	1.14575	1.67254	1.75919	-8.45909	1.43298	-0.861541	1.58799	3.68412	-6.09447	2.13179	-1.80675	3.40054	-3.92037	3.53794	-11.0182	0.773042	-6.18008
-3.63232	0.926595	-3.21149	-2.00842	1.17616	-1.27051	0.706677	-1.62933	6.32318	1.24737	-4.07256	2.86042	1.45365	-1.07913	8.2435	0.566356	-2.18279	-5.01548	-5.25457	1.39295	-2.27108	-3.4115	-5.52576	3.07724	0.557031	3.88557	-3.26165	-0.98267	-3.36583	-1.33026	-6.61679	3.89759	1.10224	6.96991	-5.52924	-4.07287	-1.04767	-0.751213	6.50739	-1.7624	5.0065	0.696647	5.96166	3.93252	1.31738	8.35273	-3.17323	-5.60006	0.702908	-3.21222
3.44608	-2.82003	-1.52726	4.04264	-5.31445	3.71985	1.98802	1.93596	3.2645	1.23994	-1.31427	-4.49135	3.61128	3.24806	4.64121	1.4514	-4.54391	3.69472	3.31536	-0.899053	-7.98446	4.89273	-4.67837	2.99772	4.56113	-3.31212	6.63062	1.46571	-8.57344	-6.00436	-7.24552	4.53143	3.3262	0.753238	-3.38197	-4.16416	-4.95895	2.95727	2.40078	-5.14906	4.80142	-6.94548	0.308325	5.1702	-3.36938	-5.91177	5.24926	7.49321	4.76574	-5.01031
-2.0481	-0.601545	-5.36274	1.83792	-1.39218	-6.23639	0.75035	0.978934	5.78725	3.63412	-4.16111	5.41188	-1.70143	-2.10198	2.47437	-8.3419	0.337529	-4.43015	-1.22061	0.765468	1.51748	-4.77315	-4.76706	6.56483	-4.77706	-4.21544	-9.25386	-0.138014	-1.60906	2.8579	-0.223488	0.465758	1.77651	-0.669923	-5.76546	5.03928	0.201074	3.48774	7.19444	-4.77591	-2.44233	-5.42005	-3.16257	-4.16917	0.929577	-1.89088	5.35292	-9.25067	0.419547	-2.00829
1.16909	-3.98491	-1.56512	3.43766	-6.50893	-5.71146	0.323654	0.027225	-4.71761	-0.706119	2.61774	4.6209	-2.76304	-5.12461	6.72797	-3.61727	-7.93907	-0.482876	0.687872	-1.39288	-6.35556	4.90329	-4.27944	-5.72171	4.71531	1.83284	4.28105	-4.03528	-5.65087	-8.95998	-5.54035	3.4064	1.08253	2.97973	-2.08151	1.63737	-6.26975	6.73362	9.05373	-3.49952	-1.12593	-4.94463	3.12692	-0.374769	-0.238743	-0.253834	5.0638	-0.903926	0.551812	0.451395
-3.32752	-5.04772	-4.50852	3.90864	-1.55253	-1.51888	1.013	6.77334	3.07084	2.84711	-3.13792	6.3185	0.924862	-2.11485	6.20607	-1.05181	-3.49055	-3.50955	5.28432	3.08682	5.19061	3.43096	-5.62669	0.075819	-4.51967	4.56816	2.8897	-1.30029	-2.97833	-8.87908	-1.49495	-2.94726	3.72248	-0.184937	0.610903	-2.20574	-5.23712	-5.85469	11.4126	0.24652	3.36021	-3.25194	6.06722	4.20286	1.69613	-1.44295	-0.888975	-4.74593	4.97478	-6.14063
1.7002	6.59313	-4.8494	5.30954	-6.01267	3.24326	-2.25173	-3.00308	-8.62705	1.57164	-5.13612	4.86203	-5.44213	-1.23584	-0.345628	-4.69205	4.08642	4.14803	4.7172	-3.21427	3.72429	5.14113	-3.9863	-5.93619	-5.37786	-5.6848	6.07578	-3.46122	2.45162	-4.22077	-7.27164	0.0640582	1.28353	-0.198189	0.0144179	3.45287	-6.75283	4.5148	2.57678	-0.7119	2.71146	-2.69148	-0.0557676	3.12788	0.225691	4.45667	-5.63242	-3.63179	4.08279	0.354717
2.14911	-5.10714	1.14277	2.53481	0.723864	-4.37027	-2.7645	1.09084	7.59409	3.11497	1.93151	5.77982	3.71178	0.0268015	-2.25047	-2.60781	-3.97993	-0.479342	-5.42543	-1.95376	-6.55152	-1.45376	5.39075	6.68346	-3.59549	-4.54222	6.51247	2.44912	-4.66138	-2.91328	-6.42265	-3.02843	-1.65559	-5.79542	-3.5002	3.38624	-1.66545	-4.7488	8.71979	5.30312	5.56989	-5.03134	5.25555	-0.468811	-3.96017	1.74671	-2.70822	7.30217	-4.86092	-4.97825
-2.22438	4.6454	-0.0206925	4.60294	-6.8277	-4.56666	-2.49635	2.80703	-6.92208	1.76749	-2.76168	-2.869	1.4919	5.13251	1.84036	-1.91411	-6.6576	-4.36732	5.56627	0.915067	-1.73062	3.03966	-3.61639	5.3306	-5.62665	-5.64055	4.26161	-1.09768	-0.412867	-3.93504	-0.883489	3.92417	4.50591	3.78493	-4.62092	2.85386	-8.77394	-2.09183	-1.54185	-0.0329091	0.151795	2.70681	5.15732	3.74888	3.04357	5.39704	-5.0659	-12.0492	-1.53169	-7.2653
3.72422	6.35892	-1.37666	-1.92175	-4.48491	4.29733	-0.95341	-2.46994	-8.19347	1.26145	2.22403	-6.50491	-2.57911	-0.00573413	3.15853	-4.17232	4.90125	-5.55918	1.44804	-4.67997	-2.39043	4.24636	-5.88219	2.2178	1.43173	-0.341697	6.69389	0.961738	1.26773	0.745335	-6.16319	1.71316	3.52811	4.36599	-1.15659	0.729276	-4.59478	-1.62558	10.7445	1.33591	4.97055	-6.1468	5.98527	-5.59953	2.69752	2.50235	4.95952	-7.00281	4.81936	-4.6024
1.41049	2.04589	-2.04797	4.68583	-3.16815	-4.31624	-0.111485	-1.17976	1.67206	3.78378	-6.15807	-5.43669	3.20945	-1.91639	5.0436	-10.1993	4.76314	-4.68966	-4.23431	-3.25137	-2.38213	-0.993745	-6.12176	-3.59229	1.45708	-4.34511	4.59332	-1.0829	-11.4182	7.14501	-2.69523	-0.264481	2.33408	-2.7108	-1.79397	4.03574	-6.30172	-5.48509	13.0187	-5.13613	-0.829708	4.01877	5.80976	-3.32304	-3.96236	8.15375	-4.34742	-8.88242	-1.51655	4.16434
-0.487702	4.37489	-1.63575	-1.92732	-3.45363	-5.22489	-0.872565	5.29066	-6.07352	2.49768	-3.98292	3.40453	1.47514	-2.0564	5.3963	-1.85545	-3.4216	-1.69086	0.658643	3.36436	-2.35731	-4.49869	2.07723	-7.18016	4.60687	0.426067	5.2225	-3.2427	-5.61801	9.47378	-5.00047	-4.84325	1.75843	-3.89822	0.539008	3.75095	-5.17096	-2.75984	11.2892	2.54619	2.79624	-5.9219	2.33881	1.35929	3.68077	1.80863	-1.36309	5.95856	-3.255	-2.34976
2.17025	6.51953	1.74382	0.404314	-0.104662	-5.19284	1.32446	2.12137	5.44503	4.25963	-4.59154	-3.79557	-2.90452	-5.00447	0.395194	-3.48343	-3.27649	5.86827	1.66038	-0.310924	4.52078	-3.59262	-5.23349	-5.39466	-1.15444	-2.94004	4.20053	3.28169	1.98751	-6.71637	-6.73387	2.69899	-4.24219	5.63397	2.01545	-2.64922	2.35542	-1.97961	11.6225	-4.18376	-0.0285278	5.2902	2.48243	-4.32816	3.03622	7.32005	-0.0595092	-6.49949	0.731623	-4.35309
-5.25382	4.1882	-3.81206	-1.59877	-4.42507	2.95061	2.1224	4.76104	-8.29061	-2.90168	1.20674	2.93623	-1.71048	-2.77446	-1.46302	-1.19657	2.62317	3.85794	4.26903	3.67351	-4.69314	4.90424	-4.72714	6.05817	-4.33838	-1.08078	-5.32197	-0.386066	-7.26588	-1.99896	-6.88753	-3.03776	2.30271	-6.08993	-4.55173	3.12842	-2.41179	5.59259	11.6941	1.34327	-5.98027	-5.8142	-0.773641	-2.34316	3.34185	3.34627	-4.55916	-11.9263	3.92782	0.285493
-0.0129909	-2.18068	-3.26151	0.140293	0.153969	-4.42718	-3.24138	1.24207	-6.04738	-0.470673	-3.2945	1.97993	2.08864	0.0706663	3.48399	-3.55966	-2.18858	3.72169	-2.33424	-5.65075	-0.761916	-3.76613	-5.60975	-0.814062	3.8611	-5.51032	6.37549	2.20354	-2.74751	8.5365	-3.82764	2.8257	-0.876726	-6.24945	1.50406	3.57407	-5.12127	5.98776	-4.25116	-4.09276	1.37241	-2.8176	-0.582296	-2.32206	1.60442	-4.71087	5.63774	-11.7858	5.77375	-1.30383
0.0523098	-3.54403	-4.21356	-1.96634	-4.16483	-4.35332	-3.39956	4.94664	-6.70205	3.80884	2.81228	3.72577	-4.24398	4.61339	4.48933	-6.84393	-4.34067	1.54546	-2.95959	3.42416	-6.22762	-4.16048	-5.73638	1.99589	-2.86403	3.16057	5.26804	-3.90655	4.03707	-0.130828	-2.39017	6.20683	3.00011	-0.438169	2.33281	-5.35315	-5.58911	-0.422878	0.589645	-4.73451	-1.32991	-5.47571	5.53856	-4.39972	2.63429	-1.66979	1.00987	-11.3945	-3.30307	4.21068
-3.94273	7.8425	-4.70455	2.64644	-4.36458	-2.12947	-3.45282	4.1978	-5.81174	4.29203	-0.074808	-3.42383	-3.48046	-0.230065	-5.91376	-1.27244	-6.03438	4.12925	4.21313	-5.09905	0.528174	2.26221	-5.91264	3.91913	-1.21371	0.57596	7.32563	-3.10436	-1.82406	0.0690614	-6.31754	4.55768	3.94793	5.76227	-1.25333	-0.908427	-5.11427	5.48444	-2.21504	-2.09647	3.26611	3.96873	-3.1042	-1.93181	1.34839	-6.64191	-6.274	-10.6347	5.43205	-3.45643
-4.55265	2.49407	-3.20829	0.938338	-5.0479	-5.08625	2.99344	-2.37449	7.97068	-4.89124	-4.39426	-6.07142	4.33195	-0.285414	2.96902	-8.16093	1.45649	4.93047	1.23379	2.76649	-4.96181	-6.47341	-4.21199	5.61781	-1.37906	3.06066	-7.17798	0.271021	-4.67185	-1.67181	-6.76432	1.73585	0.35539	0.856778	-4.1108	-4.31764	3.8099	-5.34214	5.97353	-4.16332	-0.0290832	-5.02651	5.46868	-5.33124	-2.94687	2.79712	-5.33457	-9.34525	3.7491	-4.86388
5.32831	-4.89118	-5.63909	2.43858	-6.25841	-4.35917	2.77276	3.57515	2.39859	4.2381	1.79241	-5.04203	3.07134	2.52683	-2.63676	-7.76081	3.36145	3.97953	-4.66346	4.49321	-5.16363	0.448558	-6.47019	-1.9885	-3.2069	-4.64914	-3.3991	2.67699	-4.14282	4.13442	1.28302	3.80224	-1.39756	-3.36965	-1.49202	4.91977	2.08271	5.01706	6.69628	-1.75479	-0.402984	-5.36057	4.26139	-3.76536	1.9987	-5.49986	-3.88608	3.89274	3.09389	-2.66178
4.21022	4.0261	-3.47688	-0.632102	-4.73991	1.59702	3.26673	5.94826	0.810387	2.52419	-4.13289	-5.56621	-2.38024	1.62342	-5.11698	-6.34262	2.39072	0.514834	-2.96615	2.19867	-4.61165	-4.70088	-5.40117	7.03292	5.00152	-3.98644	-5.59329	1.74328	-8.25764	1.0324	-8.13428	4.45985	1.67168	-5.79743	-0.759733	4.99266	-2.74337	3.26106	3.38864	-3.63796	-3.60573	-6.47127	4.17259	-4.11522	2.56682	-4.82765	-3.19639	-1.00324	-0.619915	-2.22187
2.51264	-4.55982	-2.86791	-3.01356	-2.55201	-2.73299	0.198576	-2.83166	-6.1316	4.736	5.32984	-6.16111	2.70061	4.14547	-4.80994	-0.465954	-3.88074	-4.6463	-2.8775	5.4394	0.197406	3.40008	-0.60016	5.62788	-3.31209	4.41876	6.86411	1.06187	-4.85279	-6.64683	-8.45166	5.31007	3.32315	-1.20509	-3.41972	-3.71039	-0.2252	-0.851577	7.82194	-2.14202	1.3088	-5.81947	4.64464	-4.23488	-4.13895	-0.0847225	1.59942	-9.55878	0.571297	4.17682
-1.73088	5.86127	0.313916	4.77835	-2.86047	-4.5102	2.32141	4.4925	4.3371	3.90058	2.122	-2.12884	4.6178	-1.8954	2.29973	-6.10101	-8.64978	-2.90393	5.36454	-2.83528	-4.14138	-2.50149	5.16711	-4.86336	3.64938	1.6069	-3.73298	-3.07378	-5.69426	4.14878	-3.17317	3.95889	4.36187	1.62462	2.12967	-3.43701	0.26139	2.43038	8.87989	-3.35322	1.25328	-5.99039	3.54387	0.817116	-1.84329	1.63836	5.80337	-0.606094	5.29962	0.306389
0.623436	0.88559	-5.54918	1.79133	-2.41862	4.32828	2.93621	4.80594	5.24792	-6.14344	1.8371	-2.10687	4.36954	2.88227	-4.39592	-0.879368	-2.40659	2.07749	-0.832089	-0.915024	-4.21553	2.66598	-6.23725	-4.31861	3.08599	2.94285	-6.45809	-2.68851	-2.75064	3.34449	-0.921028	0.450423	3.43596	-6.72024	2.10921	5.63035	-9.39956	5.00261	10.8721	-4.45744	4.47014	-6.04729	5.57055	-5.60194	-3.21635	0.242779	0.502613	-8.83913	-1.59353	6.58613
-2.23485	3.59506	-2.97227	4.23476	-2.765	-3.97601	-3.04089	3.02748	-1.79173	-4.85362	2.15249	-4.82455	0.494718	0.520092	5.24561	-1.97447	0.282016	-3.90838	-5.54549	-3.8589	1.41509	-0.784177	3.26475	-5.04028	2.93568	-6.42703	4.89172	2.09069	-10.177	-0.442894	0.884977	4.28171	4.3951	5.46926	-4.58308	5.46246	0.81379	-4.42846	13.1136	-0.636184	-2.44071	-5.79774	0.793035	-2.0374	-3.24082	-6.24885	3.97197	-10.5627	0.455154	4.25802
-2.90842	4.45468	-2.31272	2.19992	-3.95924	-0.51297	-4.14403	0.701155	3.38764	0.77945	-0.334533	-1.88837	-2.52898	3.14763	5.94472	-3.53008	-5.61071	4.81555	0.54978	3.46607	0.0223214	4.96484	4.32911	5.77617	-4.73242	-2.12062	-5.2936	-2.05867	-0.123554	7.32716	-1.11867	5.33917	3.76637	4.35286	-4.99606	2.81249	-3.90174	-4.40766	-5.25725	4.82743	4.66735	1.40123	-2.42655	-2.19244	-2.63571	-4.21769	5.37987	-5.13677	-2.81238	3.39029
1.70254	-2.27003	-3.42373	3.71311	-4.43674	-4.22581	1.70283	3.27343	4.54948	-4.89769	4.43271	-1.43037	-5.20539	-3.22697	7.3217	-5.84081	4.38269	1.02231	-2.09223	2.82577	-6.5099	4.34246	-3.24077	-5.97811	-4.56778	-6.54954	6.12626	-3.93138	2.73084	2.98509	-7.6935	2.97026	-0.244957	5.34524	-4.71975	1.03118	-3.27127	4.95572	-5.09236	-5.21721	3.71124	-6.61626	-2.10535	3.1902	-3.02993	0.975953	1.82657	-11.6017	1.05111	1.70345
-3.0108	-5.44779	-2.64006	-1.12837	-6.71912	-2.2671	1.61447	4.71265	-7.96479	1.86111	-5.50852	-5.46626	-0.478545	-0.433087	-4.0629	-3.57279	-6.05175	2.77436	2.44913	4.16448	-1.25828	1.01059	-5.27858	-6.22425	4.58476	-6.82017	7.1314	-0.158542	-2.72377	-0.196913	1.93106	-1.95095	2.6165	2.616	-4.02862	4.66272	-7.55451	-2.91858	11.0736	0.762521	2.74986	-4.67579	3.39998	-4.92822	-0.634859	3.58282	-7.25098	4.12236	-2.29301	2.61245
0.0192002	-5.05799	-1.67414	-0.599447	-5.12154	0.870394	1.2075	1.45696	7.93518	4.00449	4.739	0.304166	-4.49133	-3.94265	6.70275	-1.38036	3.41068	2.22408	-1.0165	2.54514	-0.0260689	2.97125	-4.49375	1.88844	4.67456	0.147994	-4.96113	1.15472	-6.20759	4.7816	-8.11486	-3.26877	0.876733	5.19743	-4.81992	5.03664	1.74749	-5.82665	6.52022	-0.157321	0.641323	-3.33133	0.845348	1.91271	3.1639	-7.40646	2.9378	-8.81081	-0.256571	-4.10255
-1.87418	-1.03545	0.880866	4.39286	-5.38011	-0.835927	0.62493	4.61117	7.25767	4.69986	0.389715	2.27756	2.11262	-0.679386	2.06334	-3.0537	2.07368	-5.64395	-0.632696	6.62535	-1.67886	-0.48389	5.52779	0.0884162	3.8351	2.82	-2.47001	2.43621	-4.10699	6.70714	-8.00725	5.08349	3.1153	-1.4193	-1.28682	4.85981	-5.58372	-5.92064	10.6105	-3.73725	-0.799765	-3.87296	-1.6476	4.25805	2.04888	5.31756	6.19894	7.03508	4.93744	1.03338
-6.0294	3.82254	-2.098	2.86009	0.696485	1.9805	0.763471	3.31625	8.65581	-5.38904	4.415	-3.6345	5.57804	2.52742	-2.88426	-7.67988	0.483164	-5.74478	-3.02257	6.35076	-6.85371	3.26243	-2.36554	6.89788	3.75127	-5.97444	3.24221	-2.36994	-7.00502	-2.71485	-3.57957	-4.08625	-1.30907	4.57288	-1.13215	2.50732	-2.11942	6.37316	9.92978	-0.787752	-4.35047	5.06964	4.55732	-3.33709	2.51707	-2.829	1.47423	-8.26164	4.73734	-1.95185
-0.404111	1.44609	-4.48834	2.5711	-3.54648	-3.44323	3.37187	-0.167309	7.92334	-5.8904	0.870598	-5.61037	1.2548	1.0784	1.36829	-10.0216	6.14133	-6.66592	1.03165	-2.44629	0.592342	3.59382	-4.54096	-7.04383	3.96348	-3.37738	-10.5126	-2.93529	1.69447	-6.36184	6.38818	2.45995	-2.35901	7.62522	2.17529	3.36243	-7.58495	-1.80786	7.48427	1.16713	-0.537964	-6.24858	4.90723	-3.80264	-1.40806	0.0176342	-4.36687	-8.73431	5.11337	-0.815527
6.03145	-2.3543	-4.77207	4.71831	-5.30563	-5.11344	-0.571475	0.427616	1.03848	-5.95747	-2.19059	0.204857	2.84225	1.22784	1.48618	-3.17977	3.71809	-0.55911	-0.556426	-5.5393	-2.62733	-4.40347	5.15945	-0.134814	4.76983	-0.523092	4.13707	0.401817	3.51038	11.2012	-6.78705	-4.3746	-2.56512	-3.06274	-0.932254	4.72076	-7.51726	6.08551	1.08101	-3.95065	-2.79514	4.5588	-2.30412	-1.57331	-3.51234	3.02796	-3.6818	6.76341	2.42827	-6.63805
-2.14935	-6.77409	-4.04729	-1.56149	-3.84621	0.676134	3.37096	-0.992615	5.81036	-3.27985	-0.282458	5.20901	-4.99326	-5.0188	6.18501	-4.60873	-7.26513	1.51917	1.42317	-0.687965	1.26852	3.72232	0.241959	-5.02156	3.43193	-4.45171	-2.32265	2.74604	-6.02571	5.92487	-2.58529	-0.407017	2.83958	4.74218	1.83753	6.13131	-5.3059	-0.102961	8.36627	1.90474	3.0233	-2.85633	5.45981	-2.95935	0.622786	0.901431	2.09591	9.17472	-0.959736	-0.980818
-6.11677	5.01297	-6.0277	3.48453	-8.40198	-2.38812	-2.62633	-2.51543	8.88259	0.627585	-3.81589	2.70661	-7.33635	-1.48371	7.47367	-2.3171	1.14048	2.20067	-3.73483	4.67024	-5.26664	0.73091	-3.12758	-5.46263	3.10183	-6.00063	0.81178	-3.02471	-2.65965	9.53642	-0.438268	-4.32565	3.39845	-2.85695	-1.6667	3.31437	-3.66824	-3.1606	9.60006	-2.32999	5.92707	-0.0964101	4.92669	4.48155	1.59934	-7.17953	-1.83141	9.95346	-4.04082	-0.46446
-5.67954	6.09074	-1.34408	3.77683	-4.32849	4.12804	2.99964	3.23425	-6.1529	3.39804	3.59421	-3.59755	-0.462809	-0.974365	3.77789	-9.22396	6.32167	3.89695	-4.44953	4.10104	-6.1696	-0.733074	-5.43095	0.526603	-4.57662	3.0221	4.45707	-1.88917	-0.720415	1.07901	-8.36393	3.39337	-2.95884	-1.50339	-1.63613	-5.12011	-6.26322	2.81141	10.5633	-0.674448	0.519806	-6.3892	-2.22302	-3.83751	-2.50827	-3.60725	4.39519	2.11194	4.89336	-5.15365
-3.6882	3.55132	-1.0865	0.677885	-3.41859	2.84587	1.72439	5.61498	7.17032	6.45675	-3.8866	-3.27795	1.20507	-1.67552	7.674	-10.4705	-6.07703	-0.07256	6.16197	-4.92258	-5.35371	-4.77484	-5.21453	5.27759	-5.36181	-2.56928	1.50583	2.75964	-2.27631	3.77705	-6.44164	-4.08184	0.759699	-3.03177	-4.01711	2.2135	3.02231	4.76216	9.59423	0.752443	0.0304237	-3.29499	3.80989	4.2432	-3.43869	4.89584	5.55758	9.68163	4.44841	0.361758
-3.12148	5.47069	-1.82619	3.80721	2.34516	-3.04043	1.17506	5.30942	-3.97658	4.50652	1.89658	6.88482	-2.81427	-3.37663	2.1891	-4.44445	-8.86969	-0.675861	-0.979502	3.5149	6.34483	-0.732372	-5.69949	-6.03233	3.82054	-0.516357	6.43125	-1.07649	-10.1052	-1.65775	6.0408	4.01059	2.21719	-4.37752	-1.93573	-1.1705	-8.40857	5.78183	6.75572	-4.47137	-2.05898	4.08586	1.90841	-4.13448	-2.20051	5.14103	-0.946826	8.77084	4.93407	0.00389497
-5.14691	0.849788	-5.12873	3.52784	-4.33162	-5.76589	-0.994716	-1.72362	6.60367	-5.63301	2.98031	-5.15911	-5.33135	3.66162	-6.97314	-8.05584	1.64153	-1.38275	4.73356	3.83035	-6.18634	4.71207	-6.21295	-6.10237	4.28261	1.36154	6.06308	-0.830926	-5.34602	4.96071	-3.35424	4.2958	2.64185	5.29072	-2.7419	0.811759	-7.7916	2.74607	10.4704	3.33905	-2.35506	1.11039	5.09548	-2.42453	2.4504	-2.11469	-5.12253	-6.90096	-2.2707	-3.73163
-4.10502	-0.839677	-4.06437	3.98423	-2.42667	-5.03861	-2.37178	-2.83192	6.25802	2.94425	0.0530793	5.13589	-0.46872	3.73213	4.83608	-6.67103	2.26462	-2.07378	-0.482786	3.36718	2.99318	3.41003	4.02292	6.17523	5.28926	0.544054	7.49818	-2.8752	-1.91989	-7.22661	-8.18214	3.47972	-3.541	3.68746	-3.89046	3.58892	2.48617	-5.82624	10.2858	-2.15166	-4.27813	5.38041	1.5359	-4.53515	-3.18845	-5.03607	-6.19401	-8.04334	-2.24076	-4.56545
4.47037	4.22423	-5.04027	-0.843167	-6.51557	-5.00047	-2.78819	3.72015	-8.31304	-2.85041	-0.610451	-5.07008	-5.20402	1.86372	4.73148	3.10418	-8.92642	2.20288	1.03296	0.996021	1.61569	-4.85334	0.768436	3.3974	5.0894	-2.74168	6.642	-2.33233	0.961399	-2.06153	-2.92691	0.664377	0.125926	4.30386	-1.73749	-5.53946	-5.53416	5.36923	9.48581	3.57859	-4.11217	-3.02771	4.45104	-4.33363	-2.58409	5.63655	-1.11902	-1.91564	2.85575	-5.6466
-3.55199	-5.23861	-1.83878	2.41499	0.383808	-5.59319	-2.97865	-1.91105	6.07671	3.10717	-3.92846	-4.75379	-0.431882	4.6081	7.25761	-5.19532	3.46227	4.04674	-1.04544	-0.391588	-5.32586	-0.394962	-4.83761	3.14352	1.98355	-3.00854	-6.06074	0.0967481	-7.77007	9.9735	-2.85793	3.10788	1.178	8.62089	-2.22425	2.26803	-0.7202	5.23568	2.10615	-0.224234	2.15138	1.52819	-1.4072	3.74804	-2.33987	4.90165	4.41452	-4.21924	-2.02568	2.04821
-4.92505	3.55303	-2.12847	4.45985	3.51842	-3.53321	2.92582	5.17979	6.38013	-2.47527	-3.02111	-4.54858	4.35322	0.890376	7.24882	-8.22082	-2.94325	-0.813408	-3.0642	-3.47267	-3.09202	3.5173	-5.01195	5.60706	3.48213	0.679847	-0.821992	3.57205	7.00965	2.16019	-5.61601	4.52934	3.04416	5.76057	-3.11406	5.78983	-8.52024	-6.05491	10.5678	1.85591	-3.65404	0.250933	5.85542	4.34145	-2.00503	0.869324	-3.54974	3.21634	-1.05085	4.17521
3.08758	-2.29019	-4.39676	3.52137	-2.94396	-5.90117	-2.14877	-1.05179	-2.17479	5.49247	2.82655	-2.92372	-1.47693	-0.51405	3.04799	-9.23762	-1.67577	-4.32495	-5.39065	1.02179	7.47314	4.92203	-3.62208	-4.78375	-2.6337	-3.79327	-1.7882	0.0241164	-6.06268	4.66544	-7.39056	0.887846	-1.2765	2.77176	-4.79578	1.18486	1.85703	-6.72259	-1.33173	1.19006	0.286197	-5.75429	4.09427	-2.84077	3.49807	-6.30454	4.88427	8.28146	1.56531	2.69756
-1.21225	2.6851	1.29132	4.25674	-2.23709	-4.82924	-1.79486	0.0537302	6.26028	3.64114	-1.2263	1.63163	4.41284	-2.43499	-4.43355	-5.97426	-2.52699	0.206268	4.07148	-1.95116	-1.08992	-4.79478	4.34862	4.83568	-2.59419	-4.44464	2.12828	2.45525	-5.88629	1.07154	-7.76112	-5.58431	-2.93212	1.99892	-4.02411	3.79048	-0.982675	-0.968998	5.54823	-4.82059	0.650847	-4.09915	2.58036	2.65926	0.977306	-1.83414	5.67568	-10.1471	3.15089	-5.08778
-4.63635	-6.61095	-1.46907	2.23937	-3.17395	5.27542	-3.0942	1.26819	-0.953001	-3.61751	-2.82561	1.82352	-4.78178	4.29062	7.3052	0.465362	4.2136	-6.06384	-4.88983	5.58253	-2.05363	-1.84832	-5.247	6.36062	-4.63424	1.34548	-6.60246	1.653	-1.18071	0.115401	-8.41701	-0.372933	3.70872	5.12809	-4.93055	-1.78342	1.56209	0.399015	13.046	-5.09422	4.26384	2.64268	6.4625	4.7482	1.09771	-6.17075	5.22924	-11.3644	4.02098	0.375932
-6.22596	1.599	-5.39214	-2.62055	-2.63431	-2.07883	-0.885752	5.46635	4.68401	3.80048	-2.66143	5.02491	4.56132	3.55195	-5.90292	-3.44584	2.9934	3.18561	2.96762	1.5989	-4.3858	4.16688	-6.48114	-6.62664	-2.86211	-2.80833	-6.14285	-2.65731	-3.01737	0.785853	-1.67745	-0.45928	2.70498	7.03842	-4.79582	3.61021	-3.59395	-6.4284	9.78815	-4.73624	3.78675	-3.81875	5.39062	-4.84326	-2.10754	2.77162	-5.56338	-3.26953	-3.1197	-1.44778
-0.617129	-0.848593	-3.80778	3.65918	-5.68255	0.938472	2.79779	5.35586	-7.3476	-7.34954	-4.06556	6.1326	4.0869	-4.21694	7.41614	-4.84098	-5.30809	-3.58724	-4.82866	5.14263	-4.14331	-4.59033	-4.02115	-3.44799	4.25838	-2.94937	-8.21021	2.81925	-5.14396	8.13799	-8.44632	-2.18452	4.39913	-6.09391	0.692896	1.63791	1.21471	-5.63208	0.762942	-0.643	-5.37134	-6.52013	5.89418	0.0689999	2.01028	4.69436	-1.75983	-11.3129	5.51801	-0.0885533
4.46926	2.05936	-4.93589	4.97297	1.91887	5.2536	1.70157	0.0138917	0.462227	-4.70778	-2.39771	-6.33322	4.50163	-3.81058	6.45888	-4.03263	-1.73919	2.75004	3.42778	-0.890475	2.88446	4.44281	0.334446	-3.95593	0.41873	-6.4712	5.21001	-0.497489	5.908	6.0843	-6.75908	4.74904	4.00278	7.05334	1.25277	-4.79877	-6.92598	-4.15882	12.411	-1.60047	4.77503	2.64478	5.85878	3.93325	1.08287	-2.15758	-0.24874	6.90718	-0.291283	-2.66123
-1.26538	-4.5027	-3.83298	4.30401	-5.61882	-4.87604	-0.0235443	1.33466	-1.56844	-2.61737	-4.63149	-6.71473	-4.52481	0.325138	5.17532	-7.1225	2.24279	0.314202	-4.8693	-4.61335	-1.56198	5.85422	3.47236	-5.83896	5.2888	-3.32586	-6.0773	2.90999	-3.1058	-4.60582	-6.94063	0.104222	0.452236	-0.403337	-3.32478	4.12217	3.40674	5.60495	12.4754	3.49996	-0.547067	0.510252	-1.72792	-3.20708	2.34795	-3.48364	-6.067	-8.37321	2.82929	-3.53133
-4.206	3.71848	2.60047	0.285595	-3.53014	5.2959	3.15303	-1.78555	-2.30587	4.35476	-0.498301	-6.66178	0.938398	-1.87778	7.37975	-4.04023	1.15325	4.04824	4.94354	0.261402	-1.30276	4.24706	-6.2703	2.88982	4.08548	-4.08669	0.765766	-0.115985	-5.24181	0.782966	-8.20341	-2.64075	3.27403	5.60258	1.07432	3.46762	-6.49381	4.78708	7.04402	0.774698	-1.49743	4.84754	5.54755	3.12678	-4.61228	2.20819	5.82052	-1.94203	1.47875	-0.881569
-1.50777	0.392927	-2.65115	3.48964	-2.40801	0.296405	1.40588	-0.358249	8.20285	-4.13723	2.52567	4.53417	-1.85087	2.10127	-2.92716	-7.63891	-6.06378	-7.41678	-4.41338	-0.0650729	-0.229319	2.35749	0.800206	5.47892	3.97523	0.633516	1.77226	2.73133	-1.79115	0.0705465	-3.26766	4.92796	5.33734	4.74941	-3.7777	6.01275	-5.62098	2.07817	-5.10811	-4.92314	5.13477	-7.02639	-2.16256	-4.26305	-0.526807	7.60784	1.18869	3.38956	1.65066	4.82761
-3.52685	4.40831	-4.80778	0.718735	-1.14612	5.54935	0.502451	2.34581	-6.11607	2.01651	-2.3614	-6.9461	-4.18264	-4.62318	6.77651	-4.08879	-0.831061	-4.7534	3.54015	-4.47762	1.41483	-2.63557	-4.83096	-5.40249	4.77326	-0.372461	6.343	2.19114	-6.46483	-1.88566	2.25487	5.51648	0.615059	2.71529	-1.08893	4.10191	-10.1777	1.23759	-2.1928	-4.51134	5.20121	-5.30086	3.81194	4.49793	-3.57637	-5.70692	6.65752	3.55667	2.92855	-3.50877
-4.63621	1.02619	-3.34282	2.73866	-5.71597	-4.07694	0.0614911	-0.485994	5.79342	2.49701	3.18761	-2.09044	2.9549	1.17905	-6.18397	-9.27156	-3.93104	2.29222	2.98265	4.02085	-5.92633	-5.08711	-7.18059	-0.629311	4.95394	0.772364	-5.5495	0.286819	-5.34003	-5.09951	-7.49838	3.86475	-1.55433	4.8471	-1.71731	-4.77833	2.2072	-4.06411	12.143	-0.875515	4.53396	5.1126	-1.76988	3.87516	-0.898222	-0.247987	-1.03921	2.00014	3.32664	-6.3907
-0.410885	3.68069	-4.30283	1.3864	0.474888	4.19435	1.56741	2.72486	-4.91258	1.70977	-1.14829	1.57046	0.784539	-3.36253	7.38648	-0.149202	-2.81477	-1.17662	-4.31384	3.61321	4.81976	-5.17582	-6.44507	-4.86316	-1.62295	-5.01727	5.60583	3.46108	-10.0958	-8.02701	-4.82625	-4.48576	-3.83702	0.595816	2.05628	5.08462	-7.78003	1.69643	7.42775	-5.67402	-1.15956	-3.02085	3.5603	0.746683	1.80011	-6.15007	3.73743	9.0996	6.06055	-3.55632
-3.71782	7.05296	-5.90998	4.1896	-6.84155	-4.92946	-0.960967	1.9409	2.95774	6.85949	0.0176396	1.96319	-2.14101	4.38437	-3.61708	-3.07768	-4.93088	4.27628	-1.45464	4.12471	-3.96811	3.01411	-6.34865	3.42662	4.43681	-3.45494	5.71878	-1.53124	-0.606474	-2.90491	-7.9233	-0.766094	2.05311	-3.20338	-3.50988	3.76198	-3.39392	5.39817	10.764	-1.2307	-0.380177	-5.49672	4.22895	-4.04234	2.17819	-2.43569	7.06541	-9.66345	-0.947742	0.881837
-0.71875	0.33764	-3.54132	1.57312	-6.23214	-4.20207	-3.63546	5.86154	-3.78582	-5.59233	-5.52794	-2.01125	-1.98586	-4.96221	6.49805	-4.95028	-2.21741	-5.36882	-2.27742	-5.33007	1.21261	-3.66061	3.31987	-0.471676	3.87829	-6.55011	-8.01039	-2.23445	-5.57431	1.80605	-6.60315	3.86339	4.05877	4.91093	2.2104	5.27777	-1.90611	-4.57083	5.38554	3.88688	-4.96029	-3.22457	-1.40349	3.63072	1.4167	2.09656	1.53313	-7.59647	4.3147	0.647058
-5.08789	-8.01483	-4.06858	-2.01463	-7.43038	-2.82044	-1.02778	3.1773	8.97352	2.86432	1.52679	4.97407	2.43718	-4.49478	4.00117	-9.68383	-7.06293	0.244385	1.99822	-2.80696	7.57921	3.97732	-5.48959	-6.14202	-4.52374	-5.50871	4.75764	-1.59749	-8.62772	0.570885	-5.95636	2.69869	5.07297	-6.81012	-3.0737	-4.82511	-5.69343	-5.41547	9.46461	-4.68685	4.92914	-0.386099	-1.6198	-4.55674	1.26377	-5.62532	4.61373	5.81903	4.68274	-6.92424
0.0381433	-3.71362	-3.73134	-1.9192	-8.76489	-4.00882	-2.81677	5.11613	-7.83188	-6.34333	2.31591	4.50752	-4.77689	-3.6915	0.114857	-2.06436	4.14415	-4.34364	3.84456	4.95282	-2.24842	4.15297	1.94888	5.25504	4.96388	-3.43895	4.07522	-1.08109	-9.32443	-8.66256	-4.93352	2.35434	-2.04907	-3.77311	-4.34145	1.0109	-1.61554	0.81855	11.3849	0.886944	4.69747	-4.78678	2.05354	-4.60279	-0.86585	-1.69475	-4.09234	-10.4925	0.566653	3.79066
-5.63225	-3.10436	-1.87344	0.962524	2.66501	-5.17116	1.90849	0.135962	-6.08557	6.14363	-3.42113	-4.6636	-0.304903	1.82018	-1.91615	-4.57826	-3.74886	-3.96734	-3.33584	-4.87011	-5.11522	-5.33776	-2.49012	5.1101	4.34259	-2.89513	8.07034	1.10488	-6.84477	5.86705	5.7918	-5.98664	2.10716	-3.78417	-3.29674	-2.15072	-1.80121	5.77414	9.17763	-3.23574	-1.38782	-6.34452	3.78945	4.14616	-1.72051	-3.95575	-1.04631	7.16042	2.3581	-0.515477
-2.0253	-0.0221571	-3.81368	0.566594	-5.08849	-5.9766	2.12297	5.75519	0.114312	3.62386	-0.268203	2.09407	2.05928	-3.06134	-1.94515	-4.40669	-3.16326	3.03602	-5.06895	2.3063	4.58078	2.79404	5.25426	3.3836	-2.8351	-4.77087	-1.28486	-3.2834	-11.9899	-3.72286	-3.1733	4.81287	-3.82203	4.78913	-4.36597	-3.53866	-5.23983	6.0793	10.4626	2.0534	-1.94989	-1.29296	5.20942	4.19285	1.24855	4.91863	-0.146603	2.94115	0.955582	-6.75568
3.42142	2.94344	-4.5134	2.37113	-1.98838	-4.69754	-2.93492	5.56156	8.29055	-4.24695	3.49549	-5.69805	-3.28659	1.33644	5.34174	2.74404	-5.45077	-1.91467	-0.588742	0.192865	-3.98993	2.08256	5.70196	0.00966712	-1.54505	-2.92145	-4.3518	2.65503	-4.93862	-0.435207	6.15211	4.14528	-0.436833	1.81782	-4.78482	4.57992	-1.39609	-4.90885	7.87362	0.12989	-1.11048	4.02479	1.37542	2.13875	-2.82925	-5.58779	0.687648	-14.5401	3.79893	0.0174123
-0.340861	-2.3851	-4.77225	0.173155	-3.81794	2.02465	-1.66554	5.17762	5.89607	-3.62436	3.78019	-5.72484	-3.31463	-5.20373	3.31385	-10.804	3.37108	-6.23515	4.30805	-3.22138	-6.91412	-2.57542	-4.90746	5.41805	-0.0808148	-4.69088	5.27107	-3.73821	-7.81872	2.24677	-1.64899	-2.40602	4.13954	1.50031	-0.210498	3.63892	-2.56589	6.4544	6.80791	-1.78508	1.6258	-0.259927	5.06701	-3.31208	4.15402	-3.0883	-4.77398	-11.1358	2.08501	2.85759
1.91937	0.217283	-3.35828	1.42224	-4.22803	-4.8818	0.431194	4.63589	4.96416	2.26827	-3.17818	5.06332	-5.75717	0.089261	1.36398	-1.65439	-4.90692	3.64426	4.93336	-0.0119676	-3.68135	2.94065	5.67172	6.25318	-4.33524	2.58453	5.38473	1.13817	3.72131	-1.22412	-3.60582	2.08608	1.44957	-0.66033	-2.17078	5.38604	0.0779694	-2.70084	5.55192	-4.52911	0.332349	-5.69573	4.0185	-1.69816	-3.36824	0.781225	-1.4496	9.57916	0.464161	-2.80548
3.89393	5.64981	-1.88114	-1.71225	-4.50927	2.89353	-0.849688	-2.52712	8.06015	0.854022	1.4984	3.91913	4.78318	4.04538	2.8952	0.717579	4.73259	-5.36504	-0.5303	2.11471	-3.55849	1.71709	-4.42542	4.1957	3.34955	0.835111	5.42435	-2.17842	-6.10534	2.06334	-3.07192	4.72774	3.41516	3.77269	-3.37589	-1.47768	-1.90533	3.51177	-3.48409	-3.24231	-0.271214	6.12246	4.48609	-0.824248	3.283	-0.0794554	5.20941	-3.10418	1.58737	-0.585998
2.01129	4.59095	-4.15827	-1.83141	0.136955	-3.75524	1.13627	4.05973	6.88399	2.19747	-1.48785	5.19145	-6.58726	0.409206	-1.32909	-6.27653	5.6837	-1.96537	4.71912	-3.95753	4.81331	4.01059	5.90107	-4.88062	5.06961	-6.4043	1.39597	-1.96501	-0.683058	7.06822	-7.40704	4.67254	3.79259	1.58008	-2.57041	4.99672	-3.87973	5.05217	-1.12221	3.42334	0.158942	-1.96971	-2.7673	-1.67248	1.856	-7.84022	-4.95917	1.77319	1.72244	4.51135
-2.80885	-1.12079	-4.0874	-1.47669	-5.77936	-3.92585	2.64185	4.90175	5.79886	2.4368	3.2359	-4.80843	4.7606	-0.609835	5.32007	-8.60994	-3.19516	2.2428	5.8396	-4.67943	-5.20107	-1.21183	-6.19123	-0.663397	4.60924	-4.28554	0.875696	-1.5705	-1.8969	-4.39122	-1.32519	2.93453	-0.686638	2.18118	-5.21577	0.893746	-2.79649	4.77331	8.84395	-3.33517	1.00434	2.9103	4.73528	4.29866	1.95079	-7.65817	-1.22403	-6.86958	-4.04249	1.58292
-4.8733	-6.26182	-3.16176	-1.90301	-0.578911	-3.31501	3.35275	0.443488	6.60115	-1.24373	0.740943	-5.65143	-6.02278	-1.44875	7.1633	-6.89841	7.73124	-3.78489	1.56743	-3.23002	3.91227	-4.97255	-6.78653	-0.763001	-2.3973	-4.79979	3.2789	-2.46075	0.424561	-3.35216	-7.31518	3.66561	3.23889	-6.25851	-4.33738	4.36322	-6.0052	3.92656	11.5553	-4.02433	0.821776	4.06382	6.16537	-4.02034	-0.692493	-6.36927	5.03519	-1.51775	-3.09033	-3.9987
-4.33212	1.78363	-3.45009	0.285338	-8.0215	-1.54608	-0.982693	-1.23637	-5.4986	6.86323	1.31256	4.71273	-4.97353	1.71288	4.24915	-5.42881	0.368454	3.54854	3.17059	2.57473	-6.22721	-0.249052	5.65519	4.74502	-3.89778	-4.22801	3.75942	1.73026	-2.95694	-1.69155	5.71413	3.36579	3.26698	-2.67779	-3.19942	-4.02411	-5.17101	1.02503	12.0185	-3.75706	6.73538	-5.34605	5.94187	-4.26345	2.11208	-2.56988	-1.14259	9.66754	4.80656	-4.37599
1.95266	5.27125	-4.58876	5.29289	-2.13977	6.21395	2.55711	4.63453	4.23348	-1.91937	-2.24714	4.15267	-5.40166	-2.12637	-6.4358	-1.98694	-2.13657	2.90454	-0.353685	5.35234	-3.39422	-5.81556	4.27551	4.15036	5.66119	-5.06637	-3.47225	1.04519	-4.38139	-0.580271	-7.59366	3.03592	-4.53079	2.11223	-0.325497	-2.57109	0.491978	-3.48699	-6.27928	-1.75629	2.44956	-2.68096	-1.44973	-0.063571	1.53807	-5.32143	-5.13847	-8.52856	-0.203105	-1.3798
0.60699	-4.73091	-6.47215	1.63108	-9.31814	-4.63145	-2.56314	3.78498	-5.38859	-4.82232	-1.13073	5.84865	-4.93318	-1.08979	1.81353	-6.7502	3.69204	-3.57311	0.714075	-4.94133	0.00743979	-0.973245	-3.96081	5.11226	1.79421	3.33576	6.30572	-0.465284	2.49819	-3.6179	-0.494161	4.20155	-2.08599	-4.28094	-3.87928	4.56137	-6.48586	-6.04118	-5.5338	0.426307	0.368569	5.14749	0.897989	3.88018	-0.597841	-1.7315	4.32533	-11.6736	4.63131	-4.8855
1.75776	2.54628	-1.58343	-1.75518	-5.5435	-1.97964	-0.569666	4.3232	-4.54589	4.50165	-1.26882	-5.11994	-4.75186	3.61558	-1.97956	-6.40686	-10.0933	2.46299	-1.94408	3.92741	-5.70732	-2.91385	4.96747	-7.52889	4.80381	5.20697	3.04245	-2.01987	0.195151	-3.62815	1.92078	1.52863	4.23038	5.55036	-4.51761	-3.29335	-0.659187	-0.167572	8.75155	-5.41234	2.99834	5.66268	3.48848	1.00426	0.750655	-5.26769	-5.7112	4.02084	-2.31815	-3.69285
0.472162	-2.06827	0.430704	2.59638	-3.82502	3.52982	0.26782	-2.44743	7.3214	-4.79679	-0.665252	4.62948	1.61221	-3.01782	7.12814	-5.11488	-5.58879	2.50512	3.51284	5.07924	-5.82407	2.05554	2.97415	-4.43795	4.16172	4.26566	-2.84362	2.31133	-5.08796	-3.88213	-7.09852	3.77468	-1.10971	-3.69837	-1.15686	1.89873	-3.50364	-5.61981	11.7007	1.20604	-0.750586	-4.49885	-1.82761	-2.61437	3.456	3.59958	-1.87876	-4.96209	1.6736	-4.20599
3.8679	-2.437	-2.33824	2.3307	0.455812	0.995214	-1.48118	3.48996	5.30739	-6.45623	2.49105	-4.52324	-1.42443	-0.758689	-0.504824	3.29139	2.03248	4.11374	-0.850999	-4.37514	6.44466	1.92906	-3.7469	-6.66167	4.20076	-4.91825	5.15454	-1.65657	6.75277	6.55768	1.39337	-3.27137	-0.472091	3.25841	0.0812361	-4.07872	-0.495478	-1.32093	10.7803	-0.132517	0.237856	0.822099	-0.678415	4.27989	1.35656	4.94476	-3.95738	-2.39416	0.683153	-2.47079
-3.34997	-6.7461	-2.35462	-2.75547	-0.464902	-1.55523	1.6089	3.94079	7.56278	-6.10354	-4.3894	2.09616	-4.36834	2.46662	7.05574	-4.98443	-0.22246	-3.82811	-4.02694	1.86412	2.64372	1.65583	5.75023	-5.84578	4.55507	-2.25795	7.26676	2.33452	-12.0221	1.93035	-4.95243	0.364535	2.66609	1.1701	-4.26898	3.37132	1.4799	-6.20572	-5.24554	1.65478	3.10075	-2.8434	5.72641	-5.26636	0.539969	-5.7733	1.63161	0.899506	-4.34036	-0.316482
-2.8224	-1.75594	0.524611	5.56194	-8.36647	-6.50324	1.74322	5.86368	8.09986	-0.486058	-3.3304	6.65375	-6.54477	2.25551	-5.37839	-11.1585	4.81847	5.15752	2.21393	-3.53549	4.60789	1.79224	-6.1615	-3.99152	5.29681	0.241635	6.25393	0.878359	-4.72402	-4.05445	1.19862	-3.09513	3.76497	-3.4142	-3.08096	3.09397	-6.72351	5.27833	4.91622	-2.11775	1.43475	-1.76078	0.798568	-1.74241	-1.85848	-3.50239	4.75855	0.780469	4.13122	3.34236
1.70588	2.40534	-4.08301	2.99237	-2.76553	-2.01277	1.7892	-0.756676	-1.97887	5.46365	4.48931	-3.32644	-5.85827	4.69193	-4.59679	-7.77278	-6.13664	-4.9998	-2.32135	3.46776	-5.31987	3.42879	-5.58924	2.97539	-0.0224834	-2.25014	5.56325	1.56471	-0.939683	-0.375646	-6.07774	4.00971	2.99562	1.68645	2.09667	5.41063	-5.8077	4.15852	3.60307	-6.08872	-6.20933	1.29099	4.8324	-1.36431	-0.691596	3.5581	-2.88469	-8.71365	2.67563	-6.51339
4.35823	-5.96343	-2.11516	4.16242	-6.98775	4.18914	-3.25554	4.85653	-3.27987	-4.56772	1.72973	6.08627	-5.66012	1.31694	-7.64852	-8.55234	-1.47134	3.14549	-2.55262	2.39449	-4.16364	2.07257	3.97921	2.66026	4.99155	-3.70778	8.2417	-5.5279	-4.10511	-0.121462	-3.61217	1.92296	-0.126472	-5.72037	-4.55276	4.4313	1.94814	3.68406	5.48315	1.44777	5.48512	-6.50711	5.1024	-5.02615	0.794842	4.75345	5.61454	-9.55889	1.7371	-3.12808
-0.266607	8.22549	-5.31689	4.81538	6.10733	-5.29739	2.81411	5.36424	3.50663	2.61325	-4.14348	5.91097	-0.207949	3.08087	6.52283	-4.4625	6.8453	-2.30703	3.23188	-3.13725	-6.66257	-4.00558	5.64288	6.42374	0.904557	5.33493	0.0776266	-2.72091	0.710121	2.79662	-5.80913	-2.80376	3.59203	0.652505	-1.02418	2.00666	-1.98761	1.1009	-0.117484	-0.3248	3.31128	-6.49545	5.69375	-3.91949	2.99938	-0.399105	5.20037	0.940782	1.33182	3.27804
5.24319	-3.18143	-2.43826	-3.60496	-1.34014	-4.60579	1.61324	0.622735	6.80911	3.54042	-4.48203	4.447	-3.96227	-1.41233	6.21955	-5.84512	2.09072	6.99798	-2.83492	-5.0704	0.520457	1.34108	-5.97357	2.42342	-3.81469	-4.82862	-4.37791	5.03242	-7.14204	-2.37433	-6.71422	-3.59708	3.64551	-5.74211	-3.59014	-1.476	-6.02223	-3.63011	10.453	-3.59347	0.967773	3.06427	6.3911	4.27365	0.554834	2.02434	1.26359	-9.06642	5.12958	-0.575939
-4.24915	-6.99691	-5.45267	2.02488	-5.70324	-3.85978	1.66566	1.28708	6.83032	3.84734	-6.70949	6.97313	-5.05141	-0.707867	6.08649	0.343364	3.39146	-3.57169	5.16759	4.22529	-4.60822	2.358	-0.92294	3.20884	2.67187	3.45237	-7.69647	1.00665	-10.1616	1.5564	-7.91973	3.59839	3.76124	3.39771	2.1885	0.782299	0.531813	-3.62225	11.9444	-5.23007	-3.83919	-6.00386	4.16039	4.33094	4.54297	-4.52928	4.91722	-9.70507	-0.488257	-4.25693
2.08879	-3.39806	-2.39214	-2.73738	-2.20304	-2.03155	-1.14399	5.37964	-3.82557	-4.07153	6.18033	-3.05416	-3.84028	-2.5987	-0.391495	2.42949	2.35561	4.68395	-3.18684	-2.79348	-0.54872	4.31001	-5.78965	-4.61589	-3.7219	4.08072	-9.49241	-2.43419	-5.5631	6.06362	-6.82946	3.09934	0.405789	-1.51557	-2.20355	4.10856	-6.26559	-3.53374	8.56162	-1.2464	5.48722	-1.87022	5.70816	4.60802	-3.12246	6.06909	-1.49253	7.16162	-3.59457	3.20021
-1.87938	3.94396	-2.81941	2.99897	-5.45259	-3.58431	-3.00031	1.5593	-8.27456	3.73681	1.60829	-5.8021	-4.88829	-5.18534	0.621361	-3.99475	4.52105	-1.14657	0.79125	-3.65042	-5.45722	5.40022	3.68996	4.92651	3.65807	-5.21791	6.14795	-1.84151	-12.5505	1.91567	-8.25922	0.120831	-0.809251	-5.58085	-2.98861	4.6675	-5.95893	-0.00671842	5.94263	-5.17712	-1.45369	2.26382	3.10652	0.400777	2.54918	3.09839	3.62051	5.66399	0.961488	-6.88271
-5.08343	5.9876	-4.37515	0.566714	0.876731	-1.81886	-0.26744	-1.53711	6.57198	-1.37173	-3.12645	5.41361	-5.60649	4.02732	5.45267	-8.50504	3.11056	0.411639	-3.44826	3.89305	2.01623	-4.14974	-6.91156	4.4971	-1.61484	-4.61332	6.49125	-3.2229	1.69651	-1.48591	-2.48484	3.67519	2.94501	0.969715	2.69743	-0.870919	-6.94529	4.2738	-1.4377	-3.80963	2.16898	-4.93539	-1.37295	-3.36436	-0.257751	5.33009	6.01915	8.2889	5.25273	1.05301
2.8736	9.22392	-4.02385	4.00027	-8.43352	-2.66421	-0.27533	-0.972871	3.81781	1.37152	-3.5503	-1.95825	-1.26418	-4.28089	2.7152	-6.63608	-5.223	-0.580666	-3.57022	-5.89939	6.07308	3.03657	3.38114	4.58376	-5.35072	-4.39103	1.91118	-3.64782	-11.3351	-6.78735	-6.4969	3.22847	4.04152	6.65986	0.878055	-4.4141	-6.33892	4.58428	7.84254	-3.50498	-4.17472	-3.04326	1.14121	-4.17361	1.67586	-0.144625	-7.26076	-10.9512	2.04487	-4.93848
5.66066	5.113	1.17831	-4.81901	-7.76819	3.72591	-0.125828	1.9516	-4.40757	-5.79231	3.54246	-4.97778	-2.78395	-2.42023	3.29715	-4.53871	4.16163	2.81897	4.4407	-4.66835	1.1068	-3.72863	-4.70381	-0.669964	-2.66661	2.65967	2.09958	-2.79336	-9.6547	-6.66672	-3.55738	4.78086	1.76898	0.156502	-1.87906	3.06174	5.28698	0.228025	11.4337	-4.00111	4.72907	-5.12402	-2.67552	-5.43276	-1.76123	7.83791	-5.8944	-7.32036	4.55745	1.61352
4.18449	-3.83423	-2.8657	1.85256	-3.66685	1.62259	-2.29886	1.93241	0.190789	-5.75292	3.0578	-0.223899	-0.768859	-4.4301	5.96509	-3.50361	4.78442	-5.19228	-5.22156	-5.11161	2.57804	2.07873	6.00317	4.9916	3.05952	0.151513	-7.1719	-1.13267	-0.728902	-1.61361	-8.85732	-5.56523	0.184973	4.98737	-2.07249	0.379865	-5.73909	-3.15034	3.66367	-2.19786	-1.37181	3.39418	2.04828	-3.75695	-2.12508	4.13498	0.197738	-9.50036	-3.26788	-7.41196
-3.09854	-1.01024	-0.175551	3.61849	1.79695	-0.155414	1.4838	6.06696	7.35829	0.0041291	4.78167	-0.077772	-1.61551	3.33106	-4.61146	-2.41991	1.66273	5.37301	3.4166	4.67281	-5.3132	-3.44795	5.803	-2.28517	-4.7822	-5.64739	7.53374	-1.955	-10.5521	-1.71933	0.581351	2.6315	2.61593	-0.251022	-4.40434	5.32662	2.54071	-6.61488	12.3833	-5.1919	7.19574	4.90812	6.26174	-2.76155	0.894626	-0.446296	-1.722	-12.3512	2.98166	4.52511
-2.13962	4.29569	-3.06363	1.32217	-5.23825	-3.74232	-1.27575	0.840082	-5.6845	-5.50804	-1.16228	-6.1911	-5.18453	-3.65146	-1.86139	-2.91492	0.445246	4.12044	3.58388	-5.444	-5.37556	-4.59025	-5.63154	4.2689	4.93974	3.83558	-0.180798	3.72592	-6.7296	7.41692	-0.652994	-2.41955	2.516	2.99979	-3.94967	2.87372	-4.47945	6.18773	8.00663	-2.43822	3.69527	5.62501	5.2902	3.24547	3.53143	1.16634	1.12752	8.29851	-3.92757	0.316573
-3.71644	0.853694	-2.0773	1.39648	-7.62628	-1.58006	1.17224	-2.16191	0.578036	-7.5895	4.13556	-2.40625	-4.4173	-4.05688	-0.4859	-7.00994	0.207369	1.42291	0.398433	-5.19768	-5.82643	2.37941	-4.56483	3.88115	4.24346	1.27718	-4.70093	-0.656743	-5.5861	-4.77411	2.4851	2.58618	2.97555	-3.02623	-3.56783	2.73829	0.489611	-6.87571	0.985834	4.04906	-4.51284	-5.19785	3.08783	-4.59004	2.47135	1.15934	4.3815	4.57752	-1.45306	-2.72004
-3.49921	2.72671	-0.411111	1.4024	-1.0465	5.37548	1.51663	4.48969	-6.49027	-5.28442	4.2188	-5.07186	0.827511	-2.88872	6.1594	-6.49216	-3.89611	3.91637	-1.21024	2.71568	-6.55539	4.75661	3.55604	-5.98965	-4.9192	-6.52177	-6.36116	-2.79635	4.42766	8.58259	-5.59787	-0.286545	-3.93527	-5.17288	2.92939	3.06597	5.54248	-6.3174	5.2824	-3.03933	-0.450141	-6.10137	2.69918	0.134254	-1.19424	1.3259	-6.18958	-1.80503	3.22897	-5.59743
4.37571	1.31541	-5.83628	2.09299	-8.31218	-0.8184	-2.83339	-0.603955	-9.53863	-1.92193	2.02651	6.23988	-3.58615	-1.80955	-3.65638	-6.06155	-4.8701	2.10546	-0.695817	-5.1798	-6.0171	4.13089	-2.4323	6.07102	-3.2617	-5.97899	4.36597	2.36138	3.74603	2.67264	-8.33071	-0.812512	2.34225	-2.69755	-3.0363	3.4302	-9.8851	5.10936	6.87648	1.68299	5.27205	-2.54104	4.01192	2.23223	2.61398	3.01494	1.14884	-4.0945	4.5788	5.22157
4.72113	0.985682	-5.12006	-1.20577	-6.71754	-3.92735	-3.61465	-2.25595	-6.1007	-6.01131	2.78789	-4.70054	-5.12579	-1.90072	4.41036	-5.93792	-3.76426	3.9708	-3.81033	0.524175	-3.24996	-3.95952	5.3247	4.46633	4.08592	3.53895	-4.52065	-0.463631	1.85467	5.74172	-1.80349	4.43722	-2.22428	-0.351877	-4.97537	0.320306	0.670276	6.61337	7.19853	-3.751	3.48719	-5.76061	5.08764	3.76232	0.748082	-1.63721	-7.68337	-0.750266	1.86239	-4.36834
-0.780336	-6.57223	-0.620027	0.791377	-2.50127	-6.34148	-2.69396	-0.875893	8.04825	1.73953	1.88947	-3.74991	1.27617	-2.97248	3.51984	2.39612	6.17848	-0.71204	3.02027	-6.0842	-6.22153	1.59608	3.55848	-4.28473	4.96581	-1.33876	4.28321	-3.88665	1.87633	0.911617	-7.45576	1.16033	-4.28609	-2.99671	0.654193	6.02302	3.34101	0.488945	11.0886	-4.84609	4.45499	-4.82457	5.7424	-4.76362	2.85649	5.69399	-4.97703	10.6349	4.60867	0.955729
2.88807	2.61795	-1.84016	2.67692	0.629861	-6.26981	-2.34472	4.54169	7.09336	-4.49223	-1.04035	2.50159	1.58563	2.24674	5.76112	-1.52378	3.84042	0.881992	4.11322	0.300075	-2.69954	-5.48395	-4.80323	5.93881	4.94813	3.98176	7.34809	-2.15987	-7.99839	5.41723	-5.03082	5.36865	2.7395	-0.472873	-2.32565	1.09067	-4.28216	-0.203127	7.73122	-1.35326	3.88858	-5.71806	3.13002	-2.27012	3.63599	-3.11368	-1.95161	-12.3275	0.173042	-7.11295
-2.91158	1.7925	-3.77502	0.319365	-4.75102	-5.30417	-0.820255	-0.387853	-4.73976	2.77135	2.07644	-5.08034	4.8818	-5.20568	5.19092	-5.21449	3.31629	-5.35853	3.93695	-1.93996	-0.410396	0.107901	-0.67641	6.75285	-2.90723	-0.37284	-0.135509	-3.234	-3.27768	-5.38528	-8.49072	-5.57596	0.522703	-0.2326	-3.88287	5.19226	0.0158457	-6.09955	12.4609	-3.6852	0.507253	1.702	5.07767	-4.4212	-2.82139	-8.92105	-3.27808	1.73087	-2.5652	-2.54826
-5.17148	4.25057	-1.23465	-0.977033	-0.0763978	4.06072	-0.176867	-0.232438	8.03832	-1.48733	-1.7469	0.356803	-3.37586	3.9419	-0.315755	-5.36045	1.62747	-5.20594	-4.28254	-4.01552	-1.59312	3.75631	-5.06496	2.9422	-4.72154	-4.32229	6.12357	-0.0384159	-2.54657	7.7491	-6.30433	1.42013	2.77508	4.23488	-4.50339	-3.68768	-0.278574	-1.15858	11.4301	2.86916	-1.50353	5.39667	5.58314	-5.49602	0.694255	3.86682	-4.75914	-2.39253	1.39546	3.79167
2.07709	5.72974	1.17612	3.3853	-5.62697	0.78237	1.9515	0.408642	3.07093	5.24497	3.3287	1.61832	-4.963	-1.47273	-7.97123	-7.47979	5.44394	-3.87635	-1.21405	-3.93288	-6.55833	4.01435	3.34743	-4.81519	4.66469	-3.27594	-7.38007	-2.20727	-8.12558	-0.476662	-7.36657	5.34693	2.79057	-2.68095	-3.17512	-4.5495	-5.18313	-1.43192	-1.85501	-1.6687	0.128112	-2.47635	5.49117	4.62273	-3.05532	5.92809	-3.79096	9.54468	-2.27951	0.172802
-2.75464	4.65531	-5.81742	0.258733	-2.61206	2.25063	1.4526	-1.37001	2.46963	-4.80581	0.872816	-3.83035	-3.71966	1.12552	-5.5987	-8.0647	7.86527	3.6475	-1.97127	-5.68869	-3.7018	5.08285	0.425288	-1.4609	-2.58538	-2.54587	0.787689	-2.86782	-3.05483	6.96313	-1.36231	-1.73812	4.41772	2.64292	-3.8571	0.546386	-4.78314	5.46126	-5.0462	-1.37983	4.7027	-5.52572	4.37545	-4.18701	-3.60451	2.12382	6.06171	-4.70503	2.66791	-1.01333
2.76483	4.78102	-0.716239	-0.386584	-6.30163	-0.104864	0.452114	-1.92186	-2.78713	5.57765	5.81817	4.94433	-4.53737	-3.75371	5.07482	-8.36281	5.81238	3.76645	-3.65301	3.43265	-3.54899	-3.41932	4.58296	-5.52733	5.66803	-3.06875	2.02966	-3.13581	4.9062	5.15455	7.55694	-1.52588	2.12276	-5.93768	2.32506	5.22219	-6.66872	-6.99918	11.0285	-2.87664	0.790119	-5.36073	-2.14507	3.79626	1.74252	0.797161	-1.05962	-11.3645	-0.592542	-3.2232
-6.41374	-4.21971	1.23152	4.12721	-3.0217	-3.47637	0.65271	5.47095	8.22726	3.00656	3.10479	-3.0486	-5.21065	-1.67957	4.8674	-2.63374	2.34743	2.89233	-4.07313	-0.208925	-4.33039	-3.54202	-5.68375	4.95968	0.910276	-6.03486	6.45777	4.37484	-2.29377	-0.847089	4.36535	3.71886	2.932	6.00326	-2.23046	4.86515	-9.09629	5.35484	9.03325	1.28759	1.95434	1.87468	5.91833	3.6153	1.655	1.64766	-2.57829	2.9664	4.21668	0.192169
-2.19901	4.83162	0.922962	-1.21657	-4.6029	4.71041	-1.13203	5.02789	1.43699	0.413243	-7.39246	-3.14636	1.49891	-1.84379	2.3742	-4.14104	2.25624	-4.87547	-2.63308	3.8192	-4.02344	-4.23537	-4.18461	-3.59796	0.209929	2.69346	-6.4459	0.436671	-7.48154	-2.85476	-5.35162	4.0804	2.41097	4.92397	-1.88128	5.88614	3.69437	-3.03771	9.54453	2.40928	-1.42734	2.87344	-1.42049	4.30913	-3.23006	-4.26167	5.40419	-10.5234	-1.85063	3.95853
-3.32406	-7.18943	-6.07125	-1.46824	-3.62437	2.03405	1.47108	-0.431318	-1.95862	0.553477	-3.56638	5.50115	-2.04151	2.0072	1.64226	-3.16163	4.08263	2.10786	2.07411	4.14519	4.2996	0.149624	-4.96217	-4.59662	-4.70701	2.07106	6.02676	0.0579181	-3.33706	-9.04894	-6.83409	-0.689906	3.08014	6.3943	-2.8734	1.78595	-4.62	5.6679	2.11742	-0.988532	-3.92226	3.8643	1.84907	4.67632	2.66042	-2.33614	-3.79764	-8.89079	4.06602	-5.38271
-0.672411	-6.40434	2.00108	4.11865	-0.928397	-3.55986	-2.29681	-2.97048	4.04999	1.81636	3.76705	5.89389	-3.2094	-2.88685	5.60852	-2.21163	2.5213	3.75015	-3.19379	-1.92194	4.81527	4.32734	-4.22608	7.58044	-4.91788	-0.283321	2.82162	-2.16953	-9.02068	2.74334	-3.31876	4.12192	-2.78429	0.022607	1.69017	3.82093	-3.57467	-4.23005	8.51039	-1.92903	-2.37129	4.80478	-1.35815	0.356258	-2.03893	-3.06392	-5.37368	9.76954	-1.55214	-4.72432
-3.79132	0.382415	-5.58041	-0.453486	-7.63379	-4.0528	-1.97979	-2.59812	5.66354	-3.30142	-4.14031	4.20145	-0.70767	-2.77509	-4.89552	0.016123	-5.61012	4.67921	3.38676	-1.67046	-4.79499	0.449186	3.64987	4.98944	-0.897081	0.962866	2.93176	-2.46153	-1.44639	-4.82242	4.68125	2.97181	2.81205	3.33227	-2.95792	-4.60629	-0.0694247	-0.591708	11.9987	-4.8733	1.22731	-4.15862	6.07005	3.6575	1.75409	3.43502	4.04472	-12.5473	-1.11956	-2.28167
-1.80628	-2.47887	-3.33763	-0.861131	-4.15761	-1.61657	3.35052	3.01465	1.15972	3.69461	-0.0476238	-7.40107	-2.56743	0.614575	6.30034	-6.49226	-11.6458	-2.94844	-1.94422	-5.54624	6.53499	2.85169	-6.50117	-5.47778	-5.17979	0.955445	-3.62994	0.240861	-3.52575	3.62864	-7.41557	-5.73109	0.0252461	-3.76822	-5.44212	-5.13093	0.923421	1.62397	7.9656	1.0912	7.55544	-6.30469	-1.52548	-2.27574	1.30397	-5.49174	3.42074	1.73358	-2.93235	-3.48813
2.95127	1.35241	0.552086	2.03212	-2.69932	3.99652	-1.25372	-0.306326	-3.78283	2.05869	2.06468	-1.16707	-4.18956	-1.01091	7.10575	-1.73707	4.79354	-3.69058	-3.72022	-1.91812	-3.75354	-5.43424	-3.91755	0.644011	-0.495746	0.609027	1.60857	2.71459	-8.22876	4.2538	2.68668	4.81888	2.82184	-2.00737	-2.44654	5.43834	-2.14706	-6.80538	3.21549	-3.27189	3.7858	-6.80375	-2.25768	-3.9628	0.912883	3.96796	0.690417	4.10742	-3.99079	-5.37382
-3.04622	-5.03795	-3.02831	0.901292	2.21752	-2.31734	-1.27071	3.79825	-7.83219	1.85979	4.35677	-5.31153	-4.56675	-0.445837	-1.02594	3.06637	-4.12858	-6.603	-5.52547	4.64259	-5.04999	3.17148	-3.644	3.2452	3.93264	-4.12294	8.87637	3.26148	-5.52043	4.83488	7.19908	0.258783	1.36268	1.26036	-3.72416	-2.04524	-2.18265	-2.81571	6.69395	0.552103	3.65501	-1.56818	-1.67895	-4.21947	1.78187	0.258161	0.950911	-6.18601	-0.749261	-4.96255
2.39638	-1.28241	-4.49137	0.317023	0.586089	-2.17388	-2.03089	-2.8401	-2.33548	-5.98742	-0.215636	5.40582	-4.82431	-1.01418	-1.7059	-5.01041	-3.09367	-3.08267	-0.274624	-4.6104	-0.221313	2.32233	4.67818	7.58711	4.46684	-4.32896	5.488	-0.992123	-0.899661	-6.39896	-5.52272	5.01624	0.97456	-4.33214	-2.48467	4.14979	-3.25733	1.47038	4.74687	1.84787	-1.71436	4.48021	0.302325	-4.46985	-1.13827	2.48162	3.18847	-2.89424	-0.0953132	4.62378
-1.67779	4.02531	2.19921	2.439	-3.63737	1.5793	-2.262	4.34977	8.41817	2.13283	4.06819	-6.70936	-0.0363749	1.14615	0.572306	-2.99104	-1.31286	5.45851	2.65885	4.19971	-3.92057	2.51349	1.6118	-0.684735	2.26099	-4.71585	4.5851	3.01052	-7.83927	-5.76926	-0.320345	2.87643	1.86303	-5.01099	-1.93248	0.0540298	-8.1366	-3.21952	2.42462	-0.354442	-0.958857	-5.52508	2.85939	-0.60421	-0.368085	2.3271	1.26786	-0.651975	4.77592	-6.11351
5.95348	3.28034	-1.80134	1.63856	-0.549629	4.53462	-1.51467	4.643	7.49291	5.5818	-2.43543	-3.98624	-3.49244	2.86867	-4.99079	-4.55359	-1.62087	5.35148	-4.7639	0.662491	4.5369	-5.59039	4.92293	6.57519	4.06889	2.59735	6.28816	-3.33579	1.57642	-0.470824	3.23355	0.66208	4.036	2.44501	-3.14504	-3.74336	3.06234	6.01014	1.35934	-3.68855	0.28109	-2.98376	-0.413144	-3.789	3.1956	-3.51026	3.89949	-8.61765	-1.52893	-3.93238
-3.23893	-2.54058	-1.67456	3.1286	1.67821	-0.463563	-3.36891	3.28123	-2.43929	-4.00445	-1.57623	-6.12107	-2.87196	-1.10778	6.12787	-5.21027	5.30873	0.945111	-0.727281	5.09866	-6.35686	2.5465	-6.18221	3.27983	1.79715	-1.88644	1.1635	2.92929	2.10701	-8.85904	0.745474	4.56894	-2.09465	-2.0313	-3.82247	1.81048	-8.94321	5.98112	13.0217	-2.67165	0.682969	-4.47839	-1.33711	-3.01915	-2.18696	-6.71413	5.18844	-10.8058	-0.451718	-0.767655
0.940458	4.79775	-3.05999	0.57852	-2.36362	-6.30104	2.65242	-2.00103	-5.9274	4.56173	-0.713122	-1.08489	-1.97799	-0.0976316	6.78441	-9.21995	-6.88635	-0.42744	0.359383	1.293	-4.62242	-4.49766	-5.58979	2.59859	3.21578	-1.10195	3.27576	0.43587	-8.08453	1.74291	-7.58058	-4.85218	-1.453	7.26411	-2.62642	3.80251	-5.94909	0.423503	5.80871	0.254951	0.138895	2.27309	5.30813	3.49401	0.0540513	1.61306	-5.07739	-13.4099	-1.47217	1.89458
-2.20006	-3.81549	-3.18096	4.05091	-7.07484	-2.57103	1.55908	4.90581	2.49466	-4.24876	4.36556	-0.238735	-4.67603	2.44793	5.87104	-0.763052	0.595178	-4.82383	-4.44398	-4.29741	-1.56203	2.505	-4.1422	-5.52488	-3.68326	3.55585	7.54529	5.09293	-7.33805	2.79509	5.34142	-5.1952	2.86131	5.99825	-0.485888	1.4368	-4.12059	-5.56061	11.4372	3.73972	-0.659485	-0.990733	-2.73956	-4.23402	-3.86403	5.95416	5.7515	-10.2927	-0.624488	-5.49114
4.38534	1.46519	-4.35247	3.51771	-7.62284	1.41166	0.0417375	4.02568	-6.63148	3.75978	2.45681	2.67302	-5.98742	0.937762	-7.87751	-4.45353	0.981356	4.76461	4.43306	4.51079	3.03131	3.22469	6.41298	2.76011	4.98129	2.44322	-4.87425	3.88193	0.649711	-3.47672	-7.36602	3.08539	3.92236	3.32119	-4.22521	-4.61971	-3.17562	-6.5917	6.27321	3.95075	-0.711492	3.16866	0.954361	-2.67241	3.62135	5.50451	4.87737	10.1248	1.57849	-4.4334
3.59407	-5.11116	0.112306	3.62954	-6.46818	2.96876	-1.10615	2.08037	-8.13192	2.61349	-3.36886	-5.65894	-3.32224	-0.459438	5.32075	-1.88077	2.44783	3.30587	3.42394	-1.89283	2.65329	2.71482	5.19302	1.68275	4.29877	5.83062	-0.0139656	1.64128	-3.97389	-9.82729	-8.55333	3.25503	-2.27407	1.91156	-4.30821	-3.47187	-6.08649	5.80862	2.69312	-3.77633	4.14301	5.46574	4.64926	2.54598	-1.88417	-4.47785	2.781	-5.9325	4.6014	4.35785
1.83115	2.78629	-4.6977	3.35893	1.86387	2.62738	-3.31576	3.01069	-4.55346	0.670672	3.39223	4.86476	-3.41749	1.60053	2.25027	-10.0284	5.62455	1.80693	-0.750115	-4.98455	-5.29084	4.31546	-6.25082	-5.59205	4.31329	-0.381177	1.33426	1.08178	-1.60433	7.10103	-3.29572	-6.06567	4.10479	-0.125611	-0.945288	6.72276	-3.1198	-1.89129	8.3595	-5.61641	3.55198	5.55327	-2.35125	2.90645	3.53908	-1.76738	2.81335	-8.85389	3.85819	1.46217
1.02648	-4.40412	-3.04997	4.21318	-4.82176	-5.80201	1.09983	5.48067	6.11437	4.62678	-2.83749	-1.00516	-5.6059	3.93226	-4.16896	-4.58261	-0.934916	3.71149	-1.14824	4.80924	-2.23944	-0.495448	5.54597	-4.13158	1.6858	-3.02657	7.91234	3.28507	-10.2967	6.15949	-7.23721	4.98304	3.4783	1.3069	-4.70801	0.614295	-5.16033	4.28041	11.8959	-5.29701	3.58625	-4.50893	1.10339	-3.82538	-4.24434	-5.28789	3.44226	1.19933	4.06429	4.17003
-5.79438	-1.12497	0.058684	-1.59799	-4.70173	0.691489	2.63614	-1.27928	0.557598	-0.271273	1.2711	5.25013	-0.234806	-1.89401	4.1505	-6.14985	-5.85154	-3.83648	4.92801	-5.04798	-3.21432	2.14816	-5.45838	-3.09574	-5.19219	5.68637	7.66864	-2.26538	-5.56613	6.30245	-7.69375	5.29227	3.82892	-7.54043	-3.70592	-1.56472	0.939265	-3.74014	7.30218	-0.79951	-0.672217	-2.65091	-0.280357	-4.72217	1.42521	-4.48931	-4.15117	-13.9148	4.3858	-0.536097
-2.83688	-0.707384	-1.73621	1.93991	-0.625842	0.782175	-0.452028	4.76521	4.7664	5.17753	-1.18818	7.0129	-4.40843	0.773188	4.63098	0.986395	-3.37866	4.07737	-1.78792	-0.548047	-4.20883	-2.57206	-3.14478	6.38794	5.32432	0.829188	6.39811	0.978591	-9.4136	0.212692	-0.889901	3.32729	-0.78158	-0.365406	-5.73311	-4.07178	2.48312	-1.90707	12.1437	0.10978	4.94477	-2.92471	-1.84659	-5.05945	0.958859	-1.90019	-0.953782	-10.2523	4.08598	-3.87931
-1.11753	5.00919	-3.7095	3.81361	-0.92554	2.34456	-0.466031	0.242479	-5.49398	1.78793	-3.97215	-4.13888	-2.39719	1.12547	0.356697	-2.14063	4.67215	4.69175	3.74555	1.09681	-2.63782	1.9084	-6.0651	4.51777	2.57037	1.76219	-1.18199	-1.69629	-2.13223	-4.46571	-4.15403	3.41249	-0.625677	2.88642	-3.72065	-1.80006	-5.08613	3.84551	-2.16165	-4.06255	5.77578	-6.80672	7.31346	0.777027	-0.386077	5.92876	4.84708	-10.2785	1.42905	4.53546
0.90161	5.34936	-5.99781	2.66531	-2.72389	3.39414	0.452313	-0.733777	0.120594	2.49278	0.837687	-0.687555	-1.15581	-5.34675	5.48461	-1.3816	-5.06926	-1.31513	-0.809316	-2.40576	-5.61311	-4.96833	-4.8664	4.80824	-0.487277	1.80265	7.6581	-1.52445	-5.00267	1.2543	0.449735	2.58958	1.4619	1.33048	-2.39794	2.39907	1.68629	4.83678	-2.95481	2.89896	4.7729	4.7188	4.28124	3.88518	2.09573	-5.63867	-0.676961	-1.70858	4.71534	-2.89917
-1.575	-4.19765	3.25507	4.33492	-7.05565	0.590239	-1.89409	1.62148	2.47222	4.78378	-0.505743	-3.9038	-5.4661	0.538984	-6.185	-4.77633	2.09632	4.40359	1.9966	-2.08635	-2.45391	2.45012	-5.65871	-4.3115	4.52232	-2.23553	-4.27092	0.442071	-5.85203	-0.777	5.77535	2.91398	3.33885	3.85067	-5.00713	-4.16942	-0.115309	-4.04209	10.328	-3.78309	0.983603	-5.24622	3.26724	2.52284	1.62026	4.21835	-5.8416	-2.53301	0.627729	-2.16277
-1.04197	1.61801	-1.99121	0.0834207	-4.83914	2.47324	2.65533	3.67101	-0.105131	-3.01229	1.69952	4.97123	0.543869	-0.369391	3.64367	0.29279	4.20069	-0.689426	-3.23648	-2.57883	5.95288	3.20645	-5.10468	-4.60205	-5.04699	2.10331	7.62207	1.51676	-4.76816	6.06739	-4.92162	-1.24411	0.111637	-1.31705	-2.20634	4.50308	1.46754	6.04269	7.74063	1.77662	-2.68035	-5.99788	0.609695	-3.64741	0.725904	-1.19441	5.95026	-0.301855	0.463068	-2.48094
-3.55398	2.02481	-3.99032	4.2745	-5.81658	5.66315	-2.27575	0.585004	-3.40651	3.22987	-3.82819	-1.11354	-1.55763	-4.51195	-4.40743	-1.16992	-5.55675	-1.89961	-5.68897	0.501097	-6.60025	3.44329	-2.72253	-2.39917	-5.54967	3.79454	-1.25753	-0.11091	1.42798	4.59092	-4.03449	-4.33122	-0.947273	3.51965	-1.65178	-3.13225	-5.0611	-2.34046	7.85563	-0.0658317	-0.126822	-0.00214734	-2.77242	-4.999	0.964917	-4.62371	-2.24926	3.89412	3.46604	-0.735287
-5.4542	5.6351	3.33745	-0.472187	-5.80498	-6.58229	-1.42073	3.86588	-1.14113	-5.8519	1.26159	-5.71772	-0.663006	-0.503757	-5.81852	1.3241	-2.34022	2.78336	3.24408	1.27613	3.14767	-4.41641	-6.75335	6.48854	1.74148	0.792038	0.802197	2.43413	-8.83443	1.56187	6.61039	-5.55294	-2.86871	7.2231	-4.46142	1.95609	-7.7792	1.65819	2.28521	3.74922	4.10184	1.7519	-2.38656	-2.1505	-3.95354	3.61296	2.67098	-11.3905	4.47984	0.946047
4.18997	4.62496	-4.95903	0.420835	1.07903	0.521889	2.51694	3.04656	7.78627	-4.84837	1.09075	-4.32555	-1.96739	-6.06966	-4.89572	-7.53139	0.770436	1.32754	4.30771	5.63724	0.627273	0.567969	0.0303778	-4.47008	4.19698	2.0314	4.63334	2.82756	-0.798009	1.64868	-7.80045	-1.8202	1.87657	-7.32979	-6.0204	4.4784	-4.41081	-5.50841	8.1282	2.04788	-1.73387	-3.41015	3.061	-3.1773	3.68896	4.61524	-2.15292	-12.8116	0.914122	-1.30563
-3.20006	-0.53461	-0.0738292	2.24403	-4.48858	4.50442	0.398157	-0.599735	-4.37311	5.58286	1.84977	-4.10446	-3.95333	2.33257	-5.23437	-4.39384	-0.0688313	5.75912	2.16459	0.655325	-5.90607	-3.80623	0.299401	-5.61179	4.30787	-3.32039	-1.54447	-1.4795	0.39514	5.10319	1.3807	-2.59669	-2.40409	3.71905	-2.5459	3.21583	-6.38796	-0.437496	10.0556	4.62814	0.837085	0.622271	0.760585	2.0368	0.066073	-4.29081	4.20003	2.08878	4.95171	-1.10456
-4.64263	4.89851	-3.15991	3.74467	5.29661	-3.71877	-0.129386	1.52662	7.09825	-0.540386	3.58575	-3.87016	-3.5534	-1.03151	1.12215	2.72629	0.617892	-1.80038	-4.65734	-1.58481	-1.64974	-5.1669	-3.99242	5.54462	3.83867	2.77012	3.91524	-2.36364	-4.8172	-0.634121	0.159571	2.94827	0.26938	3.83127	1.56418	-1.60247	-6.85337	-0.726366	9.73997	-0.176035	1.79643	4.61056	-3.22474	-2.76199	-2.8024	0.993339	4.01792	-7.08364	-0.770347	1.59851
-1.99583	1.59457	-3.80318	4.06306	-0.486432	-4.86941	1.5241	5.9866	-8.032	3.54398	1.89648	-2.72606	-3.8816	-3.69486	-4.38855	-6.32252	-5.30149	1.47006	3.36941	1.63529	-0.460202	2.77973	4.97778	5.28675	-4.22932	2.80163	7.8663	-3.21991	-0.150025	5.02492	-4.3251	-2.81616	-2.70895	1.45081	-2.84519	-2.87414	-3.34238	-3.38882	11.171	-4.9375	1.10058	-5.81523	0.850178	1.94021	1.75253	-9.11783	5.41568	-7.63577	2.8843	-3.46235
-6.64721	3.19384	-0.045296	2.32298	-5.64721	-5.69338	-1.43421	4.37837	5.34018	-6.98276	-0.748884	-0.863769	-2.60142	2.21638	-1.38134	2.74059	8.04491	0.125518	-3.17198	4.62491	-3.76121	5.0876	-7.40504	-1.63233	-5.47705	3.69378	4.98809	-0.32613	-5.64959	-1.99364	2.52824	3.47162	3.06823	0.0178846	-2.91335	-4.84365	-7.69707	3.74198	5.4654	-2.8994	6.84089	0.52484	-1.04038	-3.91249	1.71643	5.25553	1.71538	8.51669	3.93816	4.56732
-2.36739	-6.42402	-2.778	3.72347	-0.0892849	-5.94474	-0.241268	-0.968195	-4.84774	-4.65752	-3.11045	6.33968	-0.757133	3.09544	4.13849	-4.50514	-0.867887	-5.43863	-4.07645	2.61809	-1.87903	4.59333	4.89579	0.890345	-3.26595	2.20292	-3.52606	-3.26752	-7.06565	-9.14191	-5.99397	-1.33736	0.525416	-2.88312	-5.40606	2.53139	1.90507	5.23771	12.3634	-3.61908	0.462981	-0.644316	5.67696	1.63171	-2.99048	2.72384	6.37926	-8.34654	-1.65438	-3.61796
-0.629573	1.36377	-1.36209	1.30045	-1.14876	3.04747	-2.72876	5.20071	-3.84582	-1.52381	4.03142	-4.8818	-5.80834	4.24077	5.77552	-8.15529	0.494943	2.03921	4.47741	2.05771	2.74177	2.91196	-6.55337	1.79074	5.3179	-5.01844	6.06104	2.08278	1.99903	7.84207	-5.1538	2.784	2.45077	-4.20694	-5.52859	4.44536	-4.66061	-6.6692	10.7103	-3.25466	3.40915	-0.237053	-3.26537	-4.84042	3.15717	7.96028	-0.859706	0.814061	-0.758151	-2.64679
-2.83131	-3.99206	-3.7553	4.34477	-2.74406	1.03448	-3.10177	-2.17739	5.6135	5.04255	2.04601	6.29522	-5.95347	-0.498751	-7.23507	-2.30872	2.35076	2.98951	4.25268	-3.98644	-2.4125	3.88422	-1.18736	6.81505	-4.63938	2.64042	-4.7502	5.41598	-4.25252	-0.914939	-8.53801	0.825569	3.32101	2.72223	-1.61383	3.52781	-2.47792	4.95525	11.4382	-2.89044	3.55371	-3.92563	-0.285914	2.22523	3.37321	1.64107	-4.30748	-12.7604	2.99542	4.26399
-2.63662	5.20537	-3.74395	3.36125	-7.52578	4.38621	-1.23104	0.875958	-5.46085	0.351549	-1.44273	5.25538	4.15733	0.604383	5.015	-7.3832	4.97888	-5.0565	3.24996	5.78905	-5.92111	-0.27946	-5.50399	6.38987	-0.225393	-1.02526	6.24852	-1.88526	5.51492	-9.15052	-6.95316	-2.18443	2.71694	5.93881	-3.82474	2.96091	-8.99086	4.85708	8.63086	-5.46244	1.84995	-0.0110784	-1.55796	2.38636	0.710674	-4.72011	1.61678	-9.71987	1.37044	-4.36009
2.70076	4.0573	-1.01127	2.15094	-1.8118	4.0384	2.95647	4.89485	-7.29632	5.31044	4.33643	5.18232	0.47744	2.97384	-5.35675	-0.754675	-4.27894	-4.85543	1.27943	5.11413	-3.44305	-4.9078	1.96764	-6.15275	5.07582	-6.08051	2.86759	2.12593	-2.22037	-0.967995	-5.89406	-1.777	3.96471	-6.1544	-3.00069	2.22738	-6.90204	-2.00907	5.18771	-5.178	5.4666	0.74506	-1.3502	-4.73277	-3.11356	-3.86707	0.0100607	4.4841	4.82724	-1.23801
-1.19325	-5.62089	2.20392	3.46866	0.375866	2.03121	-0.369164	4.86399	6.66712	4.06574	-1.06176	0.446115	-1.51882	-5.98284	6.73738	0.385743	4.11409	1.84617	-2.23518	-4.33751	-5.73153	-4.68448	-1.22404	-5.69882	4.53375	-4.48957	-7.6189	-1.42799	-4.01452	1.9832	0.305074	-4.04409	-2.75502	0.0775168	2.61812	4.90066	-0.67231	5.65726	1.93317	-4.62729	4.25543	-3.64652	5.89675	-4.16846	3.37404	-0.199155	0.296577	-12.4751	-3.58302	1.62317
0.64162	-4.8578	-0.139995	-1.16707	-3.90554	4.04566	2.17404	1.85274	-1.26878	2.73141	2.06735	2.2804	1.98853	0.970186	5.48702	-7.15717	-9.06204	-5.6297	-4.01293	3.47371	-1.91714	4.74683	4.35961	6.99664	3.4677	-2.70241	-6.65431	3.60677	0.232336	-10.3248	-8.61953	0.292461	2.34749	4.50337	-3.04936	2.63618	-1.29724	-6.99225	3.07152	3.51141	0.394787	0.34317	5.9474	-0.185494	1.26973	6.19854	1.35378	5.07797	-3.11391	0.187099
-2.95147	5.06192	-5.79122	4.52944	-3.61326	-0.607454	2.52525	0.743247	-8.02682	-4.42373	0.776759	5.3464	-6.37952	2.51185	-1.78554	6.40029	-4.21042	2.70595	0.255363	-0.315572	-0.198538	5.39271	1.04001	-6.06258	4.04137	-0.562632	6.58187	-1.07625	-5.78752	2.32919	2.92507	4.87016	3.44628	4.05408	-4.44746	1.65554	-6.83422	6.49052	9.27169	-2.98227	-0.727903	-6.82442	-2.87795	-4.83624	1.97913	-1.0819	3.2588	3.75926	0.771318	-0.761883
3.42455	5.51506	-5.28235	-2.90172	-1.64941	-0.679291	3.37485	4.50806	10.034	-3.37214	-3.26012	-5.30485	-4.68592	0.897768	-6.53583	-6.45174	-4.70833	-4.05435	1.2336	4.53948	-3.27516	3.95244	-2.2796	2.09146	-0.827166	-4.65632	-8.35821	-0.902215	-10.7987	-4.75637	-6.76083	3.76858	3.34062	-1.09454	-4.14934	0.522848	-4.24646	-6.0516	-1.86552	-2.4865	6.69237	-4.31559	2.72561	-0.344109	3.06488	2.50315	3.67019	-5.52991	2.30133	5.32136
-6.90974	0.39601	-1.2494	3.35132	-4.27279	1.26521	0.256397	5.07634	-7.65285	-4.04359	-3.5312	3.99345	-4.90823	-3.21615	1.15187	0.872855	-0.778743	3.60177	3.22626	-4.68892	-3.37484	4.17466	2.60964	0.226468	4.58195	2.98877	3.03121	2.62514	-2.20366	-5.83654	-3.21592	5.08813	1.97519	5.80724	-4.71627	-4.38071	-0.973799	5.08836	7.57471	4.59833	7.03605	-3.43257	-1.39486	-4.07231	2.3467	-6.66206	-5.57861	-11.2391	-0.0416532	0.471491
3.66215	-7.16993	-4.68496	3.05388	-3.6303	-4.44141	1.55038	2.45864	4.89055	-3.77502	-1.64372	-5.565	-4.14884	-0.306868	-0.0752253	-6.60469	5.16774	-5.41101	0.996575	4.20135	3.89835	-4.34425	-2.3071	-6.71604	-0.680822	2.7443	-5.17086	-1.56966	-2.08856	-2.83964	-4.02716	-3.30218	2.86018	0.987521	-3.40644	4.13889	0.251939	5.62564	11.0705	-3.82174	-1.68117	-4.17826	6.06406	-4.67102	-2.00169	0.568592	-2.52651	-9.7476	2.52299	-4.41627
-3.1543	-0.172791	-0.116858	0.379282	-7.45481	0.221908	0.603406	5.16658	-2.17527	5.38124	3.77663	5.04269	2.62453	-1.43043	2.68237	-8.50084	1.29902	2.9938	-4.11964	-2.68869	4.8472	3.045	-5.7894	5.46561	-5.6807	-4.62053	5.81884	1.23184	-6.38509	3.36588	6.08463	2.19973	3.99724	4.77478	1.39065	1.75743	-2.66989	-5.6596	-2.81247	-1.05297	0.978114	-5.81429	5.87042	-4.10627	-2.57748	-5.15601	-1.7642	6.49938	2.91235	-4.48147
-3.59867	7.80526	-4.90955	3.06447	-4.55551	-5.73629	-1.56584	-1.19516	2.36866	-6.03026	1.75579	5.32192	-1.4905	1.49952	4.37391	-9.32616	1.96204	-1.39265	-0.937162	-1.44626	-6.54884	-1.26861	-1.94843	5.57224	3.58876	0.416447	-3.94491	-0.58217	4.20158	-5.37846	-3.82739	-4.42168	-0.339157	5.94599	-3.13428	4.1367	0.181196	5.4156	-4.54254	3.56785	-1.36331	-4.13658	-0.793329	1.82963	3.44865	0.666046	5.19354	-9.89864	-2.00361	5.13016
3.91138	-8.0493	0.129417	3.84533	2.7671	0.00283302	-1.43294	4.64293	-5.74644	5.388	-4.31773	4.1861	-1.91293	3.23118	0.445988	-5.41902	-6.31967	-4.55426	0.169921	-3.97211	-5.10352	0.910505	-2.99891	-1.22221	1.2832	-4.87663	-7.25672	-1.26316	0.585355	-5.11937	4.66432	-2.71718	-0.269308	3.86752	-0.156017	0.646227	2.85192	1.39206	7.59115	2.35216	-3.11283	1.96825	4.0652	3.03046	4.61282	-1.54179	3.75383	-9.08821	0.0994067	-0.636932
-0.465184	2.89745	1.806	2.56111	2.45208	1.43854	0.0444981	2.6498	8.42631	2.23004	-4.2185	-6.63959	-4.47648	-4.39434	5.71773	-6.78091	-7.29075	-0.211557	4.19166	-3.41747	1.8138	2.45209	-5.30045	2.07164	-2.67052	-4.97345	4.76666	-0.0528972	3.76987	0.609339	3.81311	3.72431	-2.36733	4.65437	-2.54447	5.28496	-4.34718	4.79336	12.2354	1.35621	-2.4528	-6.38397	6.16458	-3.36585	-1.52461	2.53785	3.46752	-7.35956	4.58746	-5.23609
-2.26748	5.76208	-2.58741	4.01271	-3.58562	-6.37069	2.47095	3.88414	-0.647407	3.30998	-6.61508	3.3269	-5.68536	-1.91533	-4.45229	-2.3807	-8.73773	2.99321	-2.55656	2.95694	-4.95149	1.33651	-3.98207	0.580273	4.23611	-1.33497	4.26145	-4.00843	-1.10686	-4.46054	-2.85351	0.0100129	3.09099	0.793129	-3.55106	-3.89363	1.21889	-4.03362	6.41733	2.10396	5.61715	-2.77903	4.49414	-2.95543	2.61009	-6.27564	2.58404	7.68867	4.01078	-7.25651
5.82923	0.616533	-4.41689	3.00569	-8.63946	-1.7721	0.117954	2.72078	0.901503	-0.317543	-2.30064	-4.26961	-2.54812	-3.90322	6.74543	-6.25656	1.43166	-1.75182	-4.64507	4.26473	-3.49419	4.12149	-5.05478	6.73882	0.170617	-4.3225	1.05241	-1.54043	-1.31248	12.405	4.46834	4.63351	-4.72751	0.0495885	-3.21144	2.80464	0.246612	4.11653	10.7475	2.50665	0.607289	-3.99856	-1.87626	-2.58948	-2.61824	-4.44477	4.98051	-9.31078	-1.90596	-5.45659
-3.23332	-5.22389	-0.145259	3.85817	-6.89097	-6.07651	2.16158	4.22026	-5.01917	-5.50875	-0.677246	-6.67772	-5.47601	3.08274	-2.84385	-4.82879	1.63747	4.10199	-1.19355	4.81923	-6.22113	-2.79553	-1.87363	-6.35951	-2.74506	-5.36836	6.51436	-3.29208	-5.0655	8.80731	-0.836349	-4.11406	0.795206	-1.94376	-4.73863	3.81031	-3.5339	0.175164	8.26911	6.4231	4.9065	-6.29477	6.54698	5.62836	3.17491	-0.479656	2.2017	-9.14981	3.19082	-3.20792
4.06892	5.10416	-5.88236	1.6601	-2.19699	-4.18739	1.99622	3.1183	3.52208	-4.62172	-2.86405	2.47448	-5.91298	-2.00251	3.35896	-6.84602	-6.10564	3.24051	-2.44994	-4.49733	4.34495	-5.16947	3.54334	-4.08608	0.679113	2.9874	-3.2846	-4.30819	-8.29463	7.0516	-0.972761	3.41068	0.118408	-4.64055	-1.23553	4.54019	3.58808	-5.30268	-2.83313	-0.0128319	-4.40099	-6.77715	3.27187	-4.81604	-3.58099	2.1097	0.218923	-10.5868	-1.99826	1.01335
-5.1207	0.800674	-2.73502	4.14345	-2.73669	-5.8629	-1.06828	3.80359	7.57045	3.57201	-4.19707	5.26042	-6.06981	-0.826757	-3.72708	-0.461065	-0.528048	3.29287	2.29951	-5.58694	-1.66127	-0.96115	3.41931	-5.00677	4.91	3.66193	-5.27245	1.13669	-2.71782	-7.53936	-6.84333	0.713653	0.14615	5.02715	-3.0455	-3.34181	1.31715	4.49852	6.27128	-4.51779	-3.43926	-5.45291	1.48733	-3.63226	3.3318	-4.93133	-2.79072	9.29194	-1.72125	-0.446414
6.81784	1.80017	3.31345	4.79127	-2.6042	1.93298	0.82288	-0.23117	-3.05559	3.07645	1.1469	-4.00962	-5.73976	0.624836	1.15737	0.996292	2.61716	-4.06721	0.664769	2.65468	0.0924005	-2.80539	-6.32518	-4.40889	4.28863	-4.75291	-2.43871	0.194862	-2.23539	-1.8348	2.98137	-4.64114	-2.05571	2.14467	-4.61527	5.75768	-2.78957	4.9038	7.96778	1.99244	4.80942	-0.794047	2.56977	-1.65038	3.25655	6.4472	-4.28736	-4.78348	-0.629349	0.632698
1.13432	4.04475	-4.10305	1.56972	-5.78388	-2.98289	-2.53047	5.74672	-5.41773	1.4362	-1.26899	-5.2051	-4.34963	-0.0489344	6.67953	-7.85815	3.54005	1.64733	-2.95531	-0.0956024	-4.24763	-4.78179	2.92772	6.51538	-2.78617	-5.41552	-3.77678	3.46228	-2.53948	10.8435	4.74996	4.41052	0.409838	4.63959	-5.28603	2.8689	-2.49529	-5.93291	3.79344	-3.51624	2.53549	-1.49359	5.7668	-3.76594	1.78389	3.57625	2.57677	-8.6207	-0.937473	-0.631204
3.20307	3.96121	-1.09775	3.03332	-2.49073	2.7368	3.42053	5.0849	7.81723	4.72437	-2.78203	-2.33504	-7.69887	-2.44391	4.19542	-4.76958	6.69816	-4.90897	3.75587	4.95288	-2.82812	2.6536	-6.34324	-2.30026	3.98353	-7.27407	-7.77699	-2.04803	-0.671312	5.20362	5.92415	2.98607	2.75434	4.33688	-4.75444	3.34058	-2.84189	-4.14683	0.259401	-1.1897	4.39746	-7.1249	-1.6399	3.38594	1.3432	-5.77478	5.08629	-3.08869	-1.28757	0.448601
0.675156	1.14957	-4.63719	1.59031	-7.46331	4.90589	-3.19369	-1.81254	1.52281	1.10207	-3.75568	-2.59093	-3.3655	-3.91878	6.76752	1.75002	-4.98105	4.97448	-3.78747	-1.38663	1.54341	4.06569	5.05664	-8.23596	5.97418	-3.16648	6.03736	-0.717248	-2.68294	-4.05507	-0.654561	-0.349211	-3.81647	6.00391	2.09349	5.66448	-4.0803	-4.88091	3.40595	-5.71732	-4.27278	3.77505	5.08268	-3.40437	-4.25521	-4.12126	1.78995	7.94797	3.27155	-3.90381
0.464219	3.97186	-4.50499	-0.336497	-1.28331	-3.43834	-1.66605	-2.11295	-3.43791	-2.72255	2.64356	2.8842	-2.40182	-2.98139	-0.899554	-7.46642	-1.76509	-0.777669	-0.984499	-5.52042	-1.40685	-4.23072	5.48963	-5.95293	-2.33331	2.98221	-5.94979	-3.95712	-9.44499	-0.815395	1.22235	0.730664	1.73838	-1.59547	-1.27072	-2.75983	-4.39336	3.38981	8.5029	2.41784	1.05234	-7.52515	5.54059	-4.23356	2.73297	4.72038	2.89783	-6.88472	2.45853	2.55403
3.82336	-3.57436	0.503273	5.29112	-0.735144	-4.00383	-1.26567	4.47172	5.36478	-5.66883	-1.93127	-5.95724	-2.52985	0.430148	6.83838	-6.80876	-0.119549	3.79611	2.24316	1.68927	-6.85451	-6.17057	-5.5907	-5.51849	-4.50095	1.21065	4.47863	-2.91231	-0.902411	0.508846	-5.30789	3.07453	-1.35393	1.82256	-3.14041	4.75071	-6.1147	3.52124	11.391	2.94643	2.46354	-4.62359	4.8058	-0.962379	-4.24543	-5.66894	-0.683334	2.20666	4.63745	-4.16056
4.1311	-3.83977	-1.29597	-0.0695684	-2.32679	4.20319	0.950801	5.04381	-2.47055	-3.38916	4.55738	6.60724	-4.29759	2.52184	-0.694345	-1.82018	-1.75883	-4.64545	0.85016	0.712784	-5.86002	3.06624	-4.27703	6.93287	5.59873	-3.68343	4.12171	1.91891	10.4624	-6.86034	-1.27934	3.86226	2.77961	-3.07567	-2.66495	2.31814	-6.33199	3.52922	7.75929	1.84293	5.06955	-4.37038	6.20314	-3.80229	-3.58562	2.95929	1.09585	7.66967	4.86475	4.08979
3.50119	-0.682475	-1.75645	-1.75116	-2.36419	-0.657176	-3.50875	-0.465859	-6.55191	5.7987	-2.94074	-4.90735	3.45501	3.76954	-4.25079	-8.99424	-5.23181	2.37768	3.69676	4.35972	-5.57711	-4.27959	-3.57922	-6.5517	4.19314	0.705888	-6.16532	1.35929	1.71672	-3.86945	-8.0359	4.22023	3.73491	5.33491	-3.8968	4.29879	-2.56841	1.9952	3.41198	1.01077	-5.21409	-5.48186	6.49065	4.2181	-3.68055	-6.25966	-8.09783	-8.04637	3.87274	3.64919
-6.61754	-3.60802	-1.59387	2.48607	0.646871	4.70382	-3.16961	4.55346	3.07176	4.94767	-4.6947	4.69558	-0.144485	-1.05296	5.84172	-7.06888	-8.29168	-0.355762	0.438015	0.79752	-5.65871	1.83888	4.47833	-1.39916	-3.50206	-4.93524	6.33404	0.746912	-2.51359	-10.376	-5.21509	0.42448	0.770149	5.19043	-4.11121	-2.80351	-7.62699	0.214101	15.1983	0.899333	1.30302	-1.87868	-0.657	-3.9231	3.21866	-1.47854	-6.71611	5.99839	5.55895	-2.85262
-4.50453	3.82146	0.660014	2.81044	-5.502	0.970454	-2.37737	4.58696	-5.65358	2.95299	-1.87155	5.56783	-5.40248	1.18202	3.15197	1.70262	0.358726	5.47334	2.14967	-2.07234	-6.10292	-0.506066	-3.42259	-5.52197	1.93194	-4.39348	6.00046	0.887219	-10.8637	0.692457	-6.82968	-3.08599	4.51556	0.721816	-3.82194	2.21898	0.798185	-0.644822	5.26424	1.95755	0.1087	-3.60734	5.27693	-1.94765	1.19324	2.41879	2.49905	-9.2874	-1.47513	5.20382
-4.69513	3.40966	-4.91657	0.749801	-1.70355	-3.48689	-2.8477	-2.36221	7.16493	5.12473	5.01746	-2.67864	0.609751	-1.49523	-4.29763	-4.72973	-6.22476	2.91875	2.32726	-2.11034	-5.8188	3.57245	-2.08806	1.64252	-4.46994	-4.8108	8.30165	-1.64821	-9.64033	-0.101222	1.25852	-0.269338	3.15827	-0.630954	1.65692	1.32119	-3.21709	3.49544	11.2465	-5.46732	-0.21122	-5.25778	4.68199	0.183222	2.34939	0.326395	-6.38535	-12.7085	4.38929	1.2832
-3.14991	-2.40936	-2.04013	-3.03369	-5.93572	1.56553	0.3132	-0.910494	-5.74644	-5.59341	2.71007	-1.58895	-0.895924	-0.0372755	2.47866	-1.80145	-5.14234	4.0331	-4.44775	1.26053	-2.37476	2.71891	-5.71564	2.96601	1.49522	-1.39001	5.16485	-3.05845	2.86134	-1.50932	-7.00687	-4.49861	3.61916	-1.67098	-2.60255	2.34612	-4.21247	-0.741036	6.87434	-4.41831	5.63985	1.04074	5.9219	5.21943	-2.1803	5.73211	5.56108	-10.1106	-2.14367	-6.16983
3.45153	-2.84468	-3.24317	3.93984	-0.181366	3.58196	1.70079	4.94522	8.57018	-0.175403	-0.446427	-5.40072	3.61224	2.20227	-0.949838	-3.38519	1.1384	3.5616	4.59268	2.86362	-5.58912	4.50963	-3.72782	-6.46897	-5.79217	-4.33476	-5.17463	-1.76257	-1.92174	-1.03311	-4.04088	-1.17309	3.14333	2.39586	-4.45294	4.65367	1.74188	-1.24986	5.32586	-4.50406	0.936373	2.1717	-2.54001	2.59685	-2.42413	6.37783	-1.11642	-9.64851	1.37846	-5.66414
-0.180201	-3.27863	-0.305503	-0.229416	-3.7063	3.30498	0.15383	5.02365	-7.72533	-1.707	-0.773265	6.69341	4.60831	2.43484	6.29436	-2.27932	-5.79853	-1.11836	4.43136	0.1045	2.42915	1.51849	-6.1259	-5.51602	-0.972537	3.95856	7.15478	2.90637	-3.24707	4.75142	-8.46029	4.17253	1.81627	-4.51863	-4.54052	-3.86197	0.261394	1.38822	-1.67442	-3.58348	-0.777555	-2.55554	5.31297	-4.15154	3.82309	5.99015	-7.863	-5.09567	2.96516	1.98569
-1.49422	-6.05048	-4.95649	-1.2268	-4.37082	1.76477	0.168252	1.53693	-7.06176	5.53876	2.82162	-2.64253	1.84836	-2.20837	2.39792	-4.64133	-5.86869	2.47508	-2.32457	-4.54231	5.30355	-3.42011	4.68385	4.60663	0.209427	-4.75874	-4.79509	-0.706527	-3.79227	-4.44777	-7.66906	4.15773	2.12838	5.81522	-5.14759	5.01464	-3.51839	5.2873	3.83719	3.93159	5.73301	3.67487	0.60697	3.98012	1.87068	-8.46863	-6.36966	-3.0351	-1.94133	0.117398
-3.11082	1.66573	-6.40704	1.80411	-7.09762	-4.16892	2.17301	3.84456	-7.50273	-6.1941	-4.72167	6.08052	-4.00449	-1.91599	-3.08401	-6.2848	-6.35584	-1.7067	-1.0238	5.28727	-5.58426	-4.87015	-4.75727	2.20638	2.27154	5.95262	-1.00228	-1.48606	-8.17276	1.0551	-4.04644	0.187753	1.42728	-1.31045	-0.0664633	4.41774	-2.92851	5.69809	-5.04792	-0.946045	-3.35415	-3.53972	6.2246	0.274394	2.72987	-2.25044	0.568242	-12.316	4.72308	1.82312
-3.10836	0.207663	-3.71122	1.09693	-7.34455	-1.43292	-3.51297	3.9038	-8.01701	0.056291	-5.21606	5.2203	-3.1856	-2.0909	-0.130989	-5.37432	-2.71628	-5.72641	-1.31678	-0.939119	0.290188	-3.9917	-4.46689	3.38827	-5.25303	3.82625	2.14931	-1.55046	1.04892	8.45509	-4.25393	4.67506	3.04163	5.45838	2.41535	2.33598	-3.02417	-2.60467	7.55401	-0.591529	3.8565	3.71134	-2.44668	-3.75765	-2.89116	-1.89709	4.35341	-9.25278	3.62044	1.10983
4.27848	7.15604	-1.35161	3.3728	1.0485	0.362986	1.19522	5.2706	-8.70145	-4.19783	0.71266	-3.19745	1.03832	-2.5537	5.40547	3.60259	3.68294	2.54616	2.66659	3.19327	1.21623	-5.11041	-3.18822	-1.67778	3.46213	2.24394	1.61256	-2.91974	-7.57356	-5.39522	-6.26806	-3.69254	3.28216	5.17798	-0.38533	3.29076	-3.94994	7.06366	10.4636	2.71385	0.30596	5.25212	0.588924	4.85573	-1.35365	7.51454	-6.60752	-9.76605	-0.983757	1.24948
-5.13792	0.763265	-2.96797	-1.59066	-2.84444	-0.933173	0.428673	-2.55195	1.51248	0.709441	-0.131412	-6.79567	0.0310982	3.70978	6.7939	-12.5012	-2.68217	3.18682	3.96826	4.35929	-4.57539	-1.70253	-5.02926	-5.52299	3.98175	-4.59834	-7.51488	1.44957	0.366974	3.85091	-4.58468	2.96501	3.44255	5.30888	-4.37398	-2.93302	-6.31598	-1.54252	-4.37216	3.09456	3.04209	1.82442	4.78456	-3.69843	-3.30341	2.82057	3.3467	-6.65273	4.18084	2.41312
-4.02794	4.15992	-4.72934	0.775968	-4.71604	-3.20924	2.28979	5.9345	3.26772	4.59548	-3.06612	-3.95875	-1.58095	2.22742	3.77073	-11.977	7.48552	2.40184	-4.83121	-1.88058	2.57014	3.8831	2.98042	-5.1258	-3.3299	-4.19346	-5.26392	1.67068	-1.35586	2.02677	4.26345	-1.37636	3.2475	5.69247	-3.19893	3.43623	-6.12041	-6.11081	-0.990289	-0.28936	3.41297	-5.83858	5.92329	4.4158	-1.41041	-2.93402	1.65669	6.78431	2.98989	5.66307
6.41641	-3.0171	-4.08399	4.13918	2.06306	-3.88471	-2.13995	4.44131	-2.23417	-4.07944	5.48712	-2.3054	3.52647	0.427315	8.41872	-6.17404	-2.9217	6.23934	1.92755	-3.53789	-5.85561	3.22124	-5.23803	3.46732	5.10794	-0.589317	4.74192	1.93834	-10.5898	-2.60648	-0.593141	-3.51701	2.09063	-1.48622	-1.81627	5.40714	-9.31699	3.79237	9.3707	1.92863	3.77597	-2.75493	5.02922	-4.54656	1.79452	-4.33234	-4.28332	-11.7889	3.94419	-6.28606
0.434339	-1.34818	-4.8363	-4.49747	-4.94818	-2.40196	-3.03794	3.98054	-3.58078	0.287274	1.40864	-1.44494	3.95933	-5.41113	7.34029	-7.03584	6.37086	4.272	3.18697	-5.64836	-7.06608	4.17055	-5.25438	3.97874	3.25307	1.93827	-8.41424	2.17165	-4.09242	11.2026	-5.0275	3.48566	-0.807281	-5.28152	1.60563	5.65526	-2.00127	-5.95051	-2.20113	1.56658	-2.06276	-5.9934	1.3917	-3.26591	-2.7178	0.676377	-3.37763	-9.00485	0.174449	-5.05178
3.62242	4.47544	-3.58429	0.0541672	-1.77121	-5.15454	2.33007	5.6066	-6.97754	-1.8923	-4.53191	1.1809	2.3844	2.18928	-7.23437	-4.29418	-0.732898	-3.67042	4.1996	-0.66219	-2.49801	3.62023	-6.02014	-5.5313	3.13688	-3.77508	1.06267	3.59039	-8.69232	-4.37245	7.07233	5.72237	-0.755275	0.545312	-4.98961	-1.49016	0.604595	-6.93411	7.14076	3.0079	-4.34315	-3.07991	-3.00287	4.42205	1.14615	-2.42133	6.61902	8.21498	-2.75034	1.54215
-2.84919	5.3351	0.382773	-2.10882	-4.19956	-2.57378	1.13605	5.91716	6.11666	-5.18063	2.55759	-5.3842	0.579738	-3.33744	-4.45821	-1.38792	-3.60049	-1.60584	4.16539	4.63481	2.24767	-4.00939	-5.61353	-6.90209	-0.951672	-6.26294	0.583511	-1.21816	-3.83232	-0.571451	-3.49055	-1.4338	2.23947	-2.62787	-0.530239	3.06304	-7.98728	-5.57882	4.15376	-2.6838	2.14253	-1.22915	5.03471	3.62486	0.580185	1.14415	5.67856	-0.867936	1.36848	-1.19817
-4.3739	2.25545	-2.28422	0.626866	1.28235	-5.72606	2.54186	-1.96508	-6.3888	3.68717	3.86218	-4.13202	-3.33266	0.381771	1.77332	-5.87251	6.86159	-3.88962	-2.89037	-4.32226	-4.67118	2.43308	-4.79752	-0.0952274	1.49105	1.47557	-6.19754	-1.13222	2.19569	0.341367	-4.72124	-3.46078	3.63199	4.22129	2.68399	4.82339	-1.83922	6.38623	6.71837	6.28424	0.226103	-4.13683	-1.91233	0.0188687	-1.24999	2.39182	2.5816	8.29159	5.7416	0.526883
5.08468	-3.04794	-2.51225	2.65091	-0.932277	-0.813076	1.6497	0.848208	3.32761	-3.99897	-3.42338	-5.58272	-3.49727	-1.4762	1.11762	-9.26271	2.08642	-3.49899	-5.6889	1.17165	-6.0013	2.87749	1.15435	0.0906255	5.37109	-4.83124	-2.29881	1.77493	-1.2916	-7.11166	-1.21158	-4.35588	4.10944	-4.27476	-0.924312	0.753297	2.50967	4.55721	9.07611	-4.41396	0.555324	-5.75916	5.03163	0.386642	3.55988	4.24519	-5.00446	6.01489	-3.35885	0.284455
-4.87444	5.01438	1.92672	2.69582	-2.53582	1.11594	-3.37629	-0.241077	7.00268	1.55417	4.77243	-6.58466	-3.91361	-2.85784	-7.66025	-4.80693	-6.72993	-4.19419	-5.02631	1.7306	-0.628168	3.25416	2.20711	5.14492	-4.72784	0.35277	4.30463	-1.13124	-4.88361	-0.00459949	-5.1083	5.04057	0.372088	0.976763	-2.23928	-0.331491	5.72858	-1.40118	8.25781	-2.22456	6.21513	-5.41714	6.44671	-1.02685	-2.29995	2.56805	2.45337	-10.2098	-2.43461	-6.44764
3.05956	2.7398	-4.04748	-3.00965	-4.64002	-4.73679	-1.72671	3.44987	-9.67964	5.94878	2.89376	1.99528	4.85425	0.368296	-4.11769	-9.49683	-7.95161	2.72717	-4.49967	-4.9112	-3.0745	-0.627128	-6.21269	5.88637	-1.75502	-2.53553	-6.12338	-0.22293	-0.21315	-5.00558	-4.70422	-1.90965	2.57336	2.34273	1.08228	4.59603	-4.57467	3.14312	4.5702	0.0263705	0.615777	-6.21271	0.677945	-0.259729	-1.68236	-4.36611	-6.74238	-12.9864	1.119	-5.07116
1.84749	-2.50253	-3.39889	2.69035	-5.5827	-1.10418	3.27827	0.751553	-3.88406	5.21847	-5.48785	4.92796	4.87875	-4.07651	1.55683	-8.45473	-1.75995	3.43316	-5.09371	2.14942	-7.05812	-0.321735	-4.19505	4.6099	4.45065	-2.33938	5.89482	-1.21389	-0.342657	1.76719	-7.05039	-1.04963	2.35655	1.21299	0.532909	4.9622	-4.42038	-3.44149	12.9256	-0.474786	-4.85757	-5.1491	-2.45158	-2.12952	0.438537	2.1767	-6.16629	5.23893	-3.90271	0.254897
-4.91784	1.7138	-2.87708	-3.59446	-1.61777	0.841279	2.88063	-1.06599	-2.20717	3.34232	2.97626	5.44078	-1.24109	-2.69942	-5.27368	-2.75563	3.32048	-6.46506	-0.412218	5.37352	-2.31146	-4.60959	1.65138	-6.3034	1.07615	-2.55087	-6.91969	-4.35518	-6.18035	3.7512	-4.89278	1.3398	4.22342	1.2467	-4.95547	3.9057	0.924853	-3.9708	4.97658	0.858861	2.25521	-6.66719	-1.65504	-2.59738	0.99997	4.58113	-6.79097	5.60359	4.53217	-5.02068
-4.95799	-2.03155	0.314464	0.990952	-1.53303	-6.24262	1.98528	3.47043	6.16476	-4.97818	0.63759	-1.8489	0.330482	-1.76134	2.26714	-6.88694	-5.04343	2.87042	4.13616	1.7768	-7.27213	-3.34533	-1.72197	-7.0154	-4.36233	2.12378	4.12816	1.14464	-0.295473	-3.27489	-7.12269	2.79751	2.97962	0.488872	-1.26662	-2.36826	-6.42586	4.49838	11.915	4.66807	1.11539	-5.15412	4.92406	-0.377417	1.32245	-7.55957	-7.24978	-5.48754	0.229208	1.363
4.99134	2.00426	-2.19101	3.23524	-5.0966	2.74228	2.88199	4.8099	-5.62786	-3.79014	1.30804	-6.35832	-0.946847	-1.89994	-2.70504	-3.6648	-4.36516	-3.20104	-3.26231	1.50475	2.0444	-5.05352	5.66545	2.64119	-4.47124	-2.75029	4.66663	-0.212945	-4.51023	2.13165	-2.65909	6.47799	5.18427	2.81649	-3.8447	1.37238	0.534975	2.24497	12.7495	-3.2819	6.41559	-6.47896	-0.771241	0.0489909	1.27332	3.6288	4.54244	-11.0858	2.01205	-2.06289
-4.48927	2.07962	-4.93162	3.94512	-5.1089	0.0444772	2.84399	4.28696	-8.0806	-5.19216	-0.26794	-3.48971	-5.79249	2.16296	3.82272	3.54783	8.40137	-4.87254	-2.65859	-2.3251	-5.41684	3.9017	-3.67024	0.0815556	1.63867	-4.03967	5.93434	2.89275	3.47499	-1.09708	-6.34748	1.60758	-1.8403	5.05022	-3.15392	5.24301	-6.85015	-2.22429	-3.34459	-6.40182	3.89343	5.36183	4.77795	3.90317	3.22397	8.66429	-3.34267	-10.3041	3.68805	2.81491
-3.54503	3.58334	-0.814822	2.68849	-3.00834	-2.45418	-1.08704	3.86551	-4.53701	2.16248	0.503906	3.60409	-4.44857	3.70774	5.67075	2.35367	3.09467	-6.79931	-3.63584	4.46921	-8.06011	-3.18164	-5.89522	0.217286	3.53838	-4.31444	3.94983	1.00408	-0.673339	-2.09381	4.62173	-2.63448	3.95105	4.75625	-3.62844	3.77845	-4.79154	2.70109	6.87653	-4.47794	-1.49147	3.60592	6.84004	5.16347	0.678111	-6.91987	2.55859	-9.53856	-4.11731	-0.563551
4.23921	-2.83078	0.799175	5.28204	-1.68414	-4.30511	-0.695047	-3.60734	4.35652	3.32315	3.29829	2.07448	-5.97384	-2.01143	-3.14431	-9.34299	-4.09548	-1.04964	2.85492	3.90897	-5.09547	5.66084	1.38001	3.23252	-3.74732	1.89665	1.81433	-1.97537	-6.09932	-3.65222	-2.74177	5.34858	4.23804	3.85338	-1.93454	1.28691	2.1844	-3.32064	5.25348	-5.04523	3.24798	-3.7145	5.17303	-2.83184	-1.4618	-1.68997	2.39408	-14.2089	-2.70245	3.56552
-5.12304	8.81205	-3.05274	-2.19517	-5.01721	-4.82886	-3.30186	-0.830781	-5.0902	-1.513	3.91947	-5.54527	-0.606695	-1.77998	4.15224	-6.45853	-4.57828	-0.310047	-4.71478	2.43961	-4.49235	3.70325	-6.11123	0.963074	3.35773	-2.17607	5.95047	-1.9946	-4.8586	5.32114	-7.89615	-6.37151	0.823071	2.12875	-1.58225	4.38986	-8.20567	-0.555055	9.46887	-4.59345	0.388368	-0.877094	-2.74002	2.39507	-2.28545	1.66333	4.90789	8.22416	-3.74564	-0.406413
1.37547	-2.89144	-0.24333	3.38152	-4.01646	-1.42485	-1.41626	4.11736	-5.63898	5.13758	-6.00738	-3.55997	-2.51084	0.344065	4.59191	-2.56894	5.79928	-4.92368	-1.06976	-0.520132	-5.78663	-4.81308	-6.01462	-6.60088	4.43394	-5.19741	-3.33903	2.58557	-4.79632	-5.75234	-2.21394	-0.727306	3.0693	-0.76282	-4.71729	4.3858	-5.21178	-5.17495	1.14008	4.33525	-0.317244	-6.18951	3.35833	4.69647	2.80283	-2.17175	-3.7852	-11.4945	0.566237	2.22127
3.79314	6.64991	1.72612	1.26397	-3.36973	-2.88014	-1.1307	3.85731	-3.89078	5.57531	2.19276	-4.53185	5.0457	-4.69291	1.63043	-5.16594	2.91635	-4.35026	-3.62135	-5.69897	-6.30417	0.331486	-4.6698	-7.82037	-3.67111	4.61607	-6.66152	0.989716	-0.152544	5.77283	-7.26816	3.16427	-0.749208	0.680997	-4.17225	4.21978	-0.367311	6.09837	6.62394	-2.4486	-2.06243	4.39395	5.32827	3.04422	-0.333023	-2.63422	-1.74119	-11.3355	-2.79781	3.7498
0.0807939	1.54449	-5.53448	-3.84966	-2.45552	4.91191	0.744462	-0.124724	5.44462	5.85335	-3.79316	-5.63965	-0.734703	-3.5376	-6.1556	-6.39495	-0.389166	-3.80215	-1.34898	-3.74574	-4.01237	-5.80997	-5.10615	-3.14487	-4.20247	-5.82318	0.712781	3.46463	-5.72641	0.450429	-7.12142	2.83703	-0.226394	3.03543	-0.71541	-0.509384	-0.934506	0.403399	2.40031	1.696	3.11996	-6.19272	3.17896	-4.56161	-0.519839	-0.35236	-3.94824	-8.77585	2.49135	-5.70252
-5.19878	-1.30425	-2.50398	-1.76958	-3.91913	-1.13823	1.18906	2.48407	-2.27549	-4.49643	0.371722	-5.19068	0.712164	-3.21496	-1.30463	-7.56939	1.4376	-5.10669	-2.46103	1.99698	-4.67709	3.87834	-5.09769	5.58231	-4.95248	3.91742	-5.38195	2.92665	0.906691	-11.1779	-2.52892	3.86566	0.533104	1.60991	-0.420172	3.78135	-6.0996	5.93861	8.41954	-2.6074	4.89842	-6.99648	2.89473	-5.67806	-0.659025	2.4788	-0.139501	-9.29189	3.84805	-5.04187
-1.36026	0.80561	1.98934	4.43551	4.02908	-3.76046	1.51528	3.21168	8.81298	3.47454	-1.09788	6.47058	4.73793	4.22429	-2.16293	-1.63355	5.54852	-5.10267	-2.05921	4.72257	4.01293	0.946774	-3.36092	1.98201	-3.42008	-5.91058	5.29015	0.399699	1.08237	1.2162	-7.85606	4.87709	2.55801	-3.47047	2.49761	-3.4108	-4.39468	-0.273564	-0.596491	-0.279027	1.08747	-3.17715	-2.33721	3.07826	-2.64265	-4.82675	4.10559	-2.7662	4.97678	0.742714
-5.36745	-0.991043	-2.66622	3.14827	-5.59243	-5.88469	0.150835	4.12783	6.43406	4.34423	-1.06874	-0.181504	-5.57157	4.56103	4.91882	1.99465	1.68092	-3.16028	-3.42025	-2.43995	5.91601	-1.65139	5.52843	4.06823	3.86976	-5.75847	6.02686	-2.74405	-10.0926	-2.32555	-6.45344	3.26874	-3.24096	4.39746	-0.931217	4.82187	0.458338	-3.01818	-3.2228	2.72434	1.6582	1.37174	-3.0203	4.54351	-4.19777	4.16718	-3.41441	0.374742	-1.61823	-6.09193
-3.97393	-2.5636	-0.156039	4.52017	-3.82245	-4.68423	-2.02817	4.6505	4.74224	5.73073	-0.939702	3.46028	2.36134	-3.97018	5.20035	-1.71003	-3.28963	-2.3772	-0.81559	-4.1128	-0.301818	4.45608	4.53046	-5.92523	4.34541	-1.59052	-0.490981	-1.88397	2.85245	1.02267	-7.13804	2.86757	3.92716	-0.217659	-4.08517	-4.35109	4.03798	-2.91955	7.95501	3.51457	5.37436	-6.20304	1.91781	-0.961266	1.41082	-6.05295	1.81627	-9.37684	0.623591	-1.02203
-2.99948	3.63031	-5.96652	3.33271	-1.09239	-6.86019	2.39653	-2.21738	6.71177	-0.0376961	3.2407	-6.22539	-2.49643	0.0792708	6.82905	-7.48919	-7.46125	-4.6583	4.0093	0.208631	2.62713	2.21336	-6.6293	-7.03641	2.31941	-4.24097	6.17705	4.02405	-5.35669	7.06408	4.97208	-2.06732	3.2802	8.44587	-3.9403	-2.23647	-5.83928	4.39999	-2.85538	-4.40356	6.72789	-2.16041	5.04064	-4.44832	2.47803	4.78886	-1.7929	-5.1736	-4.49233	0.220413
0.514867	-0.204496	-0.0317215	-0.36619	-5.24816	-5.83445	-3.23399	2.11618	-6.12987	3.98391	2.88454	-3.11028	4.62027	1.53301	1.41777	-4.04574	-6.35787	-1.83582	1.96268	-2.95746	-1.692	-3.47542	-5.0419	-0.848941	5.13671	-3.5613	-4.81823	-1.93738	-4.412	-3.49935	2.31129	-2.52078	-0.25264	5.80617	-2.07481	-0.820796	-3.18298	4.65871	9.527	0.129691	-1.84927	4.96566	4.73401	-4.10672	-2.81738	1.47628	-0.317889	5.94905	4.52389	0.947262
-4.23672	5.74289	-4.22363	5.2167	2.03321	-1.40088	2.02152	4.01872	0.951004	1.13134	2.36763	-1.66803	-2.35106	1.89787	-7.44371	-3.94089	3.00779	-2.93966	-5.05165	-5.07869	6.06141	-1.64115	3.43816	-1.08231	2.17697	-0.309379	7.07491	2.27379	4.25689	6.16516	-5.05847	0.0844234	2.01481	4.3101	1.50829	-0.0124519	-6.62513	-0.0809	5.30412	0.490182	2.96573	-4.79739	6.22543	3.75776	-0.0494546	1.26891	-4.98747	5.10836	-3.87465	-6.9047
-2.90927	2.54007	-2.49576	3.00725	-2.39189	-1.73619	2.47504	4.72968	-3.90654	4.52567	-1.6937	-4.25563	-0.731073	3.14762	3.38426	-2.43679	-4.97751	5.73378	-3.38141	0.0888613	0.13992	3.20293	-4.9689	6.18649	3.72803	4.44822	-1.5305	-3.18093	-2.60998	4.24539	-8.44229	5.58544	-3.33629	-5.64509	2.23927	5.0323	-3.57206	2.56199	7.40975	3.76801	4.73892	-6.39015	-1.36782	0.93033	0.808452	-5.65538	3.45443	-12.7594	3.62071	2.40608
-1.12909	-3.6672	-2.10278	-1.58963	-0.360283	-3.90137	-1.52612	3.65251	-7.30024	3.10983	-4.1125	-0.791861	-1.86284	3.68361	-1.30961	-6.77378	6.33676	-0.826145	-4.71107	4.82389	-5.49169	-4.43326	-4.62899	-0.867887	-4.38833	-2.52066	6.40615	2.53852	-5.97011	-6.98366	-1.53057	6.43227	3.95259	3.07012	-3.61107	5.16388	3.16434	-3.15024	3.84285	3.83355	-0.990495	-6.03863	4.63303	-1.79281	1.81525	-3.54502	-4.73296	-4.34698	1.82126	-1.25858
-0.365179	-6.39095	-3.24542	-0.230617	-5.07548	3.24696	1.92522	4.54007	0.958975	4.46837	-0.302094	-6.70068	-1.32762	1.14006	3.42526	-9.59571	4.58895	2.05887	3.31493	-5.75862	5.23716	4.62627	-4.37369	-2.65438	3.99841	3.23546	0.480926	1.61575	-6.02184	-4.02057	5.08354	2.10586	-0.56553	-3.26325	-4.4267	2.83263	1.83189	4.91105	10.3061	4.78612	-1.70815	-2.55993	5.69501	-2.35918	-1.4558	3.84238	3.49936	0.214062	0.625232	0.875649
-4.88353	4.90881	-3.72002	-0.00598427	1.89873	-4.21763	-1.58167	4.83242	-1.65425	-2.32852	-1.63181	-3.00942	2.18107	1.56795	7.23817	-1.09807	-0.175744	2.10723	4.22701	4.38107	-5.34824	1.8737	3.38658	2.93179	-3.1451	-1.47046	4.16365	-2.15337	-6.68273	-3.216	-8.14794	2.32182	2.09043	4.8031	-3.59092	4.691	-6.86352	-0.705916	-3.21845	-5.22548	-3.75314	-3.76034	5.42445	-0.666923	-2.45964	5.27998	-2.14906	9.16808	2.1255	-3.51928
-3.6785	1.02509	-0.319664	3.11143	-4.62777	1.55753	1.62164	1.49724	-5.67421	-5.67709	-0.10671	3.25074	-1.78793	-0.738153	6.25322	5.3852	1.97001	-6.60217	-4.54245	3.30293	-2.62447	2.07584	6.20799	2.07791	-1.94611	-4.02737	4.44414	0.313021	-8.86365	7.28904	5.05775	-3.22445	3.10834	4.15802	-4.41809	-1.45942	-5.11789	-4.20141	11.1078	1.73165	3.42957	-2.78117	4.70017	-1.30072	-2.59339	-5.00886	5.41503	7.50778	4.36455	-2.47888
-0.355759	-5.1585	-4.19422	2.43858	-2.18345	1.66973	-1.56948	1.54408	-6.60494	4.60151	-4.682	5.74747	-0.60987	2.01435	1.42584	-7.29727	-8.7466	2.37119	0.749051	4.61616	-3.72055	3.37722	-5.05503	-1.23803	-4.94861	-1.58509	-3.83198	-0.18126	-8.06254	8.30046	-5.70774	4.58237	-2.88662	2.63081	-5.16334	5.02869	-2.66379	-3.72814	2.69868	-2.73902	0.624998	-6.98752	5.78768	4.29241	3.11914	-0.236406	0.0162238	-1.09735	-4.07008	-1.29262
-2.35132	2.20722	-3.73776	0.783819	-2.71263	-4.33042	1.37625	2.03158	-7.75002	5.99586	-5.61718	4.50317	-1.55637	0.677771	5.51008	-2.59788	-6.23073	-2.59582	0.725504	5.79118	4.48864	2.94045	6.20575	-5.75344	-4.2504	-3.28196	-0.141831	1.36267	-3.4608	-3.53856	0.0256814	3.07593	-3.04353	4.03123	-3.09153	4.99612	-5.30114	-0.708499	-3.22651	-4.51633	5.87578	3.02934	1.27352	-3.47618	1.927	-2.94369	-6.36054	6.47649	-1.36142	-3.1836
3.899	3.81954	1.2616	-1.78018	-4.44425	1.18185	-1.87669	5.69169	-0.908554	4.32176	-3.66594	-7.48367	2.61584	-2.42295	3.06619	-2.88648	2.84791	2.39074	1.88267	-4.99231	-1.50251	3.66821	-4.65578	6.60871	3.05505	-4.15499	0.591437	-2.31345	4.35921	1.69232	1.32535	-1.17205	1.00195	-0.801528	-2.94135	-0.94999	-1.49657	-6.58334	8.78648	-2.64893	3.80311	-4.35441	4.26966	-3.67823	-1.58201	5.15658	4.53332	9.9697	0.43199	0.527822
1.38363	4.93004	-3.83001	2.40714	-1.65848	-5.84598	2.70469	-2.16682	5.2699	5.09564	1.25239	3.32107	-0.29411	0.999802	-0.449216	-6.22737	3.28429	-3.59114	4.7867	5.6287	-4.18279	3.86652	-5.42727	5.11325	5.07458	-4.06454	-5.4626	0.114962	-1.51505	0.686727	-6.93406	4.45992	1.21857	-4.40845	1.87411	4.81641	-0.483537	5.9253	10.9386	-5.42242	6.2494	-5.87092	5.88291	3.5516	-1.90921	-9.32356	-5.45472	0.251448	-4.11176	-3.31994
1.53225	-8.12662	-0.209826	4.15982	-5.07177	1.42017	0.7031	-0.31151	-7.7346	6.11504	-4.30867	4.32152	-5.16431	2.99521	-7.06311	-1.04031	-8.17397	4.46768	-3.35653	-4.70859	6.37549	3.63694	-1.4024	-5.4709	-2.2151	-1.8701	1.25086	0.781293	-2.21755	-8.18175	-2.23427	3.66206	-2.14055	3.51559	-1.92307	1.37777	-0.943154	-5.3272	7.23841	3.70815	1.2591	-4.7026	5.68542	-4.22647	-3.21526	3.54862	5.31266	7.2318	4.32288	-0.276205
3.69064	-2.2047	-4.50677	2.74037	0.274145	-0.042312	0.883509	5.71763	-6.80741	-5.77577	3.66196	-4.66978	-6.7573	-3.37544	2.8575	-3.63905	-4.16316	-2.96093	-5.20185	6.20791	5.34865	-2.11978	-5.67895	-1.65275	-2.42567	-1.10691	6.77566	0.520952	-3.12779	-3.75396	-7.2137	-3.67239	0.531281	4.42699	0.543675	-1.0963	-3.46673	6.93123	9.16924	1.62773	5.00558	-6.44529	6.35318	-3.08555	-0.105707	-3.22989	4.76625	11.1804	-2.38148	-3.35509
-1.16882	2.58629	1.70717	3.25601	-4.62049	-4.89448	-0.0731306	5.49801	8.55841	5.47433	4.65952	5.81733	-3.84705	3.64017	-3.97888	-3.2686	3.14085	-4.71407	1.07006	2.87526	3.86403	-3.45636	-5.99198	-0.166776	-5.09228	0.634931	4.44577	-0.851897	-0.696561	2.17864	-5.52547	2.47242	-0.0917531	3.98808	-3.69746	-4.98714	2.00575	-2.29681	-0.663135	-1.08465	5.03206	4.03483	2.49761	3.72985	3.26054	-3.82239	-6.96401	10.09	-1.37619	1.68672
2.625	-3.07797	1.01328	1.74596	-5.81624	-1.23502	-1.81162	3.3563	-5.55989	-1.41618	3.44915	-5.57764	-4.19032	0.335483	3.89431	-4.08276	3.53543	-2.18748	0.819332	1.78667	-5.8772	-4.25925	-2.76795	-5.9058	-2.60566	-6.48103	-7.16318	3.15755	-7.55397	-1.72491	-2.96612	4.02377	4.08111	5.5729	-3.02685	-5.50846	-1.58894	-0.356817	0.84175	-5.29943	-2.51356	-5.59509	5.76429	5.12907	-0.162332	5.88221	-2.52054	-11.1442	5.12452	-0.35031
-4.65749	3.82386	-5.87898	-0.326537	-3.68646	4.79115	1.14763	5.10417	-5.68822	2.93229	2.12827	-5.62172	-3.27442	-5.14989	2.79329	-6.73088	-3.88672	-4.17898	-2.73439	-4.91144	-5.20489	-0.546337	-3.86277	-4.90631	4.50681	0.00112293	-6.34143	-3.07851	-8.97791	2.11522	-3.57733	-3.02871	0.161152	2.63959	-1.25142	-0.360381	-2.80338	-4.85619	-0.563154	-0.864401	6.01104	2.54215	4.17261	3.63545	-0.827714	3.37424	-0.936066	7.40702	4.93273	-1.71081
-4.71407	-2.70024	-4.25231	4.15376	-1.2896	4.82769	-0.461664	-0.68857	-7.63172	-1.52748	-0.353664	5.39988	-2.4563	-3.38535	3.8036	-8.3063	-9.1328	-2.81944	-3.26827	2.13678	6.92963	-4.94325	6.37999	5.27895	-2.55739	2.72351	5.81514	-1.95736	-6.27289	7.61237	3.8449	-4.75883	4.02896	2.48466	1.75307	3.64706	0.696556	4.14238	5.62007	-3.83279	1.75975	-5.91382	5.57742	2.74413	-2.65787	4.11931	-1.22822	-11.5479	-4.44671	1.23193
2.56689	-2.54651	-2.24618	4.74773	1.1763	2.72697	-3.49049	0.904803	-3.37268	-4.83006	-1.2702	2.4371	3.24229	-4.26606	-5.90303	1.65792	-2.61312	-0.920527	-4.64704	-3.30701	-4.40823	1.95773	-2.55446	-2.86954	4.94387	-2.18558	4.29132	2.67699	5.68742	-4.51878	5.06348	-0.789026	-2.10736	-5.59445	-1.66625	0.0548196	-6.53258	1.37461	4.11971	-4.61225	3.56005	0.179145	3.46965	-1.41631	2.88879	6.4265	3.63962	-2.84425	-2.9846	-1.92481
-3.89405	7.48145	-1.12543	0.221638	-4.51628	-0.42934	-2.04597	4.57416	2.29359	3.18804	-5.75894	5.18822	5.64774	-3.19672	-7.56785	-0.426276	3.35294	-1.31171	4.85452	3.59921	-2.07925	2.53095	-5.33198	-4.50559	-5.15578	-0.98021	5.37033	-2.10148	-5.64744	0.356389	0.576189	-2.12521	4.1983	3.20879	-0.876781	1.76605	-7.05062	-5.95405	2.8678	-3.04471	2.80893	-6.28354	-1.27102	-5.47175	-2.16093	-0.735311	0.940034	-8.10504	5.48911	-2.14565
1.17351	6.65455	-4.20223	0.691807	-3.50472	-5.77521	2.12351	3.14667	4.11774	-3.77394	-0.631202	-5.10553	-1.74062	1.01604	-7.67688	-5.28815	5.93979	-5.94301	0.571441	0.520184	-5.28771	5.44432	-5.63708	4.61397	4.15723	-4.37761	-6.56477	2.78218	0.262431	1.88707	0.790695	5.53813	-1.78743	0.205524	-0.648216	-4.24153	-5.54727	3.74755	4.28837	-6.14626	-4.51424	-5.14028	1.81789	3.8455	-4.31214	0.625651	-3.0209	-7.96285	4.3101	-4.12263
0.891085	-5.78307	0.760372	3.84081	-3.5518	-4.08891	1.45719	5.34864	7.29744	-5.37067	-2.72816	3.71723	4.23106	5.26013	6.17702	-3.29922	4.90656	3.02179	4.69661	6.54055	-0.246531	-5.46718	-5.07623	-4.92238	-3.74067	-4.78518	5.65734	1.70206	-2.05357	-4.12899	-5.8681	4.33954	-1.74141	-6.44518	-4.90968	1.71293	-6.5337	-3.31573	11.2469	-4.28184	4.26147	-6.96821	5.6946	1.48503	-1.32098	3.08775	3.75321	-12.071	0.114443	4.40157
-6.3316	-6.8077	1.43206	1.73084	-6.89227	-5.3946	-2.1507	4.75654	-6.92042	-4.39903	-5.67679	-4.81631	-5.06319	-2.23255	5.71599	-3.42018	8.06433	1.28284	4.66595	-3.48392	-4.38034	1.83689	5.52359	-6.64756	4.40695	-2.89975	1.43825	-1.97162	-1.92417	1.30521	-7.28991	4.30895	-1.70111	6.0826	-5.37152	-1.97886	-3.00938	-2.48329	6.64066	5.21458	2.77439	-5.93587	6.12009	3.60109	-2.89458	-0.678395	4.32877	-10.0372	2.3923	-5.84342
4.79873	4.32647	-4.40537	2.41611	0.591333	1.92569	-2.93767	5.83621	2.63205	4.12214	2.95751	5.70234	-4.21078	-5.13193	3.33994	-3.88786	2.96609	-3.7947	3.39397	-2.09411	7.1238	3.09985	-5.17301	5.72217	3.61637	-5.45009	-2.68512	-3.41802	-2.22719	7.81394	-6.29126	0.795045	1.23672	5.71169	-2.10123	5.84957	-7.13918	5.65449	9.45468	-5.53781	-1.95198	-6.4935	-3.44422	-3.91113	-2.14155	1.85458	-3.23643	-2.39868	3.66157	-4.8301
2.27979	7.47788	-1.2544	5.5125	-2.87157	4.94631	-3.24645	3.27032	-1.44685	2.47198	-1.75217	-2.95507	-0.434671	-3.81213	4.52554	-0.673201	5.09392	-4.55911	-5.80397	3.70291	-0.237568	-4.35836	0.166657	3.03475	-1.53944	-4.57086	7.28994	-2.35338	-5.97158	-0.949296	-2.96914	-5.50962	-3.24197	4.56422	-1.70588	3.47644	-1.11995	5.86092	10.781	-6.45812	0.494283	-6.47515	4.21449	-2.59542	3.28059	6.40384	3.41166	8.70012	3.53185	4.80318
5.9072	-5.57382	2.26943	1.10946	-2.84695	-1.98514	-1.70983	-0.806813	-4.44603	-5.40776	2.03229	-1.64533	-4.94708	3.62177	2.62271	-4.45479	3.95091	1.53513	2.20978	3.86412	3.19209	5.16981	-1.04192	5.00669	-1.56803	-5.16589	7.03339	-0.343212	5.00444	-6.98655	4.11327	3.83432	-0.0975752	3.29497	-3.69453	4.2868	-5.05584	0.699578	5.7207	-5.49575	-3.12391	-4.3131	4.04362	-3.37374	-2.44278	-8.34113	-6.358	-9.30798	-1.45636	-3.99353
0.303756	1.06419	-3.31865	4.11673	-2.42522	-4.80514	-0.728331	-1.42288	2.73215	4.3357	-4.4945	-6.54828	-3.66828	-3.89197	7.19878	-8.01449	-9.08971	0.560398	2.6972	2.59594	5.74899	3.80237	-5.65499	1.33925	-4.71484	-4.84905	2.75526	-1.54557	-4.20648	0.699415	-8.03147	3.81061	0.20035	1.48657	-1.19817	4.2674	-5.06291	1.18453	10.4666	-3.68023	-1.23	4.33813	5.44839	-2.85321	2.90838	-5.03756	4.26365	-2.89056	-3.36372	-3.2552
-5.24852	4.03887	0.764937	-0.368044	-3.96137	-6.16091	-1.76497	3.64015	-4.32136	5.36767	-3.70563	-4.69486	-4.60326	-2.24748	1.5102	-6.07785	5.97035	-6.00139	0.956406	-1.2049	-7.06828	-1.10683	-7.05812	5.07365	3.44448	4.1313	0.00966588	2.96107	-8.26098	-1.50093	3.50271	5.82878	0.458186	-0.190913	-3.30187	1.39417	1.51367	5.09102	6.2297	-2.81833	3.50416	5.223	-3.0225	-3.68422	0.00957075	6.57003	4.24741	-1.72513	0.376458	-4.82656
-0.959686	-3.86781	-0.104852	4.60278	-1.30915	-1.02275	-1.22675	5.42615	-6.42435	2.88735	-0.15702	4.94575	-4.62305	-5.16474	5.11643	-1.19255	-3.21647	3.94707	-5.08076	5.14092	0.923193	-3.68724	-4.06598	2.45391	-2.43525	-4.38583	8.33924	-2.76974	-7.17839	4.97943	2.09671	2.28699	4.19306	2.76296	-1.34373	4.91574	-0.533359	-7.2739	5.59904	0.571088	5.73766	-1.95547	5.37908	-3.1762	-3.08212	3.24073	-6.32273	4.6732	-4.01972	-1.57471
2.37028	2.40497	-1.73038	1.15682	-5.84548	-5.06739	-2.48518	0.725798	3.83594	-5.17607	-2.27437	-4.76674	-5.81179	-4.32234	0.628592	-7.85663	5.07834	0.451304	-4.93257	-4.9008	-3.86934	3.95897	2.32901	4.29061	-5.1401	-3.1744	-8.93174	0.262967	-6.27058	-9.38189	-5.92395	3.696	0.63209	-0.840939	-3.15816	-5.37971	4.72308	-2.19982	-3.38732	-6.39284	2.0861	-5.71532	4.54245	-5.88141	0.435209	-2.8966	-0.074696	1.47119	4.1349	-3.94552
4.7832	-0.1706	-0.0158495	4.55341	-1.67589	-0.074347	1.29284	-0.371596	-8.52253	-4.0372	-2.4231	-3.36799	-5.97405	-5.97571	-0.956465	-5.6339	-4.71498	-3.59806	3.25574	5.14221	-5.4245	-1.20839	4.78539	4.22559	-3.55149	-4.30743	1.83943	1.38475	-4.80408	3.91568	-6.62492	4.02063	-2.88086	-7.19504	-4.68089	2.23612	-6.64475	2.82713	9.55886	-4.03276	-2.33318	0.556343	-2.6555	-4.32292	-3.19651	4.50824	-1.08562	8.13831	-1.11828	-5.70863
2.84175	-3.09545	0.725806	3.99982	-0.885786	-5.76921	-2.03633	5.43473	-9.89862	4.66131	1.97959	5.20645	-3.65781	1.51783	3.10448	-6.75927	2.91998	2.72041	2.59278	3.84738	-6.24583	3.16177	-5.65423	4.48724	5.95075	-4.04271	3.9816	1.9255	-5.49673	-7.46891	-1.69851	0.518805	3.90268	0.266222	-3.60692	6.08209	-7.27118	-2.94213	8.65877	-3.47864	4.25465	-5.36264	5.38511	-0.471574	1.31971	-2.57925	-0.878557	-10.9567	-0.61026	-5.94064
-0.907689	2.78962	-4.66542	4.83912	-3.49178	4.22019	1.923	-2.58663	4.73214	-0.756216	2.19505	-7.11682	5.31215	-1.25238	4.3772	-8.32402	-4.95856	-5.27944	2.00736	5.10377	-6.69737	5.20629	6.02341	-3.69142	3.67415	-5.83896	-6.92416	-1.11752	-3.07139	3.06685	-4.90984	-5.54001	3.81588	1.91563	-3.24229	-0.518237	-5.30282	-1.60085	-3.14658	-4.19753	1.25162	1.27986	4.73495	-0.215689	3.21982	2.98661	2.45815	-9.49129	0.814668	-3.9638
3.87086	4.0517	-5.47498	0.38919	-0.823241	1.71554	1.61202	2.57852	5.00415	4.13957	-2.70831	-2.13095	5.33414	-1.67074	7.64676	-0.0477682	-5.81796	-3.79929	-0.891798	-1.74352	-3.95381	0.510384	3.09831	-5.95457	3.69615	2.22164	2.5385	-2.21576	-0.799911	-2.06386	-2.13347	6.06184	4.15784	3.91324	-4.64772	-5.66882	-2.90677	-5.59094	-0.564552	3.49795	4.99703	-2.11987	5.81672	-4.45988	2.52707	2.55589	-2.12459	-5.58793	5.51811	4.0837
1.34824	5.35896	-1.69204	2.83318	-0.946354	-5.4439	0.360045	5.17227	-1.71379	3.66018	3.09825	-4.88244	-3.19041	1.20101	-6.13596	-1.57746	2.4936	3.01405	2.59185	1.13541	4.55442	-2.00954	-2.13306	-1.22618	0.710455	0.842764	4.80648	-1.96279	-5.83929	5.30079	-1.98541	3.3217	0.530901	3.83646	-1.23001	3.704	-0.480278	0.353677	1.72138	4.27745	3.15598	-7.09777	4.20285	-1.65072	0.759832	-0.802533	-6.76183	1.11772	3.14094	-4.00404
1.95717	0.702751	-4.81153	-0.0959844	-0.742826	0.22266	1.75044	4.62449	4.09664	1.33722	3.55957	2.19508	-2.38722	2.6079	-4.94654	-3.51015	5.24702	-2.68447	5.4331	-5.24615	-4.19616	-1.14878	4.29516	3.52348	-4.66474	-3.2431	4.61688	-3.80162	-8.48836	-9.19723	3.54796	4.68161	1.5065	6.41715	0.580667	0.545467	0.339087	5.28097	-0.294222	-3.40391	0.813588	-4.50718	5.44454	-4.30204	2.34677	-3.05413	-6.2718	-7.58435	2.2803	1.3709
1.64111	-1.58184	-3.29887	0.5257	-3.43822	-4.66825	-2.15193	-2.05278	2.43261	3.53712	2.98263	-3.08786	-5.03621	-3.48125	6.67446	0.931688	-3.91853	4.16854	-0.944283	-4.0387	-5.2589	2.13805	-4.08327	2.35901	5.01762	-3.65787	-5.45766	-0.743726	-0.860133	7.15603	-4.16805	-2.77802	2.9871	3.4079	-2.01931	4.01847	-2.61937	-1.68832	9.41473	1.50191	-1.75918	-2.66046	4.45786	-1.80396	2.48875	-4.95536	4.79368	-11.6139	2.24881	-8.57797
-5.03312	-2.61307	-3.14673	3.31883	3.30531	1.90817	0.0101162	-0.212015	2.65475	-3.44407	2.00297	-5.74265	0.900428	0.768376	0.6748	-0.24645	-5.5232	-4.28325	-5.41339	1.23212	-0.783357	-4.31968	-0.298837	-7.32039	4.44954	-1.14497	8.65659	3.62221	-2.31514	-2.79745	0.884099	4.66822	0.532242	3.4844	-5.33598	3.8463	-7.41689	-0.372793	7.94183	-3.04962	4.22412	-2.85349	5.06381	4.65345	3.08315	-3.2105	-4.98243	-9.99889	3.4246	-4.98625
0.408302	6.97584	-3.07026	-2.33615	-1.69254	4.21318	3.06408	0.00812585	-0.187406	3.06111	-4.94484	2.20633	4.50744	-1.72806	2.61215	-9.67505	-2.93716	3.66782	-5.24871	2.14161	6.36181	0.624415	-4.9309	-4.52392	-5.03409	-2.77999	7.22982	0.279717	-7.40401	2.50345	-6.9741	2.2089	5.55238	5.30409	-2.50768	2.65651	0.310113	-3.19467	10.7669	-4.57098	-3.11858	-6.38566	0.307478	-4.29918	3.1314	-8.19569	-5.71594	11.1144	4.86745	-0.833526
-4.4521	-3.01042	-2.12628	1.30595	-4.30147	-4.94057	0.698454	-2.23639	1.4266	-5.76087	3.48633	5.65107	-6.65224	-2.88631	4.32876	0.276462	4.71324	-3.81506	4.16188	5.7761	-3.37403	-4.68214	1.47278	3.60064	4.33743	3.12365	4.82283	2.98094	2.7731	-5.79706	-7.67013	2.39274	1.99215	5.38819	-3.57247	-1.01861	1.85711	-5.0364	8.27277	-4.42036	-3.41346	-3.91208	5.33693	-1.84028	-2.05946	-7.0801	2.58132	0.250321	4.60146	-4.46658
5.75936	-2.53637	-2.28213	4.05626	-4.0007	-3.58058	-3.11504	1.88045	8.14069	1.13305	-0.167171	-3.5286	-4.58224	1.52692	5.86613	-12.4622	2.993	0.559425	-3.6875	-4.47188	-6.44562	2.22626	-6.53831	-0.520648	1.84045	-0.0317181	7.37712	1.29144	-5.1988	-9.91956	-6.9483	3.86489	0.417658	-6.49235	-4.5376	0.933153	-10.3436	-6.95924	7.15716	1.88807	-1.01632	-3.95828	-1.03154	-4.66027	1.10347	-6.33144	4.58435	-8.94673	4.24225	-0.0335317
-1.58935	-0.342111	-3.48444	1.21269	2.35868	-5.96827	-2.22344	4.52485	6.58464	3.96872	1.06528	-5.62116	-2.83176	2.77852	5.78979	-6.24941	7.27982	-3.99745	-1.23959	-3.97372	-5.7132	5.06074	-1.4822	4.65917	1.17628	0.248743	4.14452	-1.29475	-2.66878	3.78046	3.89276	1.74316	-1.63212	-1.72936	-1.71327	-0.265817	2.49061	-6.18689	10.6893	4.70661	-3.42205	1.91733	6.08435	-3.72975	0.600217	-5.37232	1.84507	-9.80627	-2.08944	2.06987
2.19903	0.643941	-4.36841	2.10556	-8.80148	4.41711	3.539	4.78655	-8.84084	3.42058	0.882695	-4.82161	-0.914945	1.40151	0.990995	-7.00325	-3.05588	-7.13431	-3.05574	1.38105	5.47121	-4.85441	5.70588	-4.46675	-5.26474	0.761997	-4.18683	1.07244	-6.00756	-6.0575	-6.58988	2.16576	3.44011	2.60327	-2.52713	0.718917	-4.90367	1.52539	9.34238	4.02782	4.0127	-1.33953	3.79243	-2.79419	0.14211	6.42442	-6.56415	-4.24706	-3.79535	-3.40991
-3.8204	3.66031	-4.48715	-1.40037	-7.16366	-0.730579	2.1169	4.59407	-3.95891	4.30088	1.79535	-0.697136	-2.4091	5.587	5.84891	-2.41807	0.761556	-4.52552	1.77427	-4.87779	-4.84603	3.43555	-6.64863	4.91636	1.94517	-5.413	-2.61154	-2.48345	-6.22461	-3.95338	-7.56244	-2.69348	2.10771	-3.69767	-1.10923	1.0551	-8.63045	-5.64066	5.99678	1.73675	3.96591	5.46329	-2.07842	-2.25471	2.30873	1.68825	5.1414	-5.0476	4.06976	-4.96288
-5.18154	3.82891	2.27726	1.77615	-2.42638	-5.18931	-2.93125	5.56357	8.86461	-2.54628	-3.88747	-6.05109	-5.61707	2.11085	-4.16664	-8.30931	7.45833	-4.53835	1.71753	-5.55736	-4.04484	-4.51513	-3.97893	-5.28121	0.0469433	1.0056	-6.09955	-0.972383	7.87759	-1.84058	-9.01671	2.29827	-0.121135	3.14083	-6.0867	5.15224	-7.22605	-0.145674	-3.51804	-5.85456	4.79377	-4.27211	-0.283797	2.92531	-2.43478	-5.25919	1.09826	-5.10904	4.80519	-1.62618
1.60336	7.9039	-4.7866	-0.428738	-1.00312	-0.456163	1.63365	5.12652	1.35574	-2.10044	-4.30051	3.01733	6.20386	-3.83755	4.85672	0.394451	2.89645	-3.91677	2.95012	4.72932	0.760677	5.07314	-5.49824	1.9826	-4.59408	-4.75054	7.48696	0.609625	-4.79595	4.22393	-6.98708	2.17666	0.134792	-1.40091	-4.05453	-4.0969	-4.93108	-2.56305	7.03136	-1.23769	-0.0941756	-3.6648	1.48926	-3.37834	-2.19105	-3.63293	-2.59228	-3.00431	-1.41819	-4.86102
-4.40501	2.67788	-2.4853	-0.403905	-0.354782	2.53142	2.06709	2.92274	3.75134	5.66231	-1.17586	6.16673	0.0770382	2.9818	2.28954	-3.12515	-0.870976	2.18569	-2.21364	-3.59587	6.34537	-1.93151	-5.21433	4.10731	-2.33041	-2.46079	6.35783	-3.34862	-10.6827	8.22535	-6.14693	2.12257	0.870952	3.00634	-4.0376	-2.78697	0.344361	6.61005	2.95199	-0.730014	-3.85664	-1.36885	-1.87215	3.43516	0.27186	-5.17286	4.78015	5.01541	-0.840166	1.06716
5.99987	3.18939	-3.31157	-0.376645	0.673199	3.88164	-3.45829	5.18372	-3.9475	2.37468	0.306678	-5.05385	-3.97352	-0.729427	-4.91675	-4.65082	-2.96517	3.09544	-1.96352	-1.44678	-4.3994	-3.81544	-2.0638	1.52664	-5.68082	-3.00312	3.58721	0.047343	-9.62709	-7.42869	-7.85948	-4.43427	-3.4996	7.79111	-0.367403	5.49283	-3.64888	-1.85013	5.1056	-2.17499	-3.54029	5.26384	2.50794	-5.49395	3.14153	0.500551	-1.24023	-0.761566	-1.24928	-3.91736
1.63146	2.50199	-4.85016	4.5761	-4.37341	-0.680012	-3.27186	2.24593	7.48922	-4.30286	3.65329	5.09892	2.09408	-0.707705	-7.38197	-8.00236	-2.08991	-5.42512	2.35314	3.63241	-1.05842	3.03683	-3.1556	4.78049	4.69556	-4.29317	6.89339	1.34041	-0.183061	-0.527631	5.45745	-3.84019	4.09761	8.27597	3.28832	3.82342	-5.02283	-5.51179	-4.56422	-4.00341	-2.89631	6.24325	4.36143	0.770029	-1.03307	-3.36477	3.24912	6.16736	5.82029	-1.23491
-2.5714	-0.674099	2.81605	0.355865	-5.92461	-3.01979	-2.27428	0.661052	-5.65045	2.3721	-4.67048	-1.60347	-1.96553	1.97938	-6.31823	-1.10384	6.51618	-2.24465	-4.93332	-5.12022	1.09914	5.2167	-3.34461	-4.43697	5.27142	-2.28603	-7.90007	0.99357	-4.07597	-4.77627	-2.3543	-4.20949	2.90342	2.76367	-4.04015	5.18566	-5.35556	-6.3658	3.52946	-5.19041	-2.56357	-5.21718	5.7148	4.20109	0.568764	-7.53498	5.81905	-6.98611	4.84066	-4.79922
-4.07371	-4.85816	-2.9998	0.978273	-3.41162	-1.2561	-1.85851	3.51287	-2.91314	4.28944	-0.824825	-4.26833	-5.18608	-1.31251	-0.790179	-10.1032	-5.90868	-4.88593	3.98123	3.98906	2.26379	4.94873	5.33103	-7.22016	4.08553	2.47	5.86291	1.49729	-0.518383	-2.2998	-7.77647	1.38285	-4.37657	-0.665889	-2.60899	-2.81119	-4.16279	-2.94129	9.57211	2.47825	-4.61586	-3.50209	-0.487236	-4.67658	2.6856	-3.99207	-3.41759	-8.88849	4.412	-4.06294
4.79819	-1.17081	-2.17107	3.44098	-1.03276	-0.243067	-1.28844	4.21285	5.9265	0.425847	3.65248	5.59865	-0.581118	-4.46666	6.83224	1.98345	-1.49408	4.75562	-2.81469	-5.92177	-5.30365	1.35641	-5.94357	2.02928	-4.54705	-3.77169	2.4955	-2.65657	3.98506	1.86826	-1.49482	-0.70588	3.77303	-6.67777	-2.88819	1.771	-8.53909	4.5138	3.77403	-2.52663	5.24274	-5.48444	6.39789	2.98706	2.24682	-3.14618	0.151968	3.38858	-4.72455	4.59173
-4.22753	5.16422	-0.345024	1.84045	-0.160986	-4.72985	0.145165	-1.91599	-0.428968	-6.18335	2.23367	-2.72999	-2.07182	-4.62782	6.00449	-0.337642	4.90052	2.58229	2.84751	3.97634	-3.93505	-4.00707	-4.13533	3.05983	-2.1941	-1.00495	-6.99665	0.380902	-10.3386	1.04568	-3.15399	-4.62178	3.46832	6.55776	-3.38021	-0.316945	-2.50053	-5.06402	1.89452	-5.14545	-0.220262	-6.48246	2.6905	-0.358226	-3.69381	-3.6073	3.79416	-7.53512	0.776391	-2.20449
1.13051	0.865853	-4.6223	2.75291	-4.95759	-6.3533	-2.18701	2.50677	5.69263	-5.61722	-0.671206	0.182631	-6.84427	-3.33207	7.05597	6.29637	-2.9578	3.1496	4.44511	0.481571	1.01194	-0.538135	4.18473	4.37875	-2.93742	-1.89704	6.50168	3.64316	-1.65755	7.05973	-7.44615	3.97193	2.75994	4.99239	-4.39727	4.66627	-5.54372	-6.28859	1.46293	3.38674	-2.21496	2.93359	-2.5538	4.70196	-2.00044	-3.95862	4.10637	-10.025	3.22298	-3.97775
0.799278	-4.13238	-3.65611	0.855317	-1.91042	2.71879	-0.337779	-1.5349	-6.99738	-3.69068	-2.59361	-4.1647	-2.84541	-0.823466	5.95374	-9.74994	3.96961	-2.97663	3.00151	-4.75732	-3.17261	3.53526	-5.14929	0.156011	-3.88472	-5.90124	-4.28575	4.1331	-7.44374	3.13329	-8.24029	-1.29539	2.11045	-3.3319	-2.4702	5.20435	-1.38745	0.890425	3.30853	2.72396	0.38028	0.403966	-1.88641	2.22357	-0.186715	4.22255	3.54097	-8.73982	-3.5446	3.24532
-2.49674	-2.20824	-2.88856	-2.20571	-1.54055	-0.939981	1.6906	-1.99433	7.81557	-5.1666	2.89115	0.131924	-0.851897	1.39727	-8.52982	-5.00521	-1.31542	0.830291	-5.12605	-5.48924	-4.89553	3.83717	-5.84979	3.67242	4.74078	-6.60184	7.03439	0.27492	-1.31292	-1.47016	1.88137	4.95333	4.7445	0.432846	1.45024	3.49333	-5.91906	6.59627	10.0447	-4.8362	4.51579	2.62875	4.96256	-3.31076	1.25191	-5.77873	2.03818	4.10332	5.05679	0.521728
-5.22678	-2.55955	-1.88606	0.585654	-5.65558	3.28566	-2.72253	-1.78077	7.94197	-5.75726	-0.180344	0.859287	-4.16765	3.43741	-5.20951	0.43739	2.03769	6.22142	-0.265353	3.91076	-0.776331	-3.73475	4.85674	0.474986	-1.67879	2.7729	6.25035	-3.24246	7.20027	4.95816	0.753845	1.09678	0.843451	-3.08984	-4.64943	5.02766	-3.88592	-0.307106	9.73642	-0.309961	3.63216	-7.17756	6.41153	4.38457	0.655728	-5.00583	4.16	1.51968	2.02234	-0.327594
0.639735	4.31858	-4.82537	-1.48536	-6.8341	3.6708	0.273664	4.78217	-2.27804	-5.5108	0.00111283	2.15624	4.98729	0.445084	4.55379	-1.61217	-5.36216	-3.81073	2.76627	-2.33173	4.63984	3.9179	5.59139	-4.29937	4.12653	-3.39071	6.07217	-4.69399	-1.16486	2.85723	-8.14587	-2.88355	-3.4543	-2.52458	1.22887	4.82423	-6.16614	0.368358	5.26623	-4.41418	0.238254	-7.08467	0.938301	-0.133899	-0.658675	-2.52764	3.64952	-3.74347	0.773631	-3.36223
-1.05136	0.687111	-2.35143	4.86981	-4.65566	-3.96422	0.918868	3.90199	-2.90398	3.48872	-5.88532	-2.61302	-4.71923	1.37571	-7.90863	-7.93823	3.54307	-0.73106	-0.287576	1.18308	-4.22603	4.9039	-1.09572	-1.76644	-5.07397	-0.537562	5.19085	-2.08623	3.34619	9.9247	-2.61646	4.51039	-4.22333	-2.05497	-1.93686	-3.68138	-6.77845	-5.71419	7.46836	-0.0291671	-2.67561	-2.67024	6.05756	3.47593	-2.90235	3.84156	5.9159	-2.24696	3.35791	-1.44996
0.430735	2.81374	-1.92325	-1.07461	-6.50995	1.81631	-2.29843	-1.09284	-0.127578	-1.77862	-4.45252	7.22771	-5.15661	-4.02698	-1.8548	-5.37194	5.17914	4.12121	5.43253	4.01347	5.78131	4.35144	-5.17647	-6.51215	-5.01201	-0.746977	4.59139	-4.405	1.1726	-7.68806	0.213747	5.23716	0.83587	3.2994	1.36637	-2.54487	-2.66937	-6.58107	-1.21951	1.69051	2.63952	-6.69868	1.64984	4.28502	-3.04718	-3.27882	3.47928	0.753878	-1.00879	-4.771
0.692855	5.12359	-4.05572	0.710439	-2.48272	5.43239	-0.0126627	-0.190246	-3.16153	1.63526	-2.59198	-0.42324	5.23036	3.02461	2.9121	-9.3555	5.97056	-2.05453	2.18366	-1.44859	-3.65142	4.29163	-6.71278	-6.09371	4.28999	-4.9852	5.37688	-0.159081	-7.60661	4.6348	-3.3876	0.815555	0.849056	4.16173	-3.52178	-3.68196	-7.60963	2.26806	8.44729	-5.43025	0.156667	-2.89047	4.98526	4.17793	-4.42098	6.58093	3.19131	2.60731	1.17151	2.09296
-2.1136	1.55942	-3.45365	4.18789	-1.33998	4.02304	1.46801	5.83204	4.01963	2.32006	-2.15	2.81945	-5.05433	2.0894	1.87848	-0.333446	-5.89234	-2.90013	-0.740094	1.59003	3.27574	2.80657	-3.81746	-1.85944	-4.68781	-6.02484	-3.60925	-4.68588	-1.29982	-1.63831	-1.33573	5.21528	-0.353588	1.10171	-3.21412	-2.819	-9.38336	4.35467	-3.61209	-4.41326	4.95375	-3.31589	-0.49359	4.80744	-3.16738	2.74429	3.85483	7.5999	4.23919	1.2451
4.00215	4.60437	-5.63205	3.66267	-3.71811	3.72088	-2.35438	-0.941319	2.03014	1.26798	-3.79016	5.94564	-3.75084	-4.08108	0.23483	-3.70937	0.95901	4.19661	0.291903	-1.41575	0.934331	3.55658	6.11478	-6.2752	2.2612	3.48108	-2.53813	5.38165	-7.71491	-1.31961	-6.68528	-2.17572	2.82127	3.7505	-4.40647	1.37193	-4.91982	0.10856	10.4907	2.91577	3.3665	-6.91291	5.54565	-3.42347	1.9711	-4.42019	-6.60236	-13.7323	-1.23093	2.33122
0.331419	1.29072	0.14277	-1.04403	-1.01519	-5.3877	1.24265	2.39648	-0.258145	6.75977	-2.77251	7.24367	-3.88377	2.43651	-4.96277	-5.66195	-0.0586573	-2.16386	-0.844038	3.76455	5.42277	4.71491	-3.47111	6.03629	-5.09626	1.41952	7.82359	2.1	-2.30871	2.98612	-3.95935	1.5208	2.09486	4.6968	-3.89068	1.24366	0.646476	0.525861	-1.82408	-0.619713	0.559498	0.498015	5.28915	0.627753	0.974968	0.454298	3.49847	-6.41292	-1.41156	4.34988
3.84378	-1.17161	-0.59991	2.07357	-2.14188	3.69672	1.94354	-0.710472	2.94297	-4.95279	3.20967	-5.68269	-0.745151	0.193381	7.03656	-4.4789	4.50539	1.66642	4.38469	2.698	2.9786	4.87719	-4.32132	-1.47856	1.78518	4.25264	-1.62377	0.237744	0.270963	-5.37585	0.513168	5.2762	0.109846	-4.38122	-3.84244	5.26166	-8.88627	1.51325	5.44817	-1.5007	-0.071143	-4.64811	0.906614	4.29147	-0.423037	-4.15092	3.72844	-10.45	-0.334188	2.6506
0.429268	-5.0039	-2.56308	4.64995	3.34768	-2.43022	3.00978	3.16579	-2.86171	4.02687	4.77247	-3.48355	-6.0378	-4.11798	7.35634	-6.16617	4.62673	-3.84436	-5.239	4.64144	0.943612	1.51442	0.606879	-0.0506049	-3.77086	1.21697	5.51978	1.20387	1.55021	6.38271	6.71772	-4.04162	0.405809	5.98287	-3.371	-3.31545	-7.76039	-6.02693	11.9544	-5.20154	2.08381	-4.44809	4.75332	-5.49518	-2.00105	-2.68463	-6.41154	3.01181	4.61095	2.29855
2.05478	6.03911	-1.35508	-0.496649	3.60578	-2.88474	2.82513	5.66093	-5.77831	1.76132	-4.41366	5.29551	1.78393	-0.573329	3.71314	-8.58018	-1.85342	-3.50905	-1.90896	6.25484	-5.69749	-4.86921	-3.96877	-7.3191	-3.8799	-7.11226	1.36231	0.545315	-9.73407	6.95403	-2.3412	4.78101	-0.487968	5.23491	-3.5159	4.58603	-3.44055	-5.58229	11.6247	-2.72951	-2.12487	-3.53218	-0.849218	-2.01495	2.11305	3.12926	4.81535	8.48319	3.50685	-3.24711
-5.24077	-4.79895	-2.30283	3.52406	2.33485	1.96075	-1.298	4.83864	-2.14776	1.55017	-2.6895	0.358114	-0.436001	3.69017	-2.97526	1.58011	6.37617	1.00738	0.256004	4.72564	-0.451277	4.50545	1.44446	0.257895	5.01028	4.57475	-1.68311	1.47174	-6.09615	2.99103	-5.26103	-5.69375	2.95962	0.44264	-3.72081	4.1317	-7.4529	-5.23275	10.4382	-5.48628	-3.73775	-6.60224	5.8387	4.96605	2.95795	-0.360275	-4.08315	-1.12209	3.83815	-2.09706
-5.46205	-5.92759	-5.17388	4.61282	2.54619	1.2151	-2.94785	0.479153	-6.96555	3.05062	2.26114	-4.44196	-0.76297	-0.193321	0.970918	1.85727	-6.77308	-1.82581	-4.79018	2.39751	-1.86378	4.69029	-6.58978	6.64753	-2.4994	-1.66046	-1.85871	2.01735	-2.72935	6.21965	-0.487614	3.43303	-1.39982	4.97304	-2.20257	1.86093	-5.77441	2.23399	1.51232	-4.59514	-0.0107501	3.53476	-2.97049	-3.45833	1.79656	-1.67663	2.48415	7.25844	-3.13565	1.79285
-3.16917	-0.248115	1.12694	2.46913	-4.15021	2.14818	-3.51323	-1.31538	-6.96388	-5.36551	-3.49465	5.64212	-1.30927	-3.24563	7.75015	-4.74673	-0.526091	-2.71662	-5.62433	5.46806	-8.43033	5.43224	1.86265	-6.31278	5.84168	-4.64437	7.33905	2.40303	-1.73251	-6.88661	2.74411	-4.79107	-1.6912	1.84755	1.50522	3.07506	-2.21741	1.82464	4.2907	-1.88323	-0.824354	-4.90069	4.48429	3.48523	2.95812	7.01152	6.0534	-2.02204	4.63526	-5.85987
1.97058	-3.15695	2.75999	2.13837	-0.168313	-3.9164	-1.13372	2.78665	7.09568	-1.9863	3.81535	3.97608	-4.89	-0.518422	3.96123	-10.2328	1.40245	4.64067	-1.05118	2.03407	4.13244	5.26947	5.38349	6.14534	3.84986	-6.87028	7.04113	-0.88045	-6.07775	-1.25779	-6.49344	3.73331	3.20251	-2.20334	0.600921	3.51505	-1.44253	-1.47323	8.54858	-1.84614	5.08629	-1.93783	3.66121	-2.49014	3.54457	-4.70315	-0.442656	-8.68014	4.03491	1.28437
-3.64588	-2.52384	-2.98329	0.653404	-7.97545	-2.16086	-3.75414	2.47286	3.71635	-1.20259	2.90468	-6.07526	-3.59667	-5.24646	3.97422	-3.97602	3.77581	-5.38625	-0.130198	4.55242	-5.2364	3.64216	-0.858896	5.02193	0.43068	-4.36142	-6.46399	-2.10922	5.35082	-6.26783	3.17943	-1.1413	2.35811	4.43792	-4.65216	0.599685	2.08583	-3.24928	9.14912	2.69095	0.19638	-5.06747	4.94239	4.33119	-3.71266	5.60345	-5.96721	-10.5412	-2.59659	2.86412
-4.02128	1.27419	-2.05974	1.77362	-2.6263	-4.46527	1.70312	4.51935	6.60397	4.18609	-2.44534	-4.36603	1.6391	4.14473	-3.86484	-3.44443	3.52347	-5.66519	5.14983	4.94652	4.27892	-3.28838	5.13452	-1.83543	4.31367	0.467857	6.85725	0.658095	-0.0852172	-4.63476	-2.95702	-4.92942	3.53625	-4.56912	-4.24878	1.08572	0.265585	7.41605	-0.353142	-4.03475	6.16358	3.71114	5.19079	4.42899	3.36674	3.96223	0.968756	2.20541	4.54883	-2.07709
-0.916734	-0.947412	-0.0939244	4.41226	-6.48782	-5.79256	-2.23467	0.732788	-0.169364	1.80709	4.78464	-2.14222	-4.00979	-1.11428	-5.4045	-1.06073	1.37797	-0.705124	5.61644	-0.692815	-4.037	4.88214	-5.44389	-2.90101	0.124803	-5.39532	3.2378	2.16132	3.97334	2.48408	4.49495	-4.98936	3.39597	2.88983	-2.84067	4.17898	-8.02572	0.203488	12.9223	-2.6791	-1.24104	-4.80413	4.74264	2.99239	-0.26976	-5.78749	4.9008	-9.4186	1.58876	-4.3026
-4.35961	-0.390794	-2.86625	4.41025	-1.35384	-2.10404	-2.24137	4.47159	-4.35293	3.43029	-3.45992	-4.82788	-0.446603	1.10627	4.7021	-4.40013	5.79957	-5.53309	-5.51486	-1.0176	-0.530439	4.27179	4.23711	5.76309	3.447	-2.2661	-8.19345	0.376087	-4.85735	-2.04537	-6.76488	0.388321	1.25951	0.474072	-2.60485	-3.0073	2.84862	0.918907	-0.318946	-2.28561	-1.18705	5.7779	5.73451	-4.44391	-2.75353	1.09121	-0.737331	-1.69343	-1.6074	1.99069
2.34816	5.55158	-3.20788	-0.179466	-5.225	-1.58504	-0.31672	-2.12335	7.67174	4.39801	2.94128	-4.12083	-4.91271	-5.58449	-5.88941	-4.09349	-2.53081	3.0564	0.499891	6.41859	-4.2547	0.50748	-5.74938	-3.0475	-1.73584	-4.64927	-5.01881	2.13078	1.57221	-4.71228	-0.106717	0.86481	4.06286	8.68595	-4.08988	6.13474	2.04163	3.90621	9.32427	-2.46411	5.67768	-3.38447	4.84433	-3.60585	0.725303	2.96409	-0.576237	1.37221	-2.28566	-4.05258
3.6616	4.81894	1.38303	-0.845927	-0.556097	-5.58719	-1.36648	0.628518	2.42427	-3.33883	-2.95414	2.71882	-0.918986	-3.54492	3.72784	-7.7092	0.633505	-3.97111	-0.588085	-1.91726	-0.114325	-1.311	4.1616	3.48043	-5.28308	-3.89938	-5.33553	-1.9885	3.52056	7.79292	6.02875	3.70744	-3.30028	-4.32301	-4.85239	-0.863599	1.5408	-5.84869	12.3329	-4.79189	0.642388	-7.33643	3.3645	0.257634	-2.87486	1.54234	1.26511	9.51859	5.28071	-5.21037
4.08446	3.05736	-5.32184	2.01233	-5.21809	2.71641	-3.14317	-0.558317	-7.14954	-4.66812	-0.336721	-3.05257	-3.60702	-2.36608	7.5313	-0.702389	-4.2614	2.21088	-3.69784	3.45687	5.15035	4.0689	-0.830317	0.625094	-4.28367	1.23813	-3.38707	3.68601	-9.38827	3.78715	-2.3526	4.53395	4.40868	5.53127	-4.18306	4.61669	-10.5008	-3.39318	9.25297	-2.12634	-2.90198	-3.36603	4.60288	4.18436	-2.12349	-3.91013	-0.105995	-3.19506	-2.56937	3.60743
4.58817	1.8207	-3.74127	3.15509	-1.26894	1.21754	-2.97872	5.35852	-1.47686	5.92972	4.02123	-5.82239	6.47044	1.98854	4.50769	-4.4204	0.28126	2.99845	-1.51142	-6.10479	-5.49458	-3.83981	3.60916	-4.89437	1.65434	3.08506	5.77314	-3.74868	-4.38746	6.04911	-7.45771	-4.90691	0.861135	-3.57857	-1.61203	1.0968	3.69925	-5.66022	6.09093	-3.47302	-3.16121	1.28314	4.28031	-3.78054	-0.577936	-7.44667	-1.95091	6.80686	4.03727	2.48547
3.75282	6.18064	-2.16293	4.26612	-4.97208	0.649642	1.67383	-1.72011	3.09032	1.53101	-1.62274	-2.56816	-5.78492	2.77768	2.6673	-7.3339	6.21127	-3.30181	4.84111	3.98463	-2.90791	2.78791	0.625334	6.35165	2.25945	3.20253	-7.78713	-1.45971	3.22421	-4.66894	-7.7088	5.49396	2.10275	5.04066	-3.08551	-3.74686	-7.34854	6.13414	5.74571	-3.95376	3.94968	-3.19792	5.471	2.74831	3.95446	-3.53866	-1.39016	8.67699	4.5172	-5.53927
2.89916	5.39635	-6.4792	-2.08331	-4.94588	-0.554678	1.84294	3.358	-9.18656	-5.37112	-3.19152	-1.96315	-6.05011	-2.78174	-4.15218	-9.07291	1.73965	-2.03474	3.48206	-4.5172	-0.319094	1.93028	-5.35671	-1.91959	-5.1774	-2.69468	-0.205958	1.50598	6.27598	4.34054	-5.16577	-4.13631	3.90011	-1.35995	-4.94051	0.549882	-4.21155	5.43815	-2.19308	2.4926	-5.23085	4.82766	5.96145	-3.95361	2.07305	-2.92805	3.7899	-8.12582	-3.5014	1.08347
5.68744	6.39919	-3.43359	2.44028	-1.12832	2.22634	-3.70466	-0.357498	8.42238	5.41608	5.31809	4.42128	-5.28324	3.46041	4.0427	0.377894	-4.23377	-2.01213	-2.61093	-3.51957	-5.97783	-3.35032	6.01173	1.51182	1.35038	-2.08296	2.34893	-0.525009	-6.92311	-8.55086	-0.717286	0.101372	2.33085	-2.99981	-2.24915	2.52223	0.37464	-6.55658	4.74356	-3.57838	-1.05889	5.42937	-2.85972	3.59323	3.15765	2.36678	6.08343	-7.64641	-3.33724	-2.80372
-3.97603	-3.48012	-4.97206	4.45991	-5.78231	-1.24766	-2.38379	2.72311	-3.1401	3.97084	3.04468	-1.29937	-4.42098	1.1476	-2.76187	-3.6646	-5.48607	5.17045	-2.70264	-4.74679	-6.0835	3.08688	3.75212	-6.10291	-0.36353	-5.93416	-3.56419	-2.02156	-4.61323	2.86019	-8.59607	-4.71694	1.11336	-8.00983	-2.47136	2.6102	-6.8876	5.07665	6.50618	-4.49331	4.16342	-2.88393	6.03112	0.271412	2.3175	1.59253	6.53861	5.96329	3.72063	-5.2927
-3.14935	-5.42985	2.50601	1.53352	-1.48347	-1.48019	0.729707	3.9412	-6.78237	-3.76025	2.67328	-0.755695	-1.89695	0.706258	2.38613	-5.66933	-5.26126	-2.91247	-0.00607433	2.55917	1.1962	4.03918	1.10751	5.07955	2.45131	0.699063	7.08523	-2.76914	-1.87212	2.80281	1.23361	3.77632	3.41932	-3.35895	1.21572	2.0485	-0.402204	-0.17127	-1.81804	3.60635	-0.0646749	2.81602	2.20908	-3.70113	-0.479538	-3.82365	-4.29925	2.99062	0.734913	-4.88955
-5.18173	-4.05577	-5.20041	3.98272	-3.66724	-6.64284	-0.447866	5.24091	2.50432	-2.80419	2.49217	4.30427	-4.57173	-2.78431	5.36621	-1.66824	1.95939	1.96109	2.67986	4.43817	-0.749273	1.05786	-1.58393	2.75313	2.55707	-3.19266	5.30171	2.93946	-2.38067	-4.36025	-7.71671	1.749	0.960404	3.15643	1.03868	5.47753	-4.1865	4.45773	8.98846	2.54605	2.17118	5.36563	2.03289	-3.48811	3.02908	-1.08955	-0.0392096	-11.8688	2.5937	-1.96315
-3.92651	2.21986	-2.25021	2.09255	0.868832	-5.68133	2.57068	2.9682	-5.58422	-4.27064	3.56367	5.682	-2.38251	-1.84735	-5.70823	0.982186	-3.87344	-3.12904	-3.40483	3.57042	3.95013	5.25567	-5.77937	4.36584	-4.48303	-5.90929	8.04307	-2.37692	-4.31823	6.59687	-6.72954	-3.92302	1.81417	-5.77995	-3.30736	-3.82678	-4.93403	-3.95534	5.1401	-5.81619	-3.76717	3.48712	5.42468	4.58584	-2.91693	4.2728	1.36529	-1.85004	3.32427	-5.59923
-3.39791	-2.74914	-2.55213	1.6335	-5.07672	-2.68464	1.74374	4.68638	-7.40722	-3.2372	-2.36676	3.37693	-5.41075	-0.450151	1.75771	-5.63567	-0.770351	-4.31343	0.54093	6.43467	-1.72226	1.7284	0.069918	4.61438	-1.58613	1.30921	0.614963	2.11471	-5.06364	6.48185	5.87349	3.55448	-2.9817	-2.00926	-4.09729	6.06221	-1.7401	4.57349	6.52957	-0.207224	-0.204892	-0.358028	3.84979	-3.36806	-2.59578	0.830111	3.83283	6.28522	0.721329	4.37788
-1.13918	1.40489	-1.14641	-2.42591	-5.33555	-1.00818	-2.24567	2.12306	-2.28143	4.85005	-1.88209	0.855098	-0.0350976	-4.54668	7.23729	-4.51654	-6.47948	-4.93656	-3.22181	0.549968	-0.698888	3.07679	2.76665	5.81371	1.93109	3.2556	4.76504	-1.70603	-5.70072	-6.65555	-0.356496	3.79892	3.57708	-1.2265	-4.34866	5.70588	0.288387	4.16753	5.72726	0.245518	1.25722	-3.92185	-2.12003	2.98738	-3.87273	-1.12419	4.42416	4.3095	0.594106	-6.5973
1.74928	-3.83868	-4.94226	2.0796	-6.46245	-2.69409	-1.07891	-0.815428	0.0258592	2.73763	1.6163	-3.49562	0.703321	-3.96043	7.21656	-4.69114	3.26305	1.8703	4.81656	5.01333	2.21604	1.74864	-3.55023	5.57861	-2.2605	-0.000349309	5.52128	2.92462	-6.80304	3.37305	-0.919749	0.794489	2.20192	-2.72155	-5.54572	2.46473	0.0946194	-5.04611	2.01741	-2.9549	1.67615	-6.34328	5.33504	2.60423	-3.79206	-9.16292	2.39648	-8.53901	0.508077	-4.32061
-5.99072	2.39673	-3.59389	0.865866	-1.94203	-4.49237	-1.11262	4.88435	5.51977	3.71337	0.474962	4.00884	4.67385	1.63517	6.4325	-5.62107	2.71781	2.92431	4.40422	1.43738	-2.88493	-2.89189	-5.29264	6.25669	-5.30116	-6.36959	-2.96202	-0.687754	-6.33987	4.95567	-8.14157	-5.53944	3.18085	-4.6555	-4.35037	-1.10798	-1.3856	-5.67738	3.95559	2.70638	-3.55281	5.26924	-2.47007	-4.14903	-0.203173	3.6145	2.83667	-10.5576	1.88926	2.29397
-0.68358	7.39818	-3.05412	3.42154	-2.50436	-3.10745	0.0444262	-1.47035	6.86747	-0.159707	-2.15871	-5.51731	4.45614	-3.51538	-1.05949	-0.876464	7.51273	-0.600523	3.52638	-1.90717	1.19967	2.63047	-7.03778	-4.86912	-0.498724	-2.0831	6.93937	2.5074	6.32217	-12.2173	-0.248151	0.852644	-3.0926	-0.396717	-3.6563	2.86817	-2.13033	-6.42893	5.17909	0.308816	2.09199	-5.14059	5.62949	-4.47272	-2.86337	-6.89492	4.58304	-1.56217	-0.948111	4.28069
4.1043	-5.84836	-3.69238	3.55444	-6.98394	-5.77676	-2.92552	4.33531	7.52927	-3.7865	0.130254	-2.69276	-2.27025	-4.87887	-2.38766	-5.91995	2.84897	2.04659	-5.17118	-0.111417	-7.39023	-0.0194185	-5.56155	6.26252	0.486496	0.350609	7.27391	-1.75123	2.69528	7.36632	5.75357	4.90996	-1.91597	5.75046	-3.69562	2.60219	2.69915	-5.61479	5.00178	-1.39621	7.04301	-6.58258	3.67503	3.89385	-0.977752	3.74895	-7.59928	9.17813	4.05641	-3.28965
-4.41249	2.25036	-2.69914	2.97198	-6.60793	-4.02472	-1.91288	4.26043	6.24121	6.30672	-3.60228	6.15404	0.0860853	-1.34746	7.63151	4.60513	-3.6771	-5.47896	2.47005	-1.55275	-4.77181	3.63807	-1.47189	5.3478	3.50437	-4.10469	5.2234	1.36849	0.329239	-4.13546	0.764756	3.69384	0.73309	-1.27613	-3.7252	2.83264	-1.77211	-0.687513	1.52518	-2.5952	3.50129	0.516322	-1.35443	-0.582237	-1.49454	-4.90436	-2.68375	8.9896	5.82008	0.412604
-6.00904	-4.39311	-3.99781	2.19741	-4.44629	-0.947649	2.55376	5.56128	-8.78506	-6.34343	-0.430347	-2.4422	-2.68992	-4.0173	5.70751	-6.34088	-4.33711	-0.52603	3.50056	-5.06209	-6.5945	-4.96728	-4.94248	4.6771	-4.75756	-3.45317	5.55682	1.80805	3.70819	2.81893	-0.193937	4.43666	0.0953664	-4.13496	-0.45351	-3.65952	-7.05677	-6.30182	11.0924	2.09027	-3.12138	3.4236	3.03612	-3.93701	-1.39423	2.41934	3.26406	1.60068	2.42181	-3.82477
-4.96085	1.99668	-4.09086	-4.19439	2.34297	-1.38486	-0.704682	6.03484	6.27892	-6.40794	-1.12553	6.10463	-1.12925	-1.89573	1.23856	-3.41508	7.48761	-1.21973	-5.34816	-3.85153	-3.07913	1.14114	-1.4262	1.98061	-4.80447	-3.18521	-5.12032	-4.54458	-4.27189	0.712791	7.3859	-4.4236	4.84543	6.83358	-2.24381	-0.369075	-6.72256	-1.06033	13.6872	-4.81611	-2.03026	2.84432	4.12935	-4.51704	2.94816	-6.84339	-5.06622	-10.8185	-2.61802	6.20063
0.378771	7.1687	-3.52511	4.89948	-7.10458	3.51936	-1.73247	5.03879	-8.36112	-3.83863	-3.55428	-2.89746	-5.57265	-1.97419	-5.35461	-2.99636	-3.28722	-4.33527	3.631	4.16036	-0.837456	-3.9159	3.64442	-0.544271	4.56544	1.49899	5.34356	-3.29948	-1.54988	5.37847	-8.0811	-1.50114	1.06069	3.96898	2.98182	3.73464	-4.09599	-2.15715	8.76743	2.93612	-2.23527	4.8151	5.05443	-3.93521	2.23924	-3.08854	-3.96385	2.15974	-3.82294	-1.96036
1.06003	0.918254	0.903924	3.85154	-0.109188	-4.81509	-2.3532	2.70492	7.51812	3.43491	-2.02255	-4.36192	-3.45285	-5.30093	3.35972	-5.39691	-1.30934	2.27237	4.5152	0.00484067	-2.8438	-0.748817	5.88322	5.84044	-4.92994	4.85202	3.48011	-0.0363433	-8.45147	5.70716	0.481249	4.54162	0.782036	5.77805	-3.3436	-3.75583	1.23045	-5.07903	11.3181	2.00719	-1.27027	-3.63463	-1.15094	4.83779	-4.85263	0.729834	-1.76568	-11.282	-0.996421	0.55592
2.38058	2.6072	-3.24972	2.67396	-1.47861	3.25674	-1.77377	3.22808	3.53418	3.73483	-0.527324	4.38729	0.691017	4.06174	-8.02342	-11.2494	-4.13468	6.00108	-0.627827	4.03687	-5.23461	4.3233	-5.58687	-6.18409	-4.58409	1.28161	-1.74126	-2.04641	-3.89822	-8.21602	-6.59945	-1.91792	-1.98498	-1.74366	-5.79558	4.50008	-2.00855	4.97695	8.59731	2.6024	3.15271	-1.90749	-2.80805	-6.09875	1.59288	3.20279	4.53213	-7.31332	1.13599	-5.88715
5.02213	-1.54304	3.25797	2.5836	-7.91341	-3.25723	-0.853254	6.095	3.73366	3.49897	-2.3631	5.77018	2.85494	2.76367	-5.98846	-6.8297	3.81725	1.00086	2.09022	-0.560445	5.29863	-3.53965	-5.35387	-5.39832	4.20341	-2.70059	-3.37722	1.54688	-4.30872	2.43207	-7.49236	-3.38402	3.93413	2.86524	-3.74189	4.07722	-5.51781	1.2351	-1.15989	1.40417	0.413998	-3.75276	-0.605329	2.70263	-1.96466	-6.17318	4.15721	-4.95198	-4.12178	-0.046734
0.179888	4.24935	-3.90247	0.21924	-4.14011	-1.8126	-3.36751	-0.410544	-4.33207	4.92678	-1.90329	5.19037	-4.19869	3.03547	-4.98398	-9.11348	-5.90944	-1.81439	0.214688	2.94135	-4.6533	-3.00563	-4.99056	4.18428	4.44814	2.94501	-5.29396	2.91933	7.07516	10.6935	-7.91633	-4.33941	1.78225	3.00253	-3.75315	4.74187	-0.0137234	2.01001	4.2501	0.571088	4.45567	-6.74621	5.70688	4.96068	1.11444	-5.84323	3.70196	-13.3797	2.60436	-5.69061
-0.151368	1.7851	1.42389	3.29054	-2.39676	-5.68127	-1.01503	0.651257	-2.91912	-3.1641	-2.93423	-5.4034	4.30649	-1.96757	-0.352328	-0.444618	-1.74022	0.495047	0.141477	-2.53716	-1.08795	-3.89286	-6.42363	3.53164	5.33204	-3.49189	-3.90272	-1.88158	-6.82622	-1.47264	-5.83527	3.02096	1.9951	-5.1643	-4.34944	-0.339858	-4.98402	0.042468	9.9727	2.07481	0.724549	-6.20692	5.64088	3.68618	-0.0842156	1.51956	-4.26713	-10.7642	2.20632	3.28572
3.43467	4.91549	0.250392	0.658939	-2.20021	-5.16091	-1.15649	4.80442	1.37963	0.502587	-2.9779	3.37281	0.84243	2.74998	0.913633	-8.45591	-0.367927	1.57766	4.0806	1.84317	6.85443	5.43617	-6.00371	1.06314	3.24061	-1.90936	-6.60938	1.25798	-1.15018	-6.32435	7.67298	3.68779	2.5626	1.53489	1.75706	2.31481	-9.51642	-6.1491	13.2264	-3.29974	-2.01593	-0.534922	2.25245	3.21658	-4.0913	-7.76747	-0.601459	-2.393	5.40468	-4.9578
5.85613	3.47591	-5.83969	3.0676	-0.715379	-3.78429	-2.34883	4.97373	7.63303	2.09801	4.81835	-5.20136	-2.66853	-4.5804	7.05678	-1.89235	-3.91524	2.72673	3.77749	0.684291	-4.72273	-0.789966	2.62536	-5.95334	0.201155	-0.685923	-1.04345	2.52735	-8.66212	-0.454803	1.35099	0.131579	-3.0554	-0.948925	1.17109	-1.90407	-4.05718	-2.53724	7.61857	-5.11647	-0.377999	5.5403	2.75575	0.175087	-2.2237	8.15525	-3.36837	-9.00091	5.26848	1.23681
-3.30548	2.77744	-0.536288	4.40848	-2.55936	-5.73264	-3.57782	4.61886	5.82706	-4.52064	-5.14046	-2.50079	-2.52026	-4.87983	6.66619	-1.61264	4.5046	-4.20224	0.668329	-5.797	4.76284	3.77044	-1.63396	0.667184	4.50834	3.47131	7.04361	-0.170724	9.15381	1.23742	2.69211	-0.462426	1.11528	-4.12727	-1.43362	4.69944	-4.27037	4.85066	8.07925	-4.98556	2.01611	-3.92109	-0.24438	4.02198	2.17119	0.507706	3.6357	0.811267	0.503325	0.910556
-2.81477	1.72856	-4.90146	2.54233	2.94756	-4.85569	-2.09777	1.2536	7.93478	-3.96235	-1.91903	-6.67575	-4.22047	-2.43783	6.74507	-6.84258	-5.80572	1.58814	1.2544	-3.9178	-3.22205	1.26511	4.00453	-0.218048	1.05902	2.0859	2.52808	1.54928	1.8555	-0.637215	-2.79074	-1.07107	3.27125	4.99396	-4.04739	-4.02771	-5.23083	4.38155	-1.28819	-6.14355	-4.73821	-3.96909	3.5379	-5.17243	-2.15951	-2.39388	-4.35576	-10.7635	5.05292	3.00465
-3.29129	0.553353	1.047	1.54577	-2.95306	-0.109253	-0.411915	0.743418	1.45279	-2.3288	-2.58018	-5.36954	-3.28107	-0.569398	-0.0447141	-7.4758	4.4865	-0.599762	0.619211	4.21977	2.46311	1.55136	-3.00748	4.48174	5.52714	-2.01522	6.44833	-0.785576	5.15631	5.03868	-2.43606	3.72049	-2.12941	0.58222	-3.74856	-2.34632	-2.14931	-1.67091	9.43042	-0.734105	-4.15333	-2.31819	6.55752	0.607889	1.00171	4.56956	-6.95857	-4.28934	5.31827	-3.04468
-4.01903	5.60429	-2.67811	2.05774	-4.77005	-1.40602	1.56461	5.06349	-2.55849	-5.23545	1.72336	-2.76223	2.55243	3.18925	-2.33053	-2.27197	1.88599	-0.446315	-2.90158	-3.55944	4.15718	-4.50141	-3.49466	-6.513	0.743833	-0.916245	-2.53481	2.50017	-7.01981	-2.09558	-2.30751	4.4532	3.97865	-1.77616	-5.13302	4.99697	-7.98865	-5.33202	10.098	-2.68204	-4.57864	-4.07056	5.64422	-0.105107	0.180183	-3.12805	-6.27972	-8.75719	1.72745	-3.40813
-5.03445	6.21596	-2.90626	3.84576	-7.63095	-2.18217	2.39527	1.58513	4.25986	5.58161	-3.00913	-0.41234	5.02873	-2.99583	-4.49402	-10.9744	1.8127	-3.37917	4.10391	3.7222	-5.15815	2.29811	4.94704	-5.81216	-5.1599	-1.41106	-1.28717	0.0147212	-5.45633	3.61886	-4.56566	0.615621	4.80661	6.18882	-2.88949	-2.37182	-6.84882	-3.48311	6.92735	1.78151	2.76173	0.959472	5.44103	-0.352854	-1.69032	-4.97824	1.40177	3.78616	-3.4171	4.02488
-1.11041	-4.69171	-3.9271	-3.38941	-1.8742	0.629592	0.205382	1.99002	-3.02247	-1.76972	-2.39603	2.2359	-0.962502	-1.32545	7.05981	-0.479535	3.69532	2.63356	1.45145	-4.29262	6.48535	1.02796	3.4117	5.71437	3.2125	-1.98057	-8.51548	0.435634	-8.01178	5.62039	-3.64066	-3.73434	-3.67445	-5.68662	-1.72971	5.07105	-6.58781	-4.44584	7.70898	-6.31787	5.76882	-2.78334	-2.18832	-3.08683	4.52391	2.84371	-6.99146	-9.00072	-0.998743	-5.05863
-5.98117	-0.704803	-3.042	-0.807355	1.19995	-3.94825	-3.10884	4.52598	-3.32841	-5.55273	-3.85638	5.18976	-5.784	-5.19654	2.82301	-2.82702	4.59596	-5.75505	4.4131	3.84628	-3.1372	-3.90377	-2.71199	-5.71157	5.57625	-1.19425	-6.28607	-2.90355	-5.6753	0.157228	-0.94532	5.88727	-3.79441	1.47701	-4.75965	-4.31063	-3.03416	-5.37685	9.74895	2.45675	1.0583	1.71805	-1.85224	-3.87015	3.15001	1.97322	3.41792	-12.2297	2.95441	0.237398
0.346468	2.01949	-1.0879	-1.21146	-3.7288	4.34034	-2.83006	0.470773	8.95029	0.918602	0.515167	-1.35365	-4.93085	-3.18786	-5.90165	-6.91727	-7.73197	5.42583	4.0415	7.08839	4.84309	-3.1992	-6.49936	6.94119	-3.78508	-5.68025	0.993032	-3.65079	-1.87492	-1.54813	-2.59024	2.08237	-0.433619	6.19211	-3.00224	5.1623	-2.466	5.59066	6.2413	6.0885	6.97881	-0.638106	6.66498	3.98252	0.936834	3.62567	5.91028	8.84017	-3.37411	-6.00799
-5.65841	6.1675	-2.40579	2.68932	3.98898	-2.28277	2.69455	1.48692	8.95851	2.81959	-4.09645	-5.22056	-5.25105	0.0705782	4.6589	-10.3225	7.01843	-1.92821	-4.19833	2.41444	-1.84781	-3.1156	4.39957	-3.38469	-2.97719	-0.318609	3.50431	-3.06604	-4.56566	-6.5102	2.56265	3.19449	1.08078	1.08309	0.309667	1.84857	-4.39571	-4.9407	8.02327	0.879503	-3.69678	-4.17345	4.1347	3.66392	2.59286	-3.11194	4.56801	-7.96273	-0.643125	-1.31345
2.13678	-3.07954	-4.53144	4.23441	-6.89707	-3.03463	2.72227	0.160986	6.86775	2.66931	2.76967	-5.27067	-0.00671591	0.103174	4.23549	-10.7203	7.05651	4.19075	-4.17076	5.18638	-6.76553	1.20159	-5.82509	4.50584	3.75536	-5.61985	-6.32289	0.86332	-5.79745	6.51828	-7.47695	-3.67345	0.0672213	2.20842	2.50999	3.83792	-0.110335	-5.56115	2.68336	-2.58885	3.59514	-0.737291	5.04047	-3.44756	0.830919	3.09995	5.68819	4.09231	4.0823	0.985296
3.73554	-5.15786	-1.54852	-2.51905	-7.8978	6.74982	0.189895	0.256842	7.75811	5.13945	2.87906	5.08577	-4.22664	-3.55207	3.66039	-5.26064	4.17783	7.06393	2.89091	-3.94492	-1.6133	-6.27835	-0.904602	1.51416	-4.96426	0.956958	5.93557	0.068018	-3.41879	0.462937	3.22268	-2.77302	1.4969	-1.70327	-3.78422	5.66883	1.40509	-5.09134	0.904894	1.93627	-1.2561	4.7288	-2.88356	-3.7275	1.5967	4.76777	4.91097	-9.6835	5.12944	-2.60165
-3.33295	-4.97745	-5.61893	3.96442	-6.11975	-4.9085	1.16073	4.20527	-5.71335	-6.35329	1.28263	-1.9391	-2.62531	-1.98917	5.35017	-1.42861	-8.16831	2.07615	-2.88644	-5.75366	-5.10502	-3.32518	-3.26398	6.45448	-1.33157	-1.69631	-6.27263	-4.54492	-4.40819	-0.334839	3.39643	2.97493	2.51735	-3.01489	0.0787825	1.0335	-0.573337	-2.57472	7.81687	-4.68992	0.115334	-3.25648	3.25892	-4.01088	1.17064	5.81343	0.129244	-11.4491	-5.20205	-6.74335
-2.46361	-3.79325	-2.23468	3.46205	-0.849086	-0.923537	-0.192582	3.45146	7.42453	1.54931	1.00789	1.11816	-3.46729	-1.4944	7.23985	-2.07144	-6.64437	3.93609	3.79855	0.81705	-1.74528	-1.07606	-6.2174	-0.481923	1.60277	-1.79171	-4.99537	0.345885	-4.87809	5.04756	-3.40834	4.51841	2.06043	6.70931	-0.39364	2.64052	-8.74303	5.73037	0.53958	1.70443	-2.27812	-0.613553	4.39629	4.3663	1.05582	4.77856	-1.35844	-11.2785	4.38658	-0.915182
-4.08863	0.745062	-5.46039	3.32827	-4.73162	-1.4854	-1.20348	2.67715	5.47649	-4.73854	-0.0998505	-5.04585	0.490495	2.21441	6.9616	3.23506	-7.33028	1.68481	3.63744	2.47253	-0.78026	1.05253	-5.37086	-4.9026	-3.23867	-2.35671	-7.93241	-5.00974	-2.79236	-5.22852	0.89651	-2.03566	-0.549087	-0.359871	-6.76754	2.27279	1.69326	-0.793004	13.4704	-4.8664	-3.65841	4.80441	6.14532	-3.3155	-2.39413	-3.57073	-4.3203	-10.3581	-2.74142	1.36613
3.36954	-1.84411	-0.786989	3.72438	0.01892	-2.62981	0.111174	5.65921	-6.7793	1.5942	-1.59726	6.47709	-1.68437	-0.559875	4.96259	-5.8053	-4.83955	4.46154	-1.00207	-3.9882	2.9588	-4.72197	-4.48527	4.68581	4.17063	-0.561514	5.53766	0.604002	-3.70686	5.60506	-6.73817	5.83246	0.699173	1.56277	-1.64239	4.95888	-3.89325	-4.70192	8.16363	-5.451	3.11963	1.58153	5.62674	-4.11933	-1.06301	2.19123	-4.09784	-10.2674	-0.475834	3.35077
4.01728	6.17036	-1.27441	-3.04098	1.35533	2.46715	-0.530629	3.05409	4.93968	6.12689	-1.77325	-5.40477	-5.05461	-3.87443	-2.32701	-5.44698	-7.34182	-4.9773	-4.95853	-4.82123	-2.07356	2.91803	0.108119	5.32829	1.07742	-0.812674	4.87957	-0.13089	1.88085	-2.16806	-2.47468	0.841481	5.30947	4.97998	-0.239531	-0.896518	1.78371	2.4995	1.39189	-3.57463	-2.09399	-1.66623	3.66087	-1.0531	-2.77247	4.8741	4.98978	1.10738	-2.83666	-6.20233
-2.06294	4.34155	-4.94842	0.224175	-2.54087	-2.26829	2.10373	0.794263	7.77314	4.9393	2.64005	2.22302	-0.800186	5.96177	5.85242	-6.3058	-1.63107	0.545899	-4.84023	-4.52312	-7.09226	3.57096	-6.28343	1.68136	-2.17154	-4.56124	-3.58645	-2.75858	-5.90283	-4.8264	-7.91155	4.21234	2.15793	2.25053	-3.59742	5.15192	-6.02562	-5.86057	3.66379	-1.27872	4.50668	4.57259	-3.10115	4.98613	1.4654	4.58937	7.44194	11.0138	4.88126	-1.29669
2.85964	0.198056	-3.09713	2.8698	-5.14232	0.815423	2.40513	0.0970497	-5.67264	-2.57634	-4.2091	-4.70393	-4.6403	-2.52211	-4.90131	1.50032	-9.95344	-4.883	2.1271	4.60337	-4.2922	-3.88856	-4.31237	-2.55483	0.693794	-1.00163	6.90572	2.87895	-4.33614	-7.02012	6.05656	2.31168	-0.786488	2.10794	-1.27033	-4.1684	-2.88236	3.01914	11.4503	1.48034	5.15106	5.0526	1.25048	2.12778	3.7522	-3.8592	0.870341	-0.385216	2.38845	-3.75716
3.32656	2.10837	-0.6801	4.03579	-1.15483	-2.38625	-0.00740917	0.145818	9.42502	4.90567	1.80993	-5.98398	-5.68693	-5.90368	6.15759	-2.64989	2.75927	-6.64209	4.73253	1.07006	-5.01688	6.26411	-7.4579	6.31212	1.35945	0.63734	-5.20946	0.37905	-2.46536	-11.4624	-3.59979	4.29212	-1.77229	1.41147	-2.74573	2.13717	-5.3585	-6.44036	8.17244	-3.13115	5.65726	-3.90602	-1.8723	3.39673	-2.08687	6.59745	-0.964144	-7.58268	3.89695	1.41175
3.91047	5.11034	2.08723	-2.26277	-3.79062	2.1785	-2.70272	3.10809	-6.64994	5.0036	5.48865	3.59546	-6.93362	0.20107	-6.45809	-2.18407	2.70564	-4.06523	-1.92501	3.42884	-2.09945	4.09694	-1.44046	6.08082	-5.68098	-5.8522	-2.49238	-1.40967	-2.87778	-5.48479	-0.212436	1.79691	2.09981	3.46008	-2.28425	-0.217541	-5.52579	3.94873	8.07603	3.54166	3.44903	-6.54766	5.54786	4.35848	1.99454	-0.840845	-7.18003	-10.8417	4.24827	-2.95322
-6.36532	4.90219	-3.44975	1.77411	-1.38182	5.86057	-1.12253	3.56129	-7.3308	-5.24612	-4.6367	4.9515	-5.2585	1.15848	1.03202	-8.90231	2.46384	6.75212	-0.720959	4.6365	2.30537	2.63539	3.27586	-3.80856	1.31311	-1.46611	-5.82918	-0.275221	-8.84743	1.11111	1.33738	-3.01041	1.93971	1.96019	-2.45337	5.7668	-2.04052	-3.84582	9.24286	-1.00154	-3.30419	-6.69401	5.18889	3.17429	-2.28314	1.82466	2.6221	8.26038	-1.54725	3.23506
-0.410943	0.828962	-4.82773	3.2431	2.12301	-4.78204	-0.395705	-0.809648	4.66468	-5.18476	-4.96755	-7.55606	2.97145	-1.81075	7.94381	-4.10115	6.71687	-1.38699	1.69112	4.16633	-4.97232	-3.95183	4.03149	-5.97603	4.18843	-2.76561	-4.79096	-2.06555	-2.67691	4.56634	-1.22645	1.61046	2.03302	-9.1195	-2.99562	1.18269	-7.35516	5.55376	5.0255	-4.80334	1.98346	-5.51526	5.13822	-4.33697	1.04813	3.4204	-0.913992	-2.31181	2.128	1.74283
4.98393	-0.633321	-5.81647	-3.41385	-6.02449	3.09482	1.17335	0.188477	-4.36611	-6.10077	-6.41037	3.30141	-5.36243	3.70494	-6.371	-10.3548	-3.11189	0.956469	4.25786	-5.92868	-5.59203	4.00342	0.0644226	-4.89228	3.72065	0.147268	-4.94436	-0.787989	-6.71329	-9.04227	5.93457	-5.07185	3.09772	2.71523	-3.90395	5.13039	0.480083	-1.9093	7.19297	-5.08911	3.55658	4.74431	5.54612	-3.81402	-3.37924	-1.96803	-4.586	-8.41019	3.65001	-5.39944
3.31267	-1.61636	-2.96416	1.53486	-6.1688	4.48892	0.62401	4.08473	-4.26352	2.73257	3.35241	-4.6819	0.100115	1.81988	3.66215	-5.32862	1.69499	1.31649	-1.95788	-2.36975	5.20326	-3.16762	-2.93931	4.65137	5.20507	-5.49355	5.90298	2.59248	-8.78107	-1.57109	-5.60092	-0.158001	3.39737	-3.30978	-0.0134641	-2.89461	-1.21398	4.7396	4.46887	-3.33334	-5.30542	-3.71226	5.91445	5.0364	-3.53651	-4.48576	-4.74414	-4.44153	4.47291	-4.0036
-3.80844	1.89188	-1.7201	0.278491	-3.90329	4.48249	0.953293	0.532295	-4.16815	-2.30192	-0.680343	0.659204	2.16386	-4.25824	4.28947	-4.6438	3.49534	4.29505	0.613489	-3.1192	1.86415	1.49486	-5.42665	5.81459	-5.81114	-4.26742	-2.65771	-3.39808	4.80819	6.76426	-7.22805	3.14207	1.06084	0.587189	-4.18591	-1.84692	-8.21582	5.51069	-2.84404	-3.44951	4.0789	1.6217	5.91023	4.08383	2.04593	2.82215	7.46113	-9.51657	-1.63493	0.162971
3.10352	-2.38716	-3.9513	4.77226	-3.19342	-0.918581	-2.35921	-0.958854	2.13028	3.26683	3.56099	5.81349	-4.26026	-3.00254	3.78313	-5.79974	2.02814	-5.03011	-1.30077	-3.25184	-4.99758	-4.73006	-5.20389	-5.41271	3.57074	4.00133	4.72111	-3.73894	2.07557	2.60999	-8.61831	-0.805878	2.29494	3.58548	-5.5884	4.14162	0.0344989	-5.16602	12.3238	1.10768	4.53293	-6.05937	5.13428	-3.95979	2.51433	-6.0294	5.76332	2.73811	0.573504	1.2242
1.51404	-0.966778	-3.34128	-1.16055	-3.59907	-2.00348	-3.15908	4.05462	-0.358245	2.72266	-0.809895	-3.70195	3.29697	1.51393	-0.171521	-1.57623	-7.42468	-0.316789	5.11955	4.19724	-3.76837	-3.81571	-6.58262	-7.11966	5.24653	-1.50766	9.31971	2.85503	4.94018	-0.873112	5.3527	0.941249	3.99942	4.61601	-2.09418	2.18915	-3.07366	-2.52035	7.34833	-1.68054	4.38018	2.92146	-1.26603	-2.35496	2.97357	1.86291	3.68568	3.72952	-1.03612	3.24587
-5.0044	7.37831	-3.00992	0.640702	-5.64384	-0.0935113	-0.0893587	0.590862	-3.73965	-5.81411	-5.3813	6.32764	0.0995262	-3.53167	5.77025	-1.79704	-7.36908	0.764456	3.52638	-1.00716	0.154016	4.61231	-4.65243	6.74699	-2.10995	1.02731	0.349541	0.550079	-6.11493	3.02108	-8.07054	3.09089	0.663399	-0.866793	-2.9528	5.62653	-7.90423	-6.35294	4.1716	3.50619	0.624699	-0.431014	-2.4335	5.18397	3.08364	7.32834	-0.545894	-2.40699	2.03845	5.77027
2.09966	3.74057	-1.98906	-0.277791	-3.44365	-4.68584	-1.35621	3.8453	6.7402	3.33612	4.10247	-5.46074	-4.30966	-3.70283	-1.15143	-1.71036	9.72385	3.46978	2.38728	-3.31066	4.46815	-0.215714	-3.22025	5.75441	2.1501	4.38992	5.41479	-0.0666514	0.15178	-1.52616	0.244504	0.584559	4.06426	1.86184	0.995228	1.94645	-4.06926	4.10027	4.47425	3.13562	0.396343	-5.55801	-0.29131	4.73516	1.41702	-4.24065	-4.82026	10.2358	3.64378	-2.50564
1.27255	-4.8731	-3.54257	-2.4692	1.25972	1.0966	-3.04743	0.777956	6.09391	3.72498	-2.19494	-3.94978	-2.99858	-1.29531	5.13637	5.41202	-5.39725	-5.30141	-4.49173	5.12107	5.0185	-4.35537	7.01814	-6.28813	-1.68274	2.81408	3.1464	-2.04465	-9.13155	-5.13375	0.73394	3.93547	3.08555	1.54859	-2.1154	4.72676	-6.92933	5.10613	0.119787	-2.69931	2.1911	2.65633	-1.29129	-2.79559	0.200652	-8.80723	-1.1148	-5.77267	3.36149	1.21995
-4.86961	4.11917	-5.37806	2.57228	-1.49864	0.946707	0.610833	0.354102	5.79421	3.31656	-1.08922	5.66235	-5.83999	3.00092	-7.13747	-3.22084	-2.41268	5.17082	-5.1277	2.33061	2.64238	1.07884	6.98891	-0.171842	2.83332	0.061552	-6.67721	3.10689	4.70709	-6.73798	-8.4656	-0.233044	-0.489077	-0.469232	2.2155	4.01695	-6.00093	-4.11766	-0.654407	-1.34115	-4.59406	-5.73837	0.547484	-3.64772	-2.69895	-5.31202	2.98903	2.02629	1.23483	-1.52638
1.61503	4.0079	-0.193285	5.19551	-2.48142	2.51737	-2.93097	-0.28121	6.76597	4.49842	4.28969	-0.471257	-4.23995	-3.42085	6.15417	-3.05572	1.22518	-6.22191	4.77478	-2.42883	3.49296	-0.100924	-4.43629	-5.69627	1.65329	-4.19515	3.90839	1.15172	-4.11451	-8.94474	3.86662	5.44215	-1.85043	0.778866	-1.11002	6.08933	-8.74616	5.40601	6.41354	1.93953	3.95962	-1.35214	-2.23232	-0.470504	-1.2733	-3.65474	2.32203	-1.29038	0.0190397	-4.60089
1.30809	0.540421	-3.42627	3.9948	0.923721	-2.56267	-2.96793	4.70409	4.32239	0.999114	2.39232	-6.08528	-2.49171	-4.87096	7.06749	0.824923	-3.45757	1.38765	5.15943	2.91002	-4.08688	3.71605	5.67185	-5.91297	1.46887	-5.24114	5.48436	0.818942	-1.69727	3.80128	-6.56734	2.13248	0.897412	-3.14101	2.06651	4.55344	-4.17466	-5.50225	11.2796	1.43789	2.63208	-4.21894	-1.22037	4.92499	1.51355	5.73338	2.41002	-9.39637	-2.5431	3.94019
-3.38958	5.65141	-2.33888	-0.498913	-4.94815	-0.76768	-1.25821	5.44502	-4.34733	-5.15327	-0.965441	4.50657	-0.750043	0.698312	5.02274	0.271418	-6.06772	-5.25641	5.51297	-3.42209	0.942146	2.17424	-3.2883	-6.21689	3.62172	2.60721	7.37582	5.15467	4.69089	-7.6705	-8.45868	5.28966	1.19013	1.37373	-5.31386	-1.77506	-4.97935	1.99308	11.0491	-6.05373	-2.00932	2.74715	-2.46266	-5.02929	1.34939	-2.57407	-6.86347	9.18052	-2.40928	5.5271
1.84684	-5.95538	-4.50451	2.87445	-6.30919	4.05033	2.88916	-2.09024	-1.56441	5.66211	-3.77167	-4.00446	1.40667	0.566777	3.8193	1.19058	1.49201	5.10855	4.96565	-5.48543	-5.07565	4.49076	6.2929	3.83424	-0.960023	2.57208	-7.79132	-2.12646	-1.90678	2.53982	-5.50694	4.63081	3.77493	-3.97591	0.498657	1.88998	-3.55715	-6.39486	5.14185	-5.18119	1.68139	-5.35088	6.25292	-2.79208	2.54875	-4.56026	2.50426	6.07302	-1.54532	-3.90668
-3.84782	-5.79514	-3.67477	1.55718	-9.29304	-1.04431	0.282034	0.904914	-7.22395	0.978306	5.02905	-6.16058	0.512696	2.99314	-5.702	-0.0831385	-8.88248	-1.19412	3.71553	1.99295	-2.64508	2.48345	-3.92852	-4.18751	5.17401	-6.36586	-1.24861	-0.0799915	2.25547	-5.61932	-7.51506	3.44805	3.75245	-4.22301	-1.07862	0.437613	-5.6034	5.72094	0.57012	-5.57409	3.40085	-4.97047	4.66773	-5.69897	-2.84358	3.34621	-5.8764	-3.54942	3.96088	-4.12047
4.48007	-5.87786	-4.4977	4.53138	1.06248	2.067	1.85557	0.414282	-1.90029	1.13605	-1.43656	5.49897	-4.48869	-3.20466	-1.7506	-0.219166	-5.41126	2.32483	-2.67224	5.79546	0.7767	4.26014	-5.45481	2.77048	-4.37242	-1.0334	-1.85382	0.843177	-10.2671	3.82388	-1.52153	0.821879	-3.82138	-4.00026	-3.13643	3.01121	-6.48782	-2.23358	6.57919	-1.65434	1.98851	-0.0704757	5.90697	4.75572	1.04535	-5.99376	0.366453	7.61686	6.23688	0.243212
-5.706	5.32333	-0.0652764	3.20862	-7.31988	-1.07195	0.338169	2.54971	6.76703	-2.96677	-3.84809	0.711235	3.84575	3.39694	5.10377	-8.29549	-5.30687	3.88902	-5.2346	-5.69839	-4.30187	-1.91431	0.45526	1.91922	4.39857	3.94591	-1.83064	-3.53578	-0.151164	-1.02893	-5.29748	-2.03837	0.776104	4.70274	-3.22464	3.48203	-5.53796	3.62965	9.32875	-3.75696	-1.95138	-3.94737	5.21004	4.23606	-0.642668	4.48025	3.96619	-3.47294	-3.57132	1.39059
-4.21631	-0.376718	-2.62002	-2.2283	-4.89794	-2.96056	-2.21762	-2.31373	3.22865	1.63259	-4.02335	-4.43792	-6.15468	1.8139	-3.15013	-6.94435	5.66319	-6.04293	-4.33806	5.51817	-4.81349	-1.69064	4.35753	2.30425	0.328399	-3.60144	5.62634	1.8876	-5.66679	-4.0111	-1.35104	3.28294	-2.03565	4.34436	1.91439	-4.79241	-5.17278	4.36259	6.33171	-1.27883	6.84728	-4.2292	6.07081	0.300319	-4.05971	4.53084	6.2478	-10.6105	5.02643	-0.385598
4.30063	-1.54885	-5.28571	3.02024	-6.637	0.261177	2.06887	3.4148	-0.105435	-4.09801	-1.58619	-5.45282	-4.94573	-1.18641	1.69794	-0.497501	-8.67858	-1.97192	3.96844	1.36027	0.0426279	-5.34725	5.49133	-5.81583	-4.12368	-2.10223	-4.9915	2.56176	-0.459795	4.59093	-5.48725	3.99783	-2.95171	-4.86397	-1.61716	-1.1733	-5.45231	-5.469	5.3385	-3.80614	2.7121	-6.60905	0.874174	-3.69017	1.57947	-0.152745	-5.338	-6.51958	-3.79778	-1.00198
1.23321	3.1462	1.07373	-1.99141	-1.91221	3.97878	-1.73301	4.94291	-5.70621	-3.83133	-3.60051	-2.91783	-3.85444	1.60347	6.62674	-0.518959	-6.79666	2.08162	1.56498	0.356405	0.776155	-0.0965459	3.22236	3.41365	-0.00374849	-0.186146	4.44981	0.359547	0.00402502	4.65839	-4.08277	1.21922	0.438211	5.4054	-5.43418	3.80912	-5.31223	-2.40733	13.7465	0.362218	1.60703	-3.62459	-0.580135	-4.14117	-0.0159873	-4.86262	-6.25851	-2.61896	-0.551984	-6.17522
-4.03443	7.33726	-5.66437	2.01122	-1.97124	0.682523	-1.40216	-0.785456	4.86593	3.75652	1.28553	0.570098	-6.40805	-3.91798	2.68764	-5.57001	5.90385	-1.84199	5.40749	-1.59188	-5.5772	0.326888	-4.65688	-5.6289	3.65235	-3.29226	7.19453	4.84678	-1.8885	-0.331927	1.32626	-1.85287	-1.44615	1.8476	-3.05461	4.491	-1.5301	-4.32103	12.3582	-1.25847	-1.22702	-6.43592	-1.68099	-0.275197	-3.99866	5.70149	-0.231571	-2.46585	4.35079	1.66133
3.76315	-3.36398	-2.56784	-1.1295	0.588554	-4.43726	-0.349822	6.6567	-4.51897	2.46289	4.33711	-1.88143	3.27816	-1.4611	2.72541	-4.84477	-2.85773	1.12381	-3.94813	2.58315	2.33747	-4.42357	-2.36041	-6.57289	-5.07827	-4.64909	5.49306	-0.676411	-7.29553	4.76287	-7.25237	1.21775	0.462671	0.578041	-3.5545	2.27144	-9.38713	-3.54832	9.42035	3.65314	5.70418	-0.412944	-2.03869	-4.87213	-3.12929	3.92007	-3.63455	3.38323	2.63888	-0.444647
-4.69014	-4.32984	-5.14573	3.02944	-6.78257	1.85122	-1.58904	1.46412	-5.13436	-5.15343	-1.00691	4.20549	-4.52062	0.38249	7.52669	-3.74873	5.69762	4.33833	1.73818	3.87613	0.618575	2.43014	-3.53785	-4.86047	3.36879	-5.8738	-1.20089	0.337128	-9.74104	-6.12471	-8.03243	4.72141	0.668816	2.01715	-4.22471	-1.49205	-4.15987	-2.46867	-2.11349	2.36922	3.05596	-0.767948	5.81276	-4.19024	-3.28472	3.64045	-3.28445	-10.8868	4.07851	-0.792799
-4.20304	5.14015	0.760589	3.96964	-5.24504	2.43482	-0.153649	3.7176	-2.35178	-2.73186	3.8475	-3.63946	-2.39728	0.0196218	4.96828	-4.67196	6.61568	4.336	-4.35692	-1.81431	-4.95363	4.23872	2.35407	4.33838	5.05214	-0.31	5.9381	2.47073	-3.5817	8.36674	-8.71789	-2.42345	-3.04646	2.6177	-2.58463	2.34966	-3.80426	-5.1383	9.96078	2.97466	-4.54046	-6.5053	3.55533	-3.45264	-2.66957	-8.24889	3.68657	-11.7416	3.72251	-0.972218
3.71515	5.43044	-4.52787	3.31575	1.6344	-4.02168	-0.323806	2.42314	0.855928	0.194217	-3.42743	-3.93859	-0.426599	4.82542	-5.28999	-5.97831	-4.81526	4.47851	-0.705593	1.17972	-2.31836	2.83423	-4.63583	-0.112633	4.47797	-5.87374	6.21131	-3.68903	-5.79898	3.45399	5.6516	1.32884	3.36576	1.72279	-1.91317	-3.48033	-1.17457	4.9776	12.1498	3.52781	-1.60453	-4.18927	5.47691	2.26706	2.15954	-1.54652	2.9992	1.24766	4.61249	-3.37095
4.26344	1.07056	-5.25783	-1.13094	-6.27486	-0.234659	2.49727	0.892006	-6.95266	3.7759	3.41125	6.40266	-5.29676	3.65596	6.5759	-10.1319	-6.58744	-1.39185	-0.0971706	-0.0796465	-4.05587	3.51186	-6.34727	-6.81177	4.47806	-1.48078	-3.4995	-2.89026	-7.86963	4.17249	-5.10922	-3.73749	4.92986	-3.9859	-5.15491	2.49327	3.44944	-6.14201	11.3175	3.92278	3.7303	1.92561	3.84214	4.52868	1.26485	-3.20435	3.37799	-8.43774	2.88144	-0.920098
-1.08187	-7.15154	-5.34548	-0.748721	4.36546	2.7053	-2.23001	6.58484	4.71722	-0.121946	2.87538	5.41863	-1.95135	1.72209	8.14422	-2.67703	-1.562	2.35324	4.11865	-0.201377	-0.91907	-2.33579	1.71856	4.74247	5.45348	2.01475	7.20318	-0.99077	-6.22091	-0.552122	-5.14226	5.54689	-0.235081	5.40629	-2.9653	5.02161	2.39874	5.47946	13.1846	-3.95728	5.68631	-1.48859	4.70262	-1.74284	-2.9261	0.937817	-4.08281	-11.9792	-0.377843	-1.00301
-2.57529	-4.54382	-0.685831	1.94249	-2.483	4.48026	0.822126	4.48642	-8.39907	2.77897	-3.75346	-4.11374	4.53515	3.70275	5.75785	-6.35376	3.9137	-2.74144	3.81058	1.75628	-2.61564	3.16098	-5.07853	5.09659	0.434131	-3.58757	-6.74465	0.248326	-2.74529	-5.88243	-1.25622	3.9472	2.52764	4.623	-3.30477	3.40238	2.56676	-1.11131	10.632	0.0437165	-1.56127	-0.220585	3.46717	3.76253	2.21676	-0.562687	4.52435	6.00676	-3.07384	-5.99086
-1.11526	-2.2322	0.819668	1.96574	-4.67303	5.37939	-2.84949	1.06944	7.43137	-0.441824	3.14179	4.70088	2.00499	-2.68965	6.57672	-0.452467	2.03655	2.67839	0.0177456	-4.15664	0.173721	-0.320252	5.23037	-1.15094	0.0644831	5.33501	6.13699	-2.09152	-1.63762	-8.42804	2.95174	2.84481	3.17124	-7.36163	-3.87787	0.146773	-1.15608	-4.35514	3.16971	-3.93844	3.82852	-4.51195	5.05344	4.3089	-3.09987	5.19323	3.17471	-5.92881	3.44287	-0.693984
-0.388668	-0.379609	-4.86386	1.81704	-6.7778	2.39039	1.64184	-2.41771	-4.9321	-1.75846	0.00771064	-4.129	0.991128	2.70369	7.04131	-8.74775	-4.49738	-5.5117	-4.75818	2.46576	-4.65009	-4.73532	-3.18778	1.09507	4.8673	-0.412537	-1.37443	1.22697	-4.33764	6.0211	-3.30557	-4.63027	2.79396	5.70659	-2.54302	2.25023	-5.6823	-1.75675	1.12599	-3.13142	1.70597	-7.07141	4.6159	-3.82875	3.69549	2.33086	-6.78613	-12.0656	3.49852	-4.18657
-2.75693	3.47875	-5.66673	3.73051	-6.82774	0.00851148	-1.68024	5.59211	4.55732	6.40295	5.13382	-3.44236	-0.673252	0.30359	3.21303	-7.58076	-4.2518	0.449084	2.99739	4.7262	-0.367835	-3.50722	-2.97308	-3.20998	3.58838	3.8335	0.204427	3.00799	-2.07051	-0.784749	-0.500462	-5.45618	1.44638	5.0214	2.48393	4.1498	2.53363	-6.71102	12.5424	-0.235627	0.833628	-6.10714	-1.97539	-4.26058	1.72994	-1.34436	3.75598	4.06887	-2.24018	4.51355
2.64275	3.33054	-5.21634	0.3726	-6.19026	-1.65525	-2.37494	-0.888098	-4.64082	-2.83499	-5.39465	-1.02706	0.955685	1.74217	8.18432	-9.51162	-2.51903	3.69382	4.05635	-5.84597	-3.98455	-2.01455	-4.69738	2.21021	4.09776	1.52678	5.3007	-1.75649	-6.93579	6.32996	-7.34602	0.592156	0.512771	3.5662	-3.8744	3.85654	-5.08506	-5.17709	-2.08797	-4.0786	0.942921	0.800002	-1.80542	3.08445	-2.49668	-5.45874	-0.0125598	-10.43	3.84408	-3.20197
5.01964	0.0210172	-0.0896957	-2.31538	2.63791	-3.57888	-0.0151742	1.50405	10.2389	1.35966	-4.55728	-7.19351	-0.299869	1.44635	5.17963	-7.40191	-1.49763	0.0987687	-3.69727	1.23388	7.13784	0.117792	4.7527	6.03651	0.426925	1.49818	5.46281	0.294988	-5.28344	2.51454	-4.67757	-4.6493	2.02925	-6.69933	3.13527	5.70484	-2.43188	-3.83264	1.76285	5.20414	3.89254	-6.90708	5.98012	-1.93943	-3.23372	-6.29379	-6.68062	-10.0796	-4.48475	-5.27371
-1.22442	5.3386	-2.04334	-2.86045	-1.27311	-3.03151	-2.88165	4.9266	3.73093	-3.73122	2.36853	-5.28534	-4.24588	0.0470664	-5.8318	2.18033	-6.54334	0.241857	-4.29348	1.36673	5.30425	1.55843	-4.793	6.52763	4.33483	0.613857	-3.14135	-4.45815	-6.35604	-1.69796	-7.66552	4.82166	-1.95485	-3.357	-5.55995	5.46768	-6.46377	3.47109	4.47021	-1.8415	4.70903	3.09296	2.91346	-3.44857	1.79122	-4.10898	5.08541	-7.92946	1.7578	-5.698
3.33913	-1.05101	-0.468142	5.69723	-5.83891	-5.89848	1.95691	2.43465	4.78791	-3.58302	5.59797	1.68375	-3.19997	-0.798614	0.129484	-5.11261	-5.87069	-5.80663	-2.97108	4.66413	-3.91338	-4.58093	4.99497	-7.31201	4.39668	-3.65236	2.03548	3.09144	-9.70083	-5.78016	-2.26937	1.41065	2.17554	1.35656	-2.04296	5.75789	-7.7042	5.76829	10.105	-5.04178	6.13674	6.18692	5.20463	-1.31669	-2.73156	-6.56441	-2.85399	-8.32564	-0.803973	-6.23172
-6.21398	4.75269	0.925318	1.92815	-3.02602	-2.76201	1.06241	-2.0675	7.97035	2.61769	-2.67762	4.30404	2.66677	3.6318	6.06054	-2.40225	-5.86107	-1.63983	-4.68594	-2.09259	-2.38672	-5.04542	2.83388	0.272588	5.39878	-4.27608	-6.39635	1.09053	-5.12285	1.74068	5.97771	-2.22679	3.55008	5.70229	-4.12503	-3.70487	-7.08522	-4.82372	-3.26899	-4.73961	-1.0145	1.37796	5.74927	-3.41651	-3.37577	-0.269857	-4.58029	-12.3549	-1.40061	-1.21729
-3.07731	-4.479	-2.37363	-1.82351	-7.21705	3.12809	-0.320398	3.15218	-7.18506	4.58869	2.10514	4.66361	-0.815047	-4.55919	-6.2111	-5.25317	2.13589	5.27047	-2.50551	0.544063	-6.22867	-3.84592	6.58781	-4.48347	1.54631	2.9151	7.40175	2.00449	-2.99967	9.05944	-1.02141	3.46063	3.89814	3.82216	-1.07815	4.14701	-2.5365	0.565464	4.90842	0.0536737	5.65049	1.03913	6.07192	5.14113	-1.94397	-4.49288	-2.50365	6.49682	5.31823	-1.25344
-1.97295	-1.38805	-1.5393	-1.43753	-3.14104	0.457204	2.20765	5.80701	2.0597	5.13358	-4.40356	-5.74039	2.01182	-2.00634	-3.86616	-1.15322	-0.405473	-5.23983	5.21731	-6.59063	-0.231578	-2.07532	-5.42195	-1.54507	-3.98938	-6.63908	-0.940958	3.0043	1.13418	-1.91689	-2.59744	4.41612	4.74327	-4.86123	-3.47576	-1.51589	2.28337	6.0187	5.82717	-4.91475	2.47112	-3.67298	-2.24745	-4.34598	-0.451098	1.00099	-0.752591	11.0783	4.58859	1.83075
-5.89652	-3.19271	-5.65869	-0.552864	-2.06847	-6.34986	-1.59437	5.6069	2.08151	-5.56662	2.84094	-6.41449	-0.974931	1.9989	5.88987	0.4242	-6.53888	-1.60628	-2.32961	0.821153	5.76222	-1.59181	-6.74578	-7.88915	4.46684	1.004	8.01731	-2.76351	-3.64017	8.1487	3.475	-5.55323	-3.90487	-1.30559	-4.28	2.76636	1.67666	0.48685	9.15493	3.24193	3.00096	-6.78745	-1.90598	3.95336	-2.20575	3.45586	2.08936	7.98559	0.702128	-5.14375
1.64722	2.98788	1.88843	4.37748	-7.33964	-5.74301	0.931106	-1.62944	0.908577	3.9768	-2.86471	5.74815	-1.83281	-0.961568	5.46933	-3.96725	0.027748	-2.59128	-1.58289	4.51881	-1.73724	3.42239	1.64968	3.20014	-4.14372	-1.76168	-3.11087	-1.48222	-1.8393	-7.42548	3.93209	-3.06417	-2.14272	3.97755	-5.51852	3.43019	1.57926	-3.59164	11.515	-1.07122	3.84758	-5.32006	4.60287	-1.33814	0.470878	11.2001	4.49061	8.45141	-0.117876	4.02477
-2.94494	7.20645	-3.04992	-1.36653	-5.38331	-4.68971	-1.99143	4.84392	0.523938	5.20058	4.30378	5.19548	2.86536	3.0134	0.108881	-1.29738	-3.26732	1.19762	0.460349	4.84756	4.95057	-3.45984	-3.7543	5.66577	2.42761	-6.44783	-2.82725	-3.06047	-1.70295	8.5297	-6.2667	4.47378	-0.0869827	-0.681161	-2.92073	5.47384	-8.32641	-4.7298	9.25484	-5.55723	1.73842	1.29445	3.33739	4.15356	-3.65507	3.42144	-2.23259	4.32447	-0.412795	0.559404
2.20132	-4.60017	-2.66036	1.86132	-7.50149	1.72459	3.06076	2.79437	-7.30236	3.96617	-2.51939	-4.05233	0.0980789	4.06672	2.78957	-2.52195	1.96639	2.17314	5.71097	-0.957604	-4.87025	2.51702	-5.6431	-5.73386	-0.776198	-2.26928	-8.06666	-3.75685	-6.89592	11.1114	-7.50392	-2.79869	-0.260034	4.04582	1.4121	3.70327	-1.98912	-1.246	1.66032	-1.67981	5.27642	-0.595021	4.31907	4.79355	0.0476307	4.05669	4.53525	-9.39518	4.87112	-4.93229
1.14351	-7.21379	-1.8261	2.29979	-0.71308	-4.25637	-3.20973	4.42105	-0.311823	-1.67166	-2.20132	-6.06513	-3.01202	4.58927	-3.42519	-0.292688	-0.374834	-4.54937	-1.65828	-5.59329	3.96975	-2.41595	2.70586	-4.55725	4.513	-2.11955	0.322758	-3.39638	-1.47206	-0.203428	3.25288	-1.15944	-0.0765404	5.06352	-3.98802	4.18946	-5.3922	-5.88239	9.58678	-0.350684	3.57199	-5.58408	5.54215	-2.63139	-3.47196	1.6938	-1.68214	-7.84498	4.82104	1.51716
3.00589	5.51665	-4.35164	4.68353	-0.36791	-3.9906	2.84785	3.73835	1.58557	1.93141	-2.96166	3.18435	-2.04437	-0.844514	-4.66105	-5.83679	3.56831	-6.09185	-1.88174	-2.90419	-4.88049	3.46324	4.8233	-3.69941	5.13137	4.64282	-3.93754	-2.48777	2.48647	-3.34119	0.465228	1.42462	1.26669	-0.86924	-3.74001	-0.242988	0.20746	-2.19698	4.01582	-4.83637	-1.31677	1.31585	5.1366	-0.0599619	3.0103	7.17199	-3.25989	8.05941	2.43914	-5.28601
-1.53132	-1.83325	-1.95959	-1.03813	4.08263	-4.38852	-2.96454	5.20287	8.27157	-1.33086	2.25111	5.99824	-3.75315	-3.39524	3.77764	-6.9961	5.67267	-3.10029	-0.921287	-2.05418	-6.35806	4.86574	3.08426	2.79233	-0.848431	-4.83561	-4.93823	3.63557	3.3066	11.9311	-8.63679	4.85065	4.96389	-5.87178	2.42153	-4.81241	-3.42961	-6.52705	10.1764	-3.38978	3.75292	-2.3506	6.09401	4.66692	1.90497	3.62172	0.0586088	2.08857	-2.14864	4.6742
-2.06231	0.49525	-2.60932	2.72288	-6.16887	-5.19119	-1.19881	3.61763	0.00150492	2.60101	-3.81212	5.54539	4.18399	3.68607	8.59159	-4.46988	3.34835	1.12261	4.51807	2.62324	-4.99479	4.27817	-6.54294	2.71165	4.74083	4.78149	6.03621	-0.276865	-1.23208	3.4137	-6.68504	3.40522	-0.127676	-1.82818	-0.611836	5.99882	-5.33758	-0.978002	11.0985	0.451396	1.92273	-5.27122	-1.59193	-4.94633	1.88726	2.40696	-1.69573	-6.42744	2.62151	0.711881
6.0242	2.08548	-5.28752	1.67721	-5.19741	-1.9264	2.09198	4.22082	-4.11002	2.44967	2.84304	-0.0865188	-6.1852	1.54903	0.896953	-8.47479	-2.85566	3.93137	-0.470465	5.19753	2.64823	2.87578	-6.20061	-5.20533	-5.18784	-2.93058	-6.24777	4.42554	-4.81714	0.00740892	-4.03639	-5.94709	3.09398	-5.18888	-1.15285	3.92769	-4.10159	5.35858	4.61495	3.14478	1.47747	-5.1349	6.04666	1.06398	3.05108	-3.04427	2.22255	-11.4488	-1.38161	2.0136
4.2829	-2.34524	-3.83449	-0.36535	0.185915	0.150178	-0.927896	3.50718	4.69188	-4.76756	4.01945	-0.990013	3.55308	-0.160319	6.9092	-6.89124	5.37339	-3.12267	2.88032	-2.95619	3.19042	-4.01309	3.7522	-4.51122	-1.51812	-3.91212	6.16917	-4.3288	-2.54068	1.7339	5.80899	1.82382	3.92685	4.95734	-4.2258	-4.58367	-6.73966	5.78109	2.3228	2.71197	-3.24096	-4.81877	5.22201	-0.152223	-1.92406	4.58401	-4.86261	-6.94857	-0.167461	-3.16005
-4.5773	5.75336	-5.37559	-1.28829	-3.75854	1.56423	2.82233	-0.650371	4.99741	-2.3296	4.24926	2.63902	2.52605	-0.057175	6.15103	-8.3495	1.88845	-2.52295	1.15644	3.8749	-0.101999	1.25525	-5.92911	-2.36803	2.64442	-1.06842	7.44463	-4.06458	-10.0969	4.96192	0.149498	4.58721	2.23707	3.16937	-0.673537	4.79	-5.85423	-1.10828	2.95824	2.67285	4.66647	-1.34537	4.02614	-2.85884	2.42884	2.55384	-0.0140352	0.333036	5.21439	-6.07505
-0.279418	-4.58092	1.23599	1.25852	-2.68893	-5.7127	2.1604	0.329638	-6.79211	3.30957	4.14896	-5.69338	0.740688	-2.06487	-5.85104	-3.86702	-8.76329	-0.216186	3.5561	0.902267	-3.52354	-5.4414	-1.48054	-7.42867	-4.09082	0.599805	-1.88385	0.902352	-1.56987	2.71171	-7.33872	5.03093	1.12151	6.50191	-2.12724	3.33605	-6.2887	2.70876	7.08429	2.40614	-2.38051	-6.10458	6.45393	4.78732	1.41647	4.96971	-2.48717	-0.253534	5.45956	4.15641
-4.43875	-4.2717	-4.63962	2.44564	-1.18595	4.01512	1.81131	2.88024	7.53219	-5.71174	4.84712	1.61095	-1.31969	1.00791	6.61571	-7.28755	0.831917	3.71035	-1.01008	2.56438	2.42081	-5.06987	-4.12279	4.66946	-2.28544	1.39728	5.30585	-0.312978	0.905956	-3.76082	-6.74648	2.00909	-2.42284	3.99231	-4.09262	4.27584	-5.14397	6.86372	7.56707	4.15263	-1.8452	4.13576	-2.32779	-0.32415	0.451784	5.48791	4.8155	-10.271	0.845459	-4.80167
1.8701	6.14844	-4.6422	-0.70369	-1.45525	-4.91937	-0.229237	5.84216	-9.35398	-5.62854	3.07875	6.30982	-3.5936	0.285402	4.82325	-9.61541	-4.17485	4.08913	2.42727	-0.811236	5.71923	-0.888756	-4.84245	-4.49509	4.85738	-1.96873	-5.06994	3.74909	-6.76027	5.11779	-4.56047	-0.497643	-2.7727	-0.00946207	-4.45383	4.39221	-2.73757	5.86579	10.4884	1.8564	-0.406662	-2.68076	-1.24336	3.7142	-3.04684	6.89042	-5.24855	0.281717	-3.49368	1.64424
6.23885	0.258196	-2.7022	1.27976	-2.4779	4.50165	-0.388628	4.84005	-2.6809	5.00173	0.350405	6.83405	-4.64342	0.867134	-6.45804	0.312237	-6.69341	-1.58605	-4.02803	3.54642	1.3655	-1.87321	-5.05267	2.60191	3.31907	-4.63085	-2.866	-2.20262	-1.97339	-2.13732	-6.04223	0.166116	1.3197	-2.92174	3.19858	5.13903	-6.79608	-6.17682	2.80858	-3.13019	1.14163	-3.21494	3.8872	-3.4131	-1.42308	1.26692	-3.03822	-12.0125	3.2533	-6.2996
4.31116	0.770868	-3.73784	-0.615738	-1.57754	-0.441775	0.671899	3.74174	-2.81743	-5.48716	-2.38707	-4.42876	-2.49106	5.43808	5.54089	0.865069	-2.24352	1.97756	-1.27427	-5.19025	-6.19637	-2.5213	-5.33432	-1.3013	-5.26897	-1.39841	1.61102	2.1662	5.27362	-5.11746	2.03352	1.59378	3.3359	0.299726	-4.12574	1.58392	0.487178	5.20948	13.0304	-4.57368	5.4136	-4.94242	-0.218821	4.79299	-2.9495	-1.64772	4.91288	-7.49567	3.54159	-2.72329
2.73206	-1.14944	-3.5185	2.78279	2.22693	4.06282	1.07499	4.96366	-9.73702	1.8207	-1.69202	5.96932	-3.5143	1.16063	5.20968	-7.1759	7.4145	2.07195	0.450882	3.31057	-6.88483	-3.94366	-2.22427	3.67404	-4.46668	2.78278	-8.74283	-3.90857	-5.43234	-7.28815	4.84488	3.55227	-2.50838	3.24747	-4.9214	4.40416	-0.457418	3.98819	9.29914	-6.1532	4.34951	-6.07287	4.51077	-3.927	1.24169	-0.645281	-3.84734	-0.263266	4.45268	-4.2875
2.71152	3.91509	0.288796	-3.07907	-7.86904	2.95689	-1.52887	5.91658	9.81496	4.85965	4.77913	-2.4122	-2.28161	4.76912	3.40476	-6.83246	-4.42975	5.99358	-1.26023	-2.11307	-4.10607	4.19802	4.64762	2.32037	4.11866	2.50741	4.67053	-1.26609	-5.02627	-0.70359	-7.60186	1.25402	2.50158	7.51844	-4.64181	3.11745	-2.13065	5.41483	8.44558	-0.442475	1.9865	-2.83985	5.82372	1.62039	2.15931	1.38646	5.61714	1.28059	-4.23976	2.06395
0.577436	6.64015	-3.97359	-1.50903	-4.63798	-4.23115	-2.37435	6.48234	6.6742	5.58763	1.08047	-0.164165	4.18982	3.03201	-1.67048	-7.11412	-4.40619	3.0237	4.45429	4.3798	-6.58739	-1.16803	-4.51952	-0.764918	4.49106	-0.284577	-4.59356	0.309909	-3.95986	2.60839	-8.01395	2.23881	1.37982	-2.62025	-5.50595	4.57401	-7.29704	-3.39946	-0.193268	3.75133	3.38152	5.89756	2.26111	-0.654829	2.23211	4.79748	0.367641	-11.8421	5.83714	3.5806
4.657	-0.179268	-2.22537	2.2047	2.63196	-4.9508	-2.49619	2.11063	5.46051	-6.03868	5.76478	-3.74289	-4.26026	-4.41788	-6.88213	-4.00146	-2.37806	2.54238	5.03501	-0.497314	0.0309316	-5.29441	-0.359659	-5.26996	3.48147	-1.16322	-2.01608	-2.74568	-3.61242	-5.77565	-1.74006	3.75068	1.5816	0.32823	-3.50141	-4.07884	-0.468472	-3.96916	-1.34345	-0.75896	0.274201	-6.19845	6.11305	-1.76734	1.63368	-5.31744	-6.20439	8.0432	-1.13559	1.81593
-4.97231	-0.0222157	-2.46073	0.965272	-5.03466	-2.86531	3.29274	0.347439	3.94451	-5.69791	-0.359932	4.24938	-6.70438	1.01928	-1.82808	-4.6159	-3.62575	-1.65815	-0.885443	3.7237	-5.06167	-0.133683	-3.99414	-5.62475	-5.94431	-4.0144	3.04659	0.339753	0.474664	-0.902609	-5.28826	4.6418	-2.37563	-1.528	-0.423483	4.78894	-1.89241	-5.95904	9.37752	3.25513	3.04951	-2.98561	6.04265	4.60386	-1.83686	4.37636	7.20477	-10.5726	4.34555	1.98893
-4.31723	4.47172	-5.03152	2.56387	-6.84439	0.73114	-3.87629	-3.79366	-2.73873	4.17718	-2.41148	4.58804	-1.2785	0.524895	5.17838	-5.91586	-1.63099	1.53438	4.42216	-3.71607	-3.865	-4.36535	-6.28188	-6.10886	4.18034	-0.726501	4.26282	0.235195	8.22926	2.50849	-5.61366	2.81033	-0.448947	5.29366	-2.60312	1.19449	-4.25068	-5.99169	8.47092	-3.91061	-0.607243	-6.50661	-2.29944	-4.15423	-1.38093	-8.1291	5.37093	-12.7317	0.633586	-5.08501
1.45013	-4.47435	-2.81644	3.3876	-1.28528	2.93443	-2.55916	-1.69969	-7.63401	-3.44189	-0.664559	-2.6493	-3.14314	-2.71373	5.40666	-5.51	-1.65922	1.26859	-1.10396	-1.3975	-6.18645	-3.74316	-5.88052	-3.49796	-1.52629	-2.28877	9.2047	-4.67695	-9.2788	-5.12782	3.96071	4.78854	-3.35779	4.93058	-0.606514	4.42532	-1.86854	4.91757	7.97928	1.99138	4.70416	-4.34168	0.706237	-2.59377	-2.44586	2.27579	-4.69524	4.95797	-3.5986	-3.05758
-5.07729	-2.70135	-3.68188	2.35097	3.45907	0.479124	2.73946	1.95125	5.67826	-7.04981	2.31064	-1.39516	-3.91669	3.48442	4.26393	0.234576	-4.70576	-4.59893	-3.06792	-3.02472	-1.70962	-4.04028	1.8819	-7.36687	3.02671	-4.62683	-3.03923	2.15409	-1.06756	6.54662	-3.05322	4.211	1.16405	-5.00236	-2.56404	5.48834	-2.9898	2.66516	-3.85188	-0.119507	4.14408	-5.58638	-1.50799	3.96069	-2.59248	-4.35632	2.49014	-10.2647	-1.73376	-1.08532
-4.75916	-2.0388	-2.72532	3.96161	-5.77923	0.261468	-3.1156	-0.354316	-0.0858247	4.90418	1.68178	0.0428039	-6.20609	-0.0384381	6.17945	-10.744	-8.05128	-1.65805	-5.16707	-5.0325	4.60817	4.11465	-5.46238	-2.32091	-3.9146	3.58972	1.01619	0.581588	-0.157985	7.20375	-5.76832	-4.33006	4.44375	2.40197	-4.13215	3.95562	-0.474522	-5.23263	1.60796	-4.72205	5.30908	2.63847	-1.68092	-1.99774	3.01184	-0.678744	-5.27277	-6.53205	-1.78429	-3.49731
-4.29962	4.96998	-3.81595	3.68001	-4.24234	-2.2241	1.59324	-1.82743	5.19872	-1.13435	4.07474	-5.83109	1.98896	-2.96487	-4.44481	0.236045	3.71443	1.19413	3.37893	5.6383	1.52567	-3.43322	-6.09412	-6.09663	1.09816	0.107776	-1.37507	-4.23412	7.67927	-1.78693	-7.48778	1.15542	1.43154	-0.404562	2.50476	1.76888	-0.154672	-1.02686	8.69804	-3.86956	-5.34203	-5.66109	-2.87673	-4.98204	4.37808	6.06571	5.60834	8.0762	-4.63419	3.39319
-6.88078	2.11822	-2.82981	1.6025	-2.27027	-0.894117	1.70525	-0.792344	7.3131	2.3419	-0.964191	-3.90752	-1.41517	-2.30039	6.29851	-5.35862	-5.17776	-4.36164	-4.79468	3.26715	0.437541	3.32254	-1.18847	-4.36424	-2.85555	-3.65369	3.58799	-0.394192	-7.50893	2.56509	-5.34254	3.59182	2.60201	-0.226174	1.55994	3.28292	-5.78497	3.91197	6.33557	-1.8764	1.66142	3.27753	1.21332	3.77776	-3.27951	4.72921	0.583284	-10.3447	-1.29129	3.9545
1.05475	2.14152	-4.6944	5.66772	-0.150444	3.92288	2.05122	4.81913	8.31151	6.53939	2.0889	-5.44788	-5.50074	1.91184	8.66576	-4.45044	-5.20448	-0.37676	2.77079	0.970992	-3.63091	3.5787	-6.85693	2.6002	-1.21461	-4.54183	-7.53503	3.43653	-1.89918	2.76291	4.94588	5.26331	-1.97914	4.66216	1.1826	1.25905	-2.58284	-6.31013	8.64877	-1.95096	0.0744698	-4.29176	4.42933	4.52926	-2.66733	0.304117	-0.802845	-9.4358	-1.76632	-2.87493
-3.18842	0.161125	-0.303839	3.86383	-1.37885	2.97673	-2.99547	1.59208	0.407676	2.47128	1.5661	-5.05917	3.93657	3.72736	0.888364	-0.911421	0.646944	2.44766	-5.58642	4.14349	-3.78341	3.43414	5.14376	-5.87132	-2.85546	-3.84848	7.03127	2.34396	-6.13988	5.51109	-3.02576	-3.40496	-1.75353	2.19281	-5.56991	3.7024	-9.01824	6.70583	5.68286	2.47106	-3.43016	-5.99879	5.68695	-4.24082	-3.41323	-3.08333	-4.86686	-9.12519	4.54035	1.16025
-4.70755	-4.09952	-5.12076	-0.0320261	-4.72303	2.89706	-2.86116	-1.95244	-5.13798	5.40493	-5.16169	5.5684	2.05525	2.61104	3.1157	-6.2463	-4.16123	1.93987	-0.791834	-4.81879	1.07001	5.82889	3.66638	4.78031	4.60872	2.7924	5.73505	2.17723	-9.01922	-9.4386	-6.86716	-2.02194	4.38657	5.97055	-4.88846	3.67076	-4.26671	-4.90668	10.3451	-2.00041	-1.71127	-4.10302	-0.70025	2.52239	-1.94748	-2.05123	2.37174	9.63253	3.77785	0.975349
-5.29884	1.58788	-2.62536	-0.573186	-4.58506	4.09507	-1.31174	-2.45942	4.56929	-0.469279	-2.29988	-4.37808	-1.08401	5.36403	3.41349	-3.71821	3.20743	-1.66973	1.56354	-2.0807	-2.4589	4.03929	-2.0901	-4.87134	4.50642	-3.83228	0.064046	1.69524	-5.26238	2.3699	1.62728	2.5497	0.788634	2.4791	1.12385	1.07552	-3.17062	-0.85208	11.2591	-3.49378	-0.569359	-7.22949	1.04316	-2.30651	2.3435	3.57262	-6.76629	0.576263	3.34011	0.813892
-5.12904	2.15984	-5.55438	0.583937	-8.82081	3.56702	-2.83651	5.47819	-6.93448	-1.23751	-1.10721	-5.36724	2.82612	4.21652	-6.63181	-2.75017	-4.63652	-5.93441	-1.67019	-1.96627	-5.66745	3.914	-5.96759	-5.93315	-3.77885	-4.1535	5.72925	0.984432	-2.04766	-5.30591	-0.538436	2.46059	2.79045	-3.43373	2.04914	4.4071	-2.1498	3.48154	4.30972	2.93669	-0.994745	2.76947	-1.75333	-3.76612	1.41298	4.75289	1.6038	3.52099	-3.04799	-6.05362
6.13558	4.89026	-6.22828	4.36904	-4.79931	0.586157	1.17098	1.30526	-1.84835	-0.587296	-4.78909	-3.39939	-2.20707	-2.4729	-3.03426	1.02748	1.03222	2.91205	-1.30776	-0.850617	2.50614	-4.36756	-5.36859	6.7849	0.0369368	3.53196	7.14621	1.8688	-4.59471	-7.48085	-5.12648	-2.21937	1.54142	-2.21627	-2.2899	-1.98669	-8.51812	-0.446225	-2.90974	-1.17845	0.0078869	4.42018	3.02951	-4.10696	2.99717	6.7083	-8.13937	-6.98781	2.36061	4.03488
-0.942995	5.23826	0.536365	2.41111	-6.06824	-1.14251	-1.56339	1.24398	-0.226087	-2.07378	5.61516	-4.34619	-0.566653	1.57443	5.86836	-2.70078	-2.89821	-1.2126	-5.0375	-2.08829	5.29351	-4.30938	-5.4797	1.52147	-3.84585	-3.09505	6.50359	2.50445	-12.7275	-10.4368	-7.87091	-4.01691	-2.11155	6.93876	-0.249976	-1.27993	-5.0378	-1.22962	9.0758	-4.72512	2.97358	1.53301	5.82455	-4.55508	-3.00776	-0.172227	4.298	-8.24739	2.19557	-2.60248
4.72052	4.8195	0.969934	-0.392342	0.635164	-0.676418	-1.67503	-0.568157	-6.21777	3.95832	-1.53405	-5.22007	-3.39854	1.08868	1.30154	-5.0309	0.553591	4.17561	-3.31928	2.24633	-6.83619	3.28912	-5.51878	-3.39118	0.529989	-2.70003	-2.10787	-0.100315	-3.8248	8.61992	-7.76484	-5.77494	-2.2591	-4.71264	-5.31749	-4.96134	4.15896	-3.66432	10.151	-0.54195	4.80796	-1.69472	5.24103	-1.14241	1.60241	-5.12345	4.77146	-12.8716	-3.42022	-3.79073
-5.46281	-3.52159	0.149717	3.7485	-6.75605	-4.15926	1.76655	-1.43727	5.01459	-3.24697	3.22869	-1.17005	-6.89015	-2.78325	5.55968	0.344612	5.63746	-2.4685	4.73813	-1.23901	-1.52468	5.66701	-4.5009	4.1552	-0.193498	-3.47523	1.65361	-1.405	-3.34833	-0.696901	0.470901	6.2683	-3.20815	3.54448	-4.50353	1.34545	-3.46176	5.00944	7.24192	-3.82082	-1.24535	-3.53523	6.30086	1.64646	1.43916	2.80829	4.84686	6.3356	3.84582	-4.82351
-6.54416	-6.35003	-5.0354	3.3517	-3.8657	-2.00935	2.03548	3.5641	-3.71447	5.94809	-6.23211	3.92679	0.327442	0.77221	3.6751	4.02677	-1.94704	1.80633	4.01574	2.47788	2.85492	4.53831	-4.76152	4.73571	3.60195	-5.80765	-6.67416	0.255358	-7.91575	-0.822404	-7.0908	3.87943	-3.11413	4.26893	-4.82182	1.49244	-1.6383	-5.19446	9.6529	-0.395279	4.07654	-6.86767	5.90043	-5.83799	-2.76664	-6.41041	-3.82014	-7.73503	3.16387	-4.33078
-5.36345	2.83785	-2.63853	3.86623	-3.42268	1.95186	1.87081	1.41672	4.25695	0.347673	0.97618	-1.62609	-0.513499	-5.41035	6.23883	-2.58103	2.31366	4.05815	-3.47056	0.506175	-6.41788	-3.77425	-4.94193	1.04723	4.20487	0.64316	5.91925	-1.02758	-4.22525	-0.62817	-7.80557	4.84597	-1.85711	4.26337	-4.87883	1.45472	1.7836	-5.86833	9.25483	-2.96019	-1.64751	5.3642	-0.0517193	-4.9449	-3.0957	-1.20709	-3.53239	-14.2024	-0.701633	0.246757
-0.0308037	2.61623	0.171801	-2.43162	-4.03813	-5.37639	2.5293	1.66728	-3.41146	-2.64599	3.65187	0.628068	-2.0063	-1.22353	2.4202	-6.45984	2.64971	1.9128	-5.20747	-1.40161	-1.05429	3.78164	4.21822	3.51414	-3.92103	5.74148	2.04667	-2.83214	4.77246	2.75576	-1.54622	-3.92049	1.52245	-4.65579	1.06093	4.71674	-7.02281	-1.96925	11.4552	-4.53703	-2.46003	-2.65177	5.80856	-4.0954	-3.78352	4.63364	-6.08816	8.94518	4.79031	-3.01635
-3.22022	5.54914	-4.25836	0.126757	0.0163587	-0.836534	-1.7504	3.5498	-2.49222	3.56478	4.70938	-4.91645	-2.6895	-3.29439	-6.06604	-4.16104	-8.55959	2.19494	-2.42649	4.83285	-3.13868	-3.50875	1.41067	-5.59978	-4.85036	-6.09211	8.26197	-1.90307	-3.04925	1.06383	3.23615	5.06734	2.2047	2.10282	0.916798	4.27622	1.95049	-1.67259	8.70289	0.667022	-1.12222	-4.99743	-2.29109	-1.90778	1.77134	-0.0825935	-2.61245	7.45277	4.46557	5.09763
-0.812459	1.37506	-0.836642	3.19629	-0.982213	5.60796	-2.21831	0.908541	-5.23323	3.27736	-2.72748	-5.12765	-3.18818	-4.20167	3.72235	2.05368	-1.57741	3.0357	-5.90161	-0.882516	-1.30883	4.03859	-5.54736	5.26766	3.74649	-3.90074	-3.46712	-2.69383	1.1306	-10.2757	0.0295075	3.36017	2.84819	-2.35561	0.572116	3.08983	-6.29582	-5.0971	-2.76773	-3.94436	-3.27221	-5.93249	5.24008	0.158289	2.0995	-4.53395	5.55122	8.65433	4.75578	-4.89383
-0.990299	-2.60287	-1.23393	2.94195	-6.90222	0.926988	2.4814	4.91	-1.79912	-0.536945	-1.2368	-7.00642	-3.73141	2.3153	-1.15401	-3.0602	0.625975	5.93362	2.04438	-2.31335	1.9995	3.88215	-4.8164	-5.37237	-4.40363	-4.15657	2.74006	-3.90163	-6.14423	-9.00097	-8.15549	-2.88283	-3.87833	3.76615	-5.00266	4.07249	2.60404	5.91904	11.0491	2.97961	-2.08932	-6.72824	6.2957	-4.07632	3.14016	-7.22555	-5.52156	-7.56216	5.20777	-2.28943
3.0717	3.89025	-2.18118	0.0833282	-2.01185	-5.77859	-0.529771	3.32233	6.0366	2.35687	-7.49768	7.21742	-3.10742	-4.44944	7.63158	-5.52806	-4.45967	2.77983	2.50146	-0.45006	-3.26104	-2.39495	-6.53809	1.02662	-2.48979	-3.57095	-5.81233	5.74622	-7.86661	2.00216	-4.00763	-4.59855	2.83401	-3.06293	-2.68202	4.02259	3.96276	6.5175	5.95409	-3.07697	2.95127	5.40479	3.89649	-0.124386	-2.19291	-5.91492	3.29272	-9.2145	2.19584	3.72486
4.16277	1.6656	-4.09502	4.43164	-1.63107	4.42218	0.648257	5.95489	-4.76359	-4.5148	3.8738	0.115343	-1.62367	-2.47095	6.92234	-3.26329	4.5396	-5.26389	1.61442	3.94078	0.633554	-4.06257	-6.81587	3.47394	-5.32303	1.40622	2.38953	1.68366	-3.41189	2.50198	-4.01425	4.80764	3.9661	2.06349	-3.40134	2.15997	-1.93789	-0.304206	10.3998	-4.22325	4.92673	1.53212	4.82207	-3.68051	-0.278008	2.35279	5.46856	7.20791	-1.81162	-1.17249
4.7602	-4.62933	-1.18367	1.07428	-0.946108	-0.520345	-3.01987	4.51235	8.90255	3.40025	1.97665	-4.52025	3.52273	-1.21454	5.39769	1.42874	6.33929	0.827533	4.00115	-0.452917	-0.129133	-1.50694	-4.71819	3.77053	-4.93996	-4.0372	6.80783	-2.87789	-9.15912	4.26498	-7.35	0.0840797	3.34837	3.02699	0.48593	3.92977	-4.32712	-2.85536	11.7989	-6.62431	1.27101	-4.33309	6.02604	1.90907	3.376	4.70406	6.7425	-12.2212	5.31154	-5.03948
0.776468	-3.99429	-0.00217748	2.92867	-2.09281	-2.66258	-3.47746	-0.168198	1.9887	0.974351	2.16548	-5.47347	1.2335	4.56184	5.41262	1.78481	2.03854	5.13434	3.48285	5.2114	-0.0384928	3.74518	3.77856	-1.41921	4.9538	-2.92157	-6.16261	-0.0820005	-2.55152	-3.92123	-6.47983	0.359558	-3.50045	2.03708	-3.13802	3.95319	-3.47054	1.76921	9.74351	-0.171787	-3.0774	3.8328	5.51079	-4.01415	2.74526	-7.27013	6.18807	-10.4097	-1.21215	3.60953
3.81077	1.37933	-4.28065	3.50755	-3.16137	5.28088	2.9777	1.41451	7.3677	-1.63071	-6.06502	-6.81602	-2.90545	0.266553	6.62778	0.782384	0.974026	5.08814	-4.08209	-2.98632	-5.64879	1.96643	3.34251	5.52554	3.74938	-3.94601	-0.142088	0.823424	-4.47052	1.65689	0.355706	5.71971	3.71071	3.17025	-4.76224	2.238	-5.27904	-6.08313	10.4221	-0.228572	5.35389	2.81342	0.404437	0.28818	1.02454	0.850571	-3.11639	5.30625	4.78396	1.91253
1.45902	-3.10836	-6.2417	1.8894	-3.92808	5.02217	-2.9667	2.29343	-2.98719	3.52399	4.43751	1.66079	-4.37739	-3.69708	-3.93287	-2.02531	6.63712	-4.35434	-6.00951	1.13257	3.67624	2.11603	-3.16408	7.45033	0.951374	0.226699	3.53879	-3.5159	-5.90885	-1.13939	5.40491	-4.47173	-0.616379	1.63336	-2.1173	0.414438	-6.42081	-2.05688	9.27291	-2.06954	0.0904282	-4.26691	5.42811	5.02112	-1.04723	-2.46332	4.60293	-1.927	-0.464364	-3.30498
-3.45493	1.27737	-3.06209	-1.23113	-3.46983	3.85091	-0.802669	-2.15268	-5.7871	-4.51815	-4.81904	-6.35491	-0.597784	2.58687	1.5766	-8.72921	4.51323	-3.34992	2.96414	-4.26471	-0.0103286	-5.37057	-4.88732	-5.8756	1.56089	-2.90567	-5.70004	-1.93131	-6.80092	4.92248	-6.51944	3.45411	3.91711	-2.83082	-4.42207	6.31141	2.09123	-2.72059	2.46388	3.00444	4.266	3.67909	6.67377	-3.80031	-1.37836	1.13379	2.31355	-13.7211	3.53824	-5.24311
-0.413263	-0.219628	3.46248	-1.69	-2.53998	1.8461	-0.981416	2.09891	9.01273	1.46324	1.59437	-6.41862	-2.80787	-1.68391	-2.48657	1.95678	0.943385	3.24426	3.94173	-5.07505	1.29337	-4.8243	-5.25082	1.39917	4.66374	1.70389	6.14062	2.70724	-2.33047	-4.07752	4.74335	-4.8962	1.04603	1.53347	-4.49618	4.23071	-2.6113	-0.00666688	11.4082	4.93455	-3.90655	-4.60632	3.81599	-1.43769	1.95402	0.0424252	-6.42023	6.9582	4.74591	-4.29077
2.85655	4.95852	-5.84841	-2.10047	-0.304144	0.40761	3.3733	4.84333	6.43933	4.58509	-0.0434096	-1.59727	-0.271755	0.912301	-6.08357	-0.0704637	6.26062	-4.55933	4.46857	4.42105	-3.49568	-4.61841	1.23023	5.16031	4.44392	-1.95496	4.257	-2.88119	-3.1655	8.34431	-1.96477	5.4812	0.556491	-0.762103	-4.42072	1.44396	-1.57369	3.80862	-3.09835	-5.13227	-4.05434	-4.98113	5.86732	-1.36848	-2.67042	-5.91381	4.84929	0.835645	-1.57881	-1.11294
-4.40381	2.69412	-2.02144	-2.0871	-2.86229	-3.70797	0.91255	4.74796	2.86956	-2.51122	-2.90358	2.43062	-6.652	-0.214692	-5.22769	1.49409	-4.6245	1.47622	3.94591	3.51697	4.87848	-3.1224	-6.00721	-6.70348	-1.82652	-4.47682	8.27781	-3.07394	-3.09727	-9.71424	-1.2765	3.89338	4.21112	-6.7562	-1.88524	1.5611	-1.92703	-6.15309	12.3616	-0.472187	-3.03658	-1.36533	1.54316	-0.122093	0.478904	3.98828	-4.57835	4.78517	2.47504	-5.10322
-0.0218086	0.271522	-4.02871	4.60766	-0.5485	-5.93772	2.92877	-0.619433	7.07354	-5.06161	2.31791	-2.74551	-1.33434	-4.99853	-6.71996	-7.59119	8.37513	-1.30149	5.18685	-0.910362	0.150287	2.59044	4.08128	-4.19024	-2.88707	-2.64239	3.25771	-3.42573	5.45022	-5.12064	-8.0459	2.39417	-1.48418	6.68227	-2.42011	2.63994	-8.18563	-2.91878	9.38841	1.182	3.13012	-5.88952	5.19745	5.27735	-2.81504	-1.95532	3.64173	-9.96948	-0.324234	-3.6907
-2.40554	-2.44015	-3.95137	3.67718	-5.71413	1.09409	-2.88661	1.68016	5.10885	-3.53942	-1.07773	-6.28935	1.21507	3.3783	-5.73432	-6.4824	1.44971	0.823228	2.28987	4.53623	-4.13911	-5.86175	-5.44791	3.62118	-4.42221	2.46836	0.636683	-1.14272	-6.2635	-1.77734	-6.31903	1.83725	-4.51229	-6.18342	-1.5274	4.59843	-6.81891	-3.58577	3.53741	-2.72373	3.97322	4.27371	-0.249047	4.39151	-3.72539	-4.03536	-0.859734	-5.78356	-1.33365	-0.267917
-5.46506	-2.27291	-1.58996	-0.785718	-2.22382	-4.85974	-0.489767	-2.73054	3.24683	4.52641	-0.949006	1.49116	-2.79197	-3.93466	6.61039	1.26161	-4.87789	-5.95302	4.4957	2.81019	-1.96254	4.3757	1.6453	1.59287	-4.84249	-3.37247	2.28245	-2.41228	-0.357605	4.79256	-7.92055	-0.561032	-1.13909	1.69069	2.05755	-0.0904416	-0.0685328	-1.92795	9.66297	-3.67219	-0.315687	-6.08897	5.17263	-4.02955	-0.851162	0.194755	-1.22605	-11.9393	-3.36811	0.393681
-6.62746	-0.464895	-2.74914	-0.423901	-6.86442	-0.217135	2.4514	3.89151	3.95144	5.01937	4.62564	-4.35076	-1.71469	-3.58828	5.96397	-5.75504	3.74684	4.58904	1.9678	4.46135	-0.775236	-4.16247	-3.52244	1.75281	3.2815	-4.86649	4.37252	0.427365	-3.91049	2.57758	-0.590878	-2.76604	-0.0326497	6.75514	-2.86906	-3.48629	-1.71042	4.83889	11.9481	4.58136	3.46549	-5.35314	0.513467	-3.66051	-1.75982	-4.11299	4.75712	-10.3431	5.5212	-3.52825
-1.70535	-0.799485	-3.57202	-0.486697	-2.82104	-2.18205	-1.46932	0.0698047	-3.61578	1.08195	1.08971	6.55062	-3.17286	-2.33651	3.79867	-5.06001	3.46721	4.64833	-2.62436	-5.3363	-1.42291	-3.49994	4.62677	-5.43389	4.44367	-6.60253	-1.57816	-4.76858	-10.162	0.468469	-7.12414	-4.30069	0.588481	8.0772	1.11064	1.18884	-4.58169	-4.85439	6.49464	1.57346	-0.794896	-5.31181	5.50468	3.92229	-3.31594	3.43692	-6.70437	-7.99899	-3.45937	-2.40133
4.56422	-0.902288	-4.05929	1.16971	-5.39595	-5.31928	2.18024	-2.13443	-0.639732	5.35128	-4.30139	-0.101932	-5.49525	-0.620256	5.68434	-2.14223	-2.79478	-3.65522	5.02585	-4.62798	3.58121	-1.89353	-2.03367	5.83268	0.795972	1.02802	2.61015	3.38218	-5.00168	-0.226301	-4.8602	-1.16679	-3.77277	6.12183	-3.38843	3.63223	-5.8218	-3.08305	8.07821	-4.39798	5.22446	-6.01104	2.61073	-4.43245	3.57904	-4.54799	3.19636	-5.53314	1.05596	-4.21559
-1.58448	0.745882	-2.10734	1.26631	1.45491	1.33285	-0.108236	4.20161	-4.96417	4.2776	-3.59024	-6.19114	-3.11294	-3.60691	4.17601	-8.4378	3.98392	3.27646	3.57901	-0.777813	-1.14166	4.20965	-5.53999	4.95817	4.78996	1.82792	7.21308	-0.49155	-0.135614	-1.66417	4.84778	0.0246485	3.52623	3.64906	1.11113	2.01819	-2.0925	5.18769	-1.63889	4.64797	1.16352	5.14914	4.83183	-1.70874	3.00222	0.0443589	0.25343	-8.96325	-1.48962	3.38421
0.550531	4.8531	3.37056	3.32354	-3.68549	3.85784	2.7791	2.73376	5.93382	3.44772	3.67558	-5.06948	3.97637	1.23799	0.308112	-6.68526	2.30039	4.7876	5.32561	2.83908	-3.9195	0.834712	2.59956	-6.63096	-4.69602	2.91501	4.23573	-2.3464	-7.02892	-4.48049	-8.07335	1.53042	1.63342	-3.68648	-4.99814	-3.88387	-0.574646	-1.05798	-3.49682	-0.454536	-6.54918	-6.23433	4.3635	-1.86849	-2.05492	-3.28548	-5.18835	-0.153764	0.940529	-5.9928
2.612	5.30954	-4.01858	3.71467	-3.51462	1.19987	-3.0727	-0.167677	-0.000907665	6.31017	-4.04419	-4.31149	-4.9224	-0.0436784	-6.0709	-1.70123	0.0989626	-3.2672	-4.90904	3.09611	-5.33896	4.73508	7.32175	2.59892	-3.469	4.40037	-5.83397	0.127945	0.514347	-0.243227	-8.71738	-4.28791	-3.47355	-3.11613	-3.81244	3.22582	-0.838215	-6.89573	-1.13287	0.475743	-4.62841	-2.09933	5.27346	3.73876	-2.04669	-4.56971	-5.75504	-2.956	-3.64879	2.22179
-3.27594	7.53851	-3.20956	1.50613	0.543862	3.82373	0.878572	-1.06296	4.93053	3.78535	-3.50903	5.08021	-1.12147	-1.59596	8.89398	2.5162	-0.912149	-2.89585	3.04449	1.38061	-6.26741	1.67117	-2.89233	-6.05433	-2.08689	-3.76427	5.12666	1.72382	-5.1741	-2.75559	-7.0824	5.61758	0.839576	-2.24496	3.6398	1.97136	2.18393	0.312275	1.38235	-5.15873	0.713268	-5.42874	3.5207	-0.648472	3.02399	-5.58913	-7.26222	-1.89105	1.03209	-4.1803
-3.83051	6.21441	-5.69751	3.28669	-2.90242	1.973	-1.9097	4.31927	-1.92919	-4.75852	-2.55661	-1.40826	-4.15131	4.00064	2.71225	2.31753	7.95058	3.53502	-5.09793	0.929735	1.45205	-3.27756	-4.24478	5.08152	4.44325	-3.12792	-4.78295	-2.7096	-5.29787	0.82588	-1.32321	3.0188	0.99934	5.57687	2.3838	3.05226	3.34482	-4.12011	9.91145	-4.46875	-1.63257	6.35197	1.67017	1.79207	1.34303	2.37734	-3.28586	6.80596	-1.40956	2.86296
-0.281295	-4.82307	0.128261	3.86372	-5.93465	2.96486	-0.283964	-0.680755	8.15616	3.96391	2.62597	2.52516	-0.0171067	-3.90172	-3.20816	-3.92467	-0.19406	-6.28577	2.93562	4.82862	-5.98464	1.09	-3.53359	5.67454	5.74949	1.3051	4.46574	3.29095	-4.59735	-3.45233	-1.58945	4.56167	4.26735	2.16778	-3.09757	4.06105	4.00843	-4.8768	9.8612	3.10367	-1.2828	-5.02892	0.0553039	2.88879	3.21188	4.28242	-6.81443	-9.02681	-1.28271	1.93876
1.83716	8.11885	-1.49426	-0.0337296	-4.61497	-5.98345	3.30947	-0.922167	-4.2114	5.19553	-4.21775	-4.68753	-3.6888	0.599804	5.91425	-5.36128	-1.03099	-0.769353	-1.29312	0.70409	0.908267	1.83793	-0.185929	5.52577	-3.85944	-6.09034	5.41348	-1.06099	-6.10705	5.79027	3.01165	4.14045	1.24429	-4.62162	2.22855	-0.885099	-5.79395	-3.72018	4.08477	-4.21083	-4.56804	-5.80989	3.68395	-5.06221	-2.81634	2.00622	3.84048	7.86712	4.41598	-4.2819
4.9698	-0.860422	-4.51159	2.68248	1.45004	-2.47025	0.166414	6.15996	-10.1	4.0785	3.7056	-6.1812	-0.309402	0.835331	-2.51611	-0.656759	-7.72226	-2.46253	-2.36799	1.21555	-5.9402	-3.93627	-4.42825	1.97319	4.14132	0.618594	-0.713995	1.39051	-8.16108	-5.07348	-1.05888	4.53752	2.58262	5.21181	0.962396	1.30663	-1.62012	-2.55265	4.52435	2.72218	2.90397	3.01047	5.61203	0.506266	-1.41335	4.53835	-3.92645	-10.9944	3.36472	-4.98157
-3.31137	-4.09542	-3.92224	4.32525	-0.913333	-5.91084	1.7507	5.15107	7.9665	1.38735	4.64948	-6.12556	2.22881	0.438348	5.67405	1.00114	2.73499	3.50157	1.88619	5.30411	7.87751	3.87847	5.13725	-6.89206	-5.39543	-5.30823	-5.88734	1.85152	6.45649	3.19914	-8.59695	1.09654	0.4529	7.10233	-1.64084	5.37302	-6.37843	5.03386	10.7753	-2.11298	-3.08248	-4.29782	1.7326	-2.64385	0.669872	-0.718606	-7.2006	8.83085	-2.55386	-5.97695
-0.756272	-6.05733	-4.71362	-0.397016	-2.3652	5.06264	0.126345	2.4339	3.6502	-3.71099	2.42031	0.554872	2.72486	3.6287	-6.83573	-14.6398	4.60507	-7.49443	-2.92458	2.90014	-1.8464	-5.12898	-4.06543	4.84069	-3.78779	4.90304	10.331	-3.4863	-5.61996	1.05925	-3.66026	4.26067	-3.43001	-1.18143	-4.7407	1.01972	3.08561	4.29597	8.94534	-0.955823	3.96874	-6.62616	0.732389	-4.07622	-0.884625	5.3571	5.61192	-10.6194	-3.69273	-2.72447
0.770797	6.5575	-3.76488	2.44578	-6.29684	-5.67278	1.21902	5.10412	-3.82412	-4.0935	-3.40848	-5.64476	-1.58235	4.10564	4.78399	-4.27459	-1.8005	6.72255	1.5696	-0.873304	-5.96058	-2.92206	1.58843	-5.21269	4.36331	0.616325	4.48102	-1.73061	5.08213	-4.87155	-6.50821	4.98579	-2.4923	7.81851	-1.36035	2.58537	-5.43082	-3.50088	11.0066	-1.5017	6.14364	1.5273	4.18755	-3.73401	-2.75426	6.36373	5.61362	-8.52778	3.8159	-3.59572
3.33855	3.92512	-3.91795	-1.53702	-3.67045	-3.74043	2.24651	2.72713	7.70627	-3.17609	-0.0682041	3.05782	4.01564	3.65919	-4.14277	-2.60892	8.03428	5.06935	4.78123	3.42099	-0.444024	1.03511	-4.18718	2.61684	-2.89652	2.66901	-2.43448	-4.235	-3.37068	-3.21077	3.47531	0.781812	3.47454	3.16301	-3.28378	4.96518	-1.59283	4.90133	1.90764	-4.07161	-5.1235	4.44141	4.87266	-4.83817	2.52042	-6.02097	5.86343	4.07194	1.39997	-0.574032
-5.20285	-7.04539	-5.10167	-2.82897	-6.78242	0.91699	0.605587	5.29221	8.72132	-4.39655	1.4992	-6.406	-2.16565	4.09574	-6.88192	-4.54362	-1.77221	-4.34687	-6.17438	-3.97759	-6.55372	1.9013	2.16476	5.04866	3.21486	-8.63317	4.15496	-1.28166	0.498685	-1.65193	-2.82818	-0.98883	3.08371	6.39709	1.37406	1.73091	-3.90288	4.57733	2.62491	-3.01777	6.74066	-5.28273	2.85652	-3.27193	-1.42347	6.30465	-5.3375	-10.362	0.267959	-9.17106
-3.6285	1.55001	0.269135	3.64071	2.07441	-5.90294	-3.35883	-0.923591	-6.00374	3.72267	-5.53402	1.93548	-4.39393	2.45346	2.81008	-3.55266	-5.48709	-5.6795	4.10819	0.990899	4.91304	-4.39366	-7.13265	5.16609	4.0247	-5.37343	4.51804	4.31989	-4.75045	-7.85156	7.22894	5.36306	2.94704	5.98505	-3.83825	4.49986	-2.28301	2.91133	7.79761	-4.61289	4.24508	-0.878701	4.1808	-4.23296	1.32626	7.01041	-4.00087	-11.9232	4.5131	-3.38526
-0.348676	-5.8976	-2.65746	1.04805	-6.45402	-4.76717	-0.781309	0.116696	-3.55549	-4.29829	-1.14104	-0.474189	-4.5047	3.18115	6.82774	-7.18811	0.955219	2.72517	-3.5733	-5.01016	-3.38088	2.13384	5.43867	3.95777	-4.49219	-1.25634	-2.94536	-4.12794	-1.96042	-5.31351	-5.5831	-2.47313	1.88689	5.60905	-3.88048	4.6436	-7.87668	3.84003	9.48108	-3.12733	-0.905619	-5.06408	4.65722	-5.34541	-1.71461	-0.107954	0.711429	-11.0759	3.33952	-5.77004
3.04839	-0.0492691	0.712701	2.65997	2.31335	0.806022	1.11394	5.60042	5.87693	3.55735	5.04439	2.32365	-3.36089	-3.18482	6.08676	0.383671	1.14771	3.78011	3.94493	5.57652	2.36735	4.12005	-0.597524	-7.3274	0.669035	-3.12512	8.0782	5.41629	-3.09377	5.44359	-7.30342	3.94008	1.57233	6.09377	-2.91972	1.54841	-2.72935	-4.43616	5.14921	2.08685	4.44694	-2.50947	-1.07807	-4.92215	0.536245	8.7838	0.259754	10.9452	-1.53189	4.65482
5.81861	-3.41133	-4.62178	-0.238461	0.295102	-3.30343	2.87542	4.9482	0.303246	1.69697	-0.719767	-3.94224	-3.4716	-4.4342	5.01324	0.91263	-6.76163	4.44077	5.0283	5.36772	0.336135	-1.85302	-7.32778	5.5668	-2.73596	3.31553	5.33538	-0.896868	5.1474	0.975213	-5.70113	-2.93491	-0.371858	0.715237	-5.08792	2.74431	-6.69621	-0.158261	10.1009	2.15139	-0.738437	4.60978	3.69643	4.56352	4.51657	-3.44377	-2.85242	-5.37185	-3.69993	3.95439
4.42835	4.75315	-3.84821	3.98257	1.08056	-3.07951	0.339686	-0.360616	-1.17595	1.67231	5.01452	-3.82964	-3.75275	-2.38552	5.97332	-7.51035	3.25216	2.91733	4.71345	-4.7987	4.38577	2.01323	2.61437	-6.18379	4.80414	2.45327	4.4065	-2.81217	-8.25789	-3.29477	-6.44804	0.63003	2.34409	8.48582	-4.28471	1.05426	-8.17371	-0.839204	-1.43255	-6.0634	2.80424	-4.75052	4.38354	3.02266	1.93475	-2.89706	-2.88683	-11.309	-3.00373	-1.64504
-2.56956	4.59042	-2.50575	3.06046	-2.83165	3.64648	-1.04563	-2.37364	-0.959857	5.4613	-2.55127	-5.96615	-3.30792	-5.60873	6.67875	-5.2064	1.09739	-3.32241	1.55171	2.45795	1.04541	4.30262	3.19339	-5.03008	5.00932	-3.0822	-3.64784	1.17819	-3.94798	5.15268	-7.02273	-2.64542	-2.46847	5.09909	-4.53836	-0.623314	-4.14902	-5.28893	8.61607	-1.66532	2.43231	-6.35753	3.82459	1.10257	2.12278	6.07866	4.2263	-11.4198	0.427688	-6.01161
-4.33979	4.10042	-1.76245	4.01692	4.67183	-1.04813	-0.866767	0.2854	0.23518	1.62198	3.18774	-2.4574	-2.73225	-0.950248	-5.14643	-4.37538	3.54202	-4.17335	2.8789	4.39174	0.198978	-4.65357	-5.90612	0.923352	5.04826	-5.38789	8.04882	-1.69311	-6.95244	5.34065	-6.49218	4.16807	-1.92736	4.5933	-3.84461	-0.155218	-6.13491	-1.38163	0.537094	5.29214	5.57542	-5.56393	6.26737	5.17419	-3.41169	2.03626	1.20917	4.59218	0.184492	-8.12661
3.25061	-4.50319	1.13998	-1.50349	0.0346545	-5.15427	2.14773	1.29352	6.82423	-3.9971	-6.75198	-1.04948	-4.51748	3.43888	5.76752	-2.95772	-9.1623	-4.43425	4.21201	-0.985178	-5.78113	-1.34281	-2.32093	1.76956	2.43016	-2.83565	0.860482	-0.39614	5.63667	3.62701	-4.7914	-4.35497	-1.33582	4.69734	-4.55023	0.553725	1.36986	-0.968798	5.30455	-5.36224	-3.15633	2.06872	2.26463	4.40926	-1.14482	-1.54788	-4.71489	-11.1397	4.06327	-5.19588
1.36959	-1.75994	-5.86178	-0.0164336	-0.770247	-6.60053	-0.0379777	4.21556	3.12482	5.16139	-3.98608	4.89075	-3.2363	2.75587	0.634951	-4.58282	-3.23578	0.901461	1.21399	1.54032	-3.77522	-1.70434	3.53517	-4.85065	3.40186	-3.11634	6.20225	-1.1247	-2.72895	1.25943	-8.12459	4.49307	0.063882	0.779392	-3.95071	5.56481	-4.76322	4.19286	5.16863	2.67564	4.36631	-3.89048	5.55612	-1.99071	0.114681	-3.43814	-2.45973	-4.82806	4.18301	3.89462
2.99062	-4.95503	0.852889	1.90028	-2.37	-4.68145	-1.1002	3.4244	1.88562	6.2371	-2.49254	3.07144	4.59144	0.739457	4.43589	0.0970764	-9.95077	-1.79552	4.60772	-4.99199	-6.03727	2.51269	-5.46842	-6.5432	-1.65247	-5.31854	4.53937	1.67783	0.296044	-0.611817	-4.2563	-3.96687	2.91048	4.21111	-1.2363	-3.68981	-7.06584	-4.54014	11.2985	-3.67894	5.99778	1.93357	5.32105	2.18733	2.15718	2.96524	-0.889931	-9.38462	1.63521	2.95308
5.74501	-3.20803	-3.67266	1.79875	-4.72795	-4.47985	1.72293	3.72794	-4.72856	4.1345	-5.76778	-0.75657	3.88515	-1.44113	5.85688	-7.76991	1.0216	3.66503	5.02565	-0.864384	-3.0563	2.5491	-2.17725	5.41581	5.72632	-6.08644	-3.8862	1.16867	-9.93025	-2.75651	-3.57982	5.19518	4.61269	-0.0986902	-5.34915	3.7449	1.29174	-6.062	-0.577747	-1.15271	3.17572	-6.79181	3.27893	-3.68842	-3.44663	-0.186252	5.64691	-12.6687	3.04686	3.03459
-0.935683	8.58894	0.903909	0.672783	-1.28927	0.80531	-1.06677	2.19249	0.0933874	-5.33266	-5.22661	-5.07246	-3.80014	4.23383	0.245395	1.91985	-3.13082	1.6882	-4.14625	-4.67796	-6.44347	4.37852	-3.65538	3.58807	3.10674	2.18896	6.31372	-6.34979	-3.21007	-8.28595	2.25873	0.742682	-1.22668	4.71137	-3.73036	3.81053	-4.1678	1.28473	0.0877072	-3.05144	5.50275	-4.96912	3.38789	4.23027	2.48013	3.27466	2.61392	-2.52598	4.82759	-2.75216
3.57848	-3.92854	-3.28007	-3.153	-2.58376	-2.52293	-4.75875	5.01079	-0.735861	3.80595	1.37963	4.91862	-3.87801	-6.55329	-1.03093	-4.14914	-3.64463	-5.72207	1.8583	0.863857	-4.6662	3.37823	-1.5076	4.83023	0.381531	-3.43229	-4.99328	-2.78625	-2.24882	2.0836	-4.40605	1.64374	2.54633	-2.83781	0.380326	0.172869	-4.77067	-0.950563	-2.50567	-5.00989	4.78037	-6.17017	-0.948215	1.46639	-1.99345	-3.95894	-5.50653	-13.1364	-1.36177	-4.92851
-2.07141	0.960376	3.64548	3.65336	-8.34874	-0.500594	2.99857	3.07573	-4.53064	5.11563	-4.98381	5.54766	-5.76043	2.34143	4.69643	-0.0743475	0.831425	-2.17123	3.54629	2.63628	-5.90812	-4.09684	-0.407662	5.35968	-6.11791	-2.08116	5.36814	-3.67271	-5.68483	0.5336	-3.08433	5.27606	2.46379	4.75365	-4.07211	-0.238726	-8.6967	-4.16581	11.7969	2.0017	5.53487	-6.32873	5.99199	-1.79244	2.52646	-2.15491	2.65631	-2.68556	-2.76553	1.76002
-3.46	-4.61729	-1.78727	-1.47714	-4.60007	-2.40422	0.503258	5.27199	-8.04193	3.48494	1.7037	-7.29554	-4.14409	-0.675407	-0.351694	-4.65572	-6.63943	-3.00057	-0.955856	-2.12407	-5.87294	-5.1959	-7.24819	1.09581	2.99398	0.674521	-7.28711	1.13668	3.84174	-3.03533	-2.23326	4.91176	-2.05342	0.525455	-3.27375	-0.87505	-6.30377	-4.89295	0.819506	2.78627	-0.829196	-3.30757	4.21853	-4.02572	-2.54521	-4.73451	3.92528	-1.19574	4.65564	-1.43879
1.19691	2.00107	1.29034	3.85586	-6.75607	-2.08778	-3.36284	5.11861	7.51033	1.78401	3.1327	-1.59654	0.244582	-3.96939	6.47136	-5.46789	-2.04117	4.61692	3.06047	5.69275	-4.86539	-4.21056	3.20456	-5.69145	-5.20024	2.01875	8.34567	-0.478958	-4.43935	-3.19196	-0.993812	3.36983	3.11069	5.5429	1.92452	-1.09442	-0.22439	-6.51691	-0.982403	2.58029	4.85738	-4.10921	5.20186	-3.78395	-2.354	-1.73607	-3.68384	-1.60367	-1.6854	-8.62445
5.6489	-2.08818	-3.17475	-1.08272	-3.48952	-3.8538	1.05536	-0.982318	7.32266	-0.392595	-3.94	-3.31552	3.42059	0.620151	3.05482	-2.68291	-8.72636	4.0466	3.24397	4.99495	5.01661	4.18633	-6.1192	4.3643	-0.511927	-2.69429	6.26891	-1.5334	-7.94247	4.09813	-1.55296	4.25615	4.44581	-6.33936	-3.76657	4.88027	2.40133	4.99243	11.511	-3.86226	-0.725803	-4.70274	-2.55368	-2.95769	-0.927367	-2.36278	-5.38394	2.11184	0.271526	-3.07894
0.962393	6.04277	-5.14291	1.24186	-4.74348	3.32135	-1.79383	4.03298	7.92698	3.32941	-0.0236095	-5.18224	-1.11926	-1.45563	4.74957	-4.77955	3.14	5.82172	0.320452	1.02172	-5.13384	-4.21506	-1.51259	-0.856704	-1.2208	-3.7577	-6.31405	1.86782	-0.707724	3.84873	-5.80428	-3.8989	-0.237632	5.97711	-4.5948	-3.61187	-4.00201	6.32515	11.8642	-1.04237	2.30527	-2.44154	-2.37602	2.04766	2.31968	-6.04038	1.02319	2.07972	-2.27133	-2.50953
-3.30194	5.77231	-0.7497	-1.56021	-2.0752	4.91273	-1.25104	4.87628	-5.4472	4.45136	1.96525	-3.64598	2.60138	3.42867	3.04449	-1.8982	-3.335	4.67332	0.495945	-6.69862	-6.25362	-6.25132	-3.57556	4.31776	1.34307	-5.66717	5.34274	1.25597	-12.5759	4.31464	-7.53582	-4.62107	3.59131	3.62813	-4.26329	5.41859	-4.67901	-3.67198	3.49746	-2.97241	-5.58778	-6.10993	5.68565	4.17099	3.879	-3.09303	-3.6558	-3.55971	4.92004	1.11833
1.91148	-3.24453	0.861519	2.01801	-2.60459	-5.23846	-2.37794	4.91803	8.79602	-0.785933	-3.64368	4.28151	-3.99956	-2.62619	-3.51633	3.72837	4.0884	1.65113	-5.09146	-2.47314	1.07938	4.22865	-2.31514	-6.57293	4.59926	-4.44908	5.83256	-2.12146	-0.0750797	4.89096	-3.78172	-2.42382	-3.6952	-0.0882393	2.45875	-0.22739	-6.27214	2.0433	6.06829	-2.50703	4.5205	-3.6656	5.97995	-3.65272	-1.59586	5.11409	-3.88215	-11.0167	4.40763	-3.6984
4.48548	-3.18794	-3.56064	0.133349	-3.05061	-5.24253	-4.14453	-0.988741	6.81418	-4.92823	-2.65526	-5.42973	0.759826	1.1135	-0.467845	-9.56473	4.01812	-3.86113	3.55083	3.02483	-0.511086	0.921853	2.9973	5.49359	-1.96316	1.50785	3.19496	0.817869	-6.14457	7.62877	-0.273229	3.54237	3.54495	-5.23579	-1.53571	-4.01966	0.600562	0.43932	10.7018	5.60223	1.01508	4.17474	2.86731	-4.19734	1.30721	5.80454	3.77144	7.68691	-0.143919	-5.63378
0.916317	0.738304	1.3441	-1.06926	-2.66799	-2.43165	0.923866	0.292797	1.40149	-4.84303	0.160004	-3.79467	-0.226339	3.10131	6.96009	-4.34878	4.06665	0.344345	4.66405	-2.92193	0.402086	2.84598	-4.27409	-0.470332	5.62539	2.0631	-6.91871	0.857101	-0.187611	4.77737	-1.497	-3.3821	3.4579	5.14448	1.4169	4.83578	-2.19701	5.29815	-1.65386	-2.45488	6.18102	-5.78448	5.76603	-0.503143	-2.75899	-4.89663	1.2693	-12.8465	-3.44463	0.138066
-1.99541	-5.15196	-3.07396	3.49746	-3.17776	-5.73309	2.84423	4.19144	7.33529	-1.9149	-5.81027	-0.161986	4.24	-5.57782	-6.85008	-1.77117	5.69198	0.775028	4.32853	-3.10664	-4.21966	3.17475	-4.79206	-5.57693	2.38121	2.63104	6.8634	-1.06147	-6.28713	-10.4085	-3.8022	-3.01434	2.05158	-8.01124	-3.369	3.66993	-6.52556	-2.43129	-3.37893	0.415768	2.28146	-1.64466	-2.57166	4.4408	2.55353	5.79214	-0.996792	-12.4842	-3.42365	-3.40636
3.37009	-1.31817	2.77711	-1.15311	1.46098	-5.47917	0.726725	0.750701	4.22405	-0.263677	2.02447	4.81214	-1.25948	1.63374	-1.64699	-1.03196	-4.92107	-1.85355	0.771241	0.644004	2.24239	-5.7777	2.69198	0.209382	-1.93544	2.36294	1.24282	-1.1549	-4.2122	-6.53718	-2.73934	5.08362	-1.79874	2.80943	-2.83347	5.68879	-1.25081	4.08852	7.52716	1.2586	3.35261	5.97499	-0.0761976	-4.12545	-2.77919	0.702641	-7.59837	-12.3293	-1.89869	2.87666
-5.59093	-4.06999	-1.79318	2.17321	-1.75724	2.20523	0.182486	-1.90673	-4.94318	2.63375	-4.8575	3.52411	-1.58955	-2.35411	2.33	-6.47147	-2.69247	5.18675	-1.54957	-5.10373	-4.04026	-4.16192	-6.10289	-7.35833	0.918527	1.40846	-5.83418	1.74711	-0.220975	2.69122	-0.191388	2.23967	-3.20516	-4.77604	1.99069	5.51412	0.676308	5.78563	5.59191	-1.51262	3.93721	4.16145	4.07303	-0.795767	-1.86654	1.73951	1.93097	2.35299	-0.483693	-6.41258
-5.28657	-3.74748	-3.77737	2.62901	-2.76676	-4.56666	-1.39967	-2.18607	-4.81073	-2.09965	-1.7658	-5.20025	3.45798	-5.39974	-0.190688	1.15215	1.87847	-5.78798	-0.511773	-4.55792	1.17812	-1.6125	-2.12925	1.10143	-4.20376	-5.86247	-5.77267	-3.15194	-1.39692	3.40981	-0.0151308	2.86466	2.12174	5.34557	-1.38691	4.83014	-1.81699	-2.00101	9.05474	-4.68859	1.75622	-5.32853	5.80484	4.99956	-3.75266	5.31072	-6.70207	-6.24691	-0.0893625	4.19817
-6.3989	-2.38999	-3.70577	3.52744	-6.22455	-5.07175	-1.97691	1.27632	-3.84496	2.74669	-3.22924	6.7116	1.87607	-3.38367	4.98448	-5.83222	-2.70489	0.960004	1.03782	1.08515	-2.12202	4.54277	-1.81535	-3.96458	1.72693	-6.27848	7.79239	3.93693	4.21335	-5.47866	3.17124	-2.94878	1.40029	-2.61121	-1.06157	5.15379	0.414353	0.0101643	13.5794	-4.24575	-5.25114	-5.55217	3.13406	2.0322	-2.6488	-4.28617	-2.81713	-10.6225	1.6558	-3.81932
-4.13737	-4.45755	-5.36456	1.6988	0.106211	-5.57188	1.90263	5.15767	-7.88717	-1.87335	-5.65989	-0.838523	3.66175	-0.721755	7.66681	-9.45	-6.11415	-6.66044	4.71473	-3.89086	-6.68279	-2.87498	3.88869	-2.51846	-2.63061	-0.195029	6.98239	2.99866	5.36632	-1.27813	4.05511	3.56204	-0.830881	0.296343	1.43372	2.96107	-4.62683	-5.45284	11.1266	0.168079	0.0346177	4.59595	-2.30911	2.75225	-1.13826	1.08916	0.94552	2.19661	-2.61326	1.91544
-3.2122	-4.40513	-4.58487	2.43832	-7.14044	-5.63758	-3.15781	3.9054	-8.18835	-5.47241	-3.71189	-4.72701	-6.40751	-3.46462	3.22237	-6.86051	-5.3369	-5.97328	-4.59619	-3.80232	6.49073	1.16578	-4.84284	4.26394	3.95222	-1.95548	4.05543	2.04044	-1.37492	0.336325	6.49197	1.222	2.5639	0.238759	-0.980558	-3.40192	-0.676251	6.57018	-5.19535	-1.03329	0.732053	1.4997	-0.00290569	-4.1429	2.40006	3.16949	3.78105	-7.8773	-2.49921	-5.44931
1.51196	8.73564	-2.66512	-1.99186	-0.0247128	0.880502	2.4972	-0.688023	5.68454	-6.86181	-0.42403	6.55661	2.03376	2.0805	7.69282	-7.8096	-8.35172	6.81196	-5.64708	4.50594	-3.75319	-3.76874	4.51626	6.14992	-1.44687	-5.15022	3.85188	1.78437	-2.63241	1.60922	-5.5695	4.77978	3.41731	-0.286145	-3.80233	3.17146	-5.04908	-2.23978	8.76835	4.39236	1.95757	-4.70037	4.10143	-3.33608	-1.90246	-4.63939	-0.639377	10.548	0.547293	1.45406
-5.43077	4.54904	-1.98763	0.789118	-1.06267	-1.12482	-1.20467	0.344875	7.2713	4.25761	3.88146	0.615815	-4.85128	0.532485	3.53968	-16.0106	2.05744	2.62761	-3.06935	2.5783	-3.32096	3.26545	-3.97352	2.84194	3.94165	1.41702	2.02412	2.63027	-0.482256	-7.88676	1.43602	3.35303	4.29701	5.31125	-4.36588	3.34586	-5.47264	-5.85667	-3.33701	-1.03189	-1.11337	-5.635	6.76257	4.23767	-3.97696	-4.90117	1.45333	-11.6349	1.62822	-2.18113
0.947537	-3.47623	-2.62324	3.38058	0.865248	-0.0272997	2.66089	5.93101	-3.20317	5.25194	2.94077	3.57166	-7.40984	2.31402	-1.00093	-4.02168	2.94327	3.95781	2.73828	3.56455	5.5486	-4.18142	-6.51514	4.53211	-4.74419	4.83327	4.33321	2.99054	3.8999	-0.717612	-0.934295	1.72214	2.5714	2.40326	-1.06197	2.67075	-2.83206	4.06942	-1.95947	-2.66911	2.70226	-5.1003	2.68708	3.3858	2.4047	4.04238	-5.29334	-8.41325	2.12977	1.86941
2.71627	1.4656	-5.69539	-0.67968	-3.09257	-4.5985	-2.17717	-2.11527	6.40094	-4.9531	-1.36358	0.964688	3.92154	-3.4268	4.42465	-2.08835	1.37853	-4.35454	-4.57048	0.239941	-1.31698	5.07428	5.27959	-4.64243	4.19793	-4.43872	-3.1024	2.79601	0.952124	-3.90341	-1.74441	1.19035	2.21209	1.30583	-2.06602	-1.74458	-5.3577	-4.7981	3.57567	-0.00960455	4.05579	-5.63608	6.19849	0.367635	-4.14956	5.09933	3.28027	-6.89351	-3.53274	-1.40407
2.77476	-2.37235	-1.55447	-2.60297	-3.0308	2.56791	1.16277	4.63988	-5.0042	5.40054	2.95572	4.92109	2.73127	-2.92012	-1.73989	0.88522	-0.939301	1.4179	-0.16564	4.93562	1.59833	-4.48284	-6.22745	-7.21145	2.93417	-6.06212	-8.23921	1.40497	-9.0832	0.564955	-8.41861	5.93288	-2.97429	-5.66219	1.19081	0.354304	-4.0893	-6.04061	4.24085	-5.62798	1.42243	-6.09058	5.74501	-5.04128	3.02854	0.0906908	-6.27592	-5.87822	-1.90439	-4.30787
2.76398	-4.46595	2.80323	-1.92845	-7.30922	3.97856	0.902497	5.32536	-2.50912	2.50888	4.54778	4.60395	-3.17267	3.67484	-4.17644	5.9022	-4.65887	-1.86655	-4.31533	0.479157	-6.73253	4.06788	-4.73283	-1.59263	3.24918	-4.83718	-7.83489	-1.25318	3.32348	1.46946	-7.18073	4.70431	2.9559	3.96649	-3.41759	-3.26273	0.560517	-3.04601	9.67386	3.87346	1.63036	-3.19434	1.10681	3.32679	2.89469	3.12022	-4.96978	-11.8386	3.55635	-1.78187
4.60227	1.81042	-7.36625	1.63038	1.93864	4.20626	-2.16883	4.38485	-4.32103	1.90558	-2.14276	6.47224	-2.31808	-4.46307	5.18308	-0.978567	1.38848	-8.10448	-4.48144	4.90745	-2.25217	2.29091	0.39595	0.0763485	4.51266	-4.00935	-6.90902	3.04478	-6.58977	5.87792	-4.9863	-2.68166	-3.30662	5.67844	-2.06098	4.95912	-1.09251	-6.3423	5.58938	2.64016	-5.75808	-5.5592	4.37285	-4.3141	1.56599	1.12731	-3.27409	-9.36392	4.27711	3.11413
-0.628984	5.74496	3.76646	2.20974	-3.08144	3.69776	3.10863	4.84527	2.02265	-5.98326	3.32384	5.95247	-3.87177	-3.15628	1.91406	-4.4556	-7.58872	-5.59318	-1.48237	3.13575	-4.39028	2.94369	-6.17126	2.39007	3.58786	-2.79734	-8.62888	-2.32073	2.36616	14.1755	-3.7013	1.07412	1.3264	7.99665	-4.13001	4.85941	-7.2088	-1.27611	10.4392	1.08823	-3.68005	-0.594859	4.93905	2.67596	-0.807405	-6.23832	1.78128	-7.31257	5.24132	-0.933485
1.84018	-4.06948	-3.56208	3.69403	-5.81632	-4.63895	-0.242126	4.61222	7.57215	5.08012	-2.7095	-4.60352	1.81176	-5.77329	-0.520784	1.55454	5.44296	-0.425217	-2.04571	0.272273	-6.20056	2.23043	-1.8916	5.83642	4.6071	0.163603	2.00135	0.306651	-7.14261	-1.39092	4.74327	4.27324	-2.48357	-3.94168	-4.90487	1.75647	1.91291	0.316727	8.01798	3.13795	2.82959	5.30471	6.56023	-3.71619	-3.59338	2.47621	-5.65826	9.37523	4.89318	-1.98656
-3.59747	-6.19106	-0.799494	-0.760572	-3.99971	2.60937	-2.76021	2.93258	4.713	2.54763	1.67912	3.77974	-4.1303	-0.926332	-5.19911	-8.68998	-6.86294	-0.637639	4.29177	3.0452	-4.13145	-5.07215	-7.07007	1.41372	-0.0341824	-2.47814	-7.58972	0.805213	-9.29385	-2.53096	-3.23924	4.68242	-0.226108	4.53658	-4.83326	-0.553615	-1.84205	1.96582	5.02634	-0.974616	-2.89709	4.42698	-0.767313	-5.20177	-4.21971	3.30624	2.19921	0.16923	-1.60663	-4.22956
-0.9142	6.28478	-0.544055	-1.14024	-7.42637	-3.28911	-0.678151	-1.34256	4.78058	4.67418	3.12771	-4.69509	-4.05953	1.69788	4.71953	-4.32004	-6.7244	-0.370298	3.69134	6.45668	4.96053	5.34416	-0.434705	-5.7294	5.46219	-1.3013	-3.99166	1.19448	3.21723	0.0825626	-2.08886	-1.6913	-2.81352	1.84232	-3.86063	2.812	-8.03109	4.65314	7.3122	-4.55435	3.28663	-7.09588	5.48754	-0.825485	2.91771	-5.15255	6.02935	7.41178	4.54373	-0.393024
-3.28394	-2.82114	-5.45581	1.48257	-4.39341	0.367291	-0.557276	3.56999	-2.00521	-2.31548	2.66948	2.4882	-1.92916	-0.114646	3.51886	-4.09755	2.67411	-0.63713	-3.20526	0.979269	-6.17811	1.81642	-6.3866	7.33603	-1.42137	-6.78718	-4.88619	-2.56996	0.508009	10.3724	1.07648	-2.41569	0.292599	6.73751	-6.09595	0.853066	1.89065	3.11694	11.9114	-1.86357	1.01842	-4.38302	3.07694	4.2116	-3.91601	0.886036	4.64253	-9.6718	1.63587	-7.32827
4.6642	-5.13958	-4.14314	-0.897735	0.613722	4.03343	0.471376	2.16972	9.80447	5.13788	0.584891	0.263517	-5.4632	-0.323578	5.73683	-4.90066	-3.60858	-4.98902	-1.4937	5.90278	2.31243	3.29968	-2.15573	-6.86425	1.05518	-3.22401	7.19074	2.32999	-4.37869	-2.0625	-7.60225	-5.17445	3.67377	-0.262355	-1.60896	-3.65358	-6.41319	-5.06821	7.54352	-4.27536	-4.66939	-5.01787	4.90233	-0.495701	-0.628475	0.572216	-1.73383	-10.0134	2.87284	-4.21118
-5.23063	-1.80882	-0.200245	-0.65011	-5.16364	-1.66018	-0.749931	2.87927	4.54052	3.89068	2.97923	6.59309	-2.88346	2.57429	6.11791	-6.1937	-0.300411	4.8285	2.66916	2.0008	2.56719	-4.81565	0.720183	-6.51346	-3.09456	-2.8981	4.12583	-0.274238	-6.44273	-7.31474	-0.822968	1.19591	3.82902	0.28287	-4.14256	-4.43603	-5.92784	-6.54781	4.07835	-1.20119	3.65335	4.28193	3.86043	2.55454	1.66669	-4.10356	0.838591	-8.42095	0.704247	6.5689
0.0523995	-5.51493	-0.278449	3.26582	0.45048	5.88689	0.733753	-0.365205	5.40059	-1.79025	6.31636	4.54358	-4.14603	-2.01498	5.5457	2.99043	3.07259	-4.97538	0.568706	1.57705	6.32321	1.46006	-5.76172	0.910948	2.94416	-1.39729	1.56137	-2.83184	-1.36368	4.25828	1.80528	-1.95324	0.863312	5.51315	-3.65048	4.4913	-4.0297	-5.68469	-1.40875	-6.96658	2.96247	-0.0327236	-3.09867	-1.24079	-0.0174167	1.9605	3.2196	-8.09049	-0.269339	-2.21842
2.64537	0.984255	-5.30628	2.07979	-1.22011	3.41983	1.95125	0.382811	-4.36638	4.88753	-6.01173	-4.79845	-1.95877	2.40073	-5.23856	-5.56102	5.10739	-7.69884	-3.68945	4.3666	-2.9725	-1.21668	-3.21537	6.8216	3.92948	-1.54863	6.65721	1.32043	-13.5668	-7.97015	-0.715298	-4.28995	1.44975	2.697	-3.88613	4.16687	0.214052	2.10477	8.28749	0.54659	0.773882	-6.47521	4.65372	-2.03298	1.9756	2.48927	-4.76237	-7.97053	4.20776	-4.8591
6.68569	-6.36475	-4.7799	2.72774	-5.86492	-3.43292	-0.0387073	2.40417	6.02527	-4.1707	-0.795044	-2.14238	-4.43851	-1.58747	7.49805	-0.539959	0.893511	-0.0227993	3.43455	-2.5329	3.44085	4.52134	1.29445	2.49282	1.50063	-5.59833	6.02707	-0.555543	1.07303	0.375959	2.17744	-2.46624	-2.99419	-2.56792	-5.33273	-3.70414	-2.23361	-4.20244	-5.13143	-5.26915	3.92797	4.81699	5.83269	2.88226	1.31861	3.64086	3.59284	-9.43021	-2.1997	-1.31221
-0.312525	-4.92932	-5.82888	-1.38833	-7.30803	4.97098	1.48638	2.86404	-0.151999	2.59316	-0.280187	-1.66981	0.42624	-1.10878	7.21179	-5.68368	3.78001	-2.53361	5.54599	-1.55207	4.86341	3.06858	-5.09435	3.01101	3.6179	-2.80224	-4.02946	2.16899	2.76359	-1.95738	-7.28478	-0.832398	2.6306	-2.43101	-3.96639	4.88421	-6.59493	1.24938	13.384	-5.92383	6.14622	5.0679	0.222102	-3.49766	-3.43087	-1.5992	-5.88683	-12.6841	4.00486	-2.31606
2.94616	1.45034	-4.09935	-1.382	1.53827	-0.281435	1.36743	5.68515	2.55696	5.0731	2.74395	-5.93136	6.73246	-0.712099	4.55762	-4.23233	-2.02602	-3.69051	-5.34482	0.0804126	-5.79209	5.71888	-4.62541	-2.37647	1.69859	-1.04412	-8.46618	-2.42772	-1.68258	4.54177	-7.27016	-3.78205	1.91889	-2.3114	-1.11268	3.08921	1.63853	0.348996	-0.51662	-4.02416	3.13697	-4.44087	-3.09794	-5.01401	1.21278	-5.91771	4.79241	-3.95803	4.9726	-2.4367
-3.41907	0.910727	3.63926	-1.02664	-8.03828	4.62099	-2.00219	2.69012	-3.28207	-4.78007	3.18794	4.58307	1.67324	-1.2145	2.07822	-1.31467	1.47196	-4.79067	5.41584	-4.53753	-6.48993	-0.0958131	-3.93562	6.16853	-6.04175	-6.02302	0.604371	-3.19665	-8.17271	6.63847	-1.60167	-2.0765	2.63337	4.18767	-1.56091	0.820143	-4.65721	-6.82679	-0.0390371	2.92152	3.77753	-5.99126	4.98898	-4.3081	3.61074	4.15024	0.474101	2.86867	-0.531221	3.71975
1.99282	5.60883	2.1707	1.02667	0.206235	1.7237	2.61652	3.37671	1.52749	3.2546	-3.03471	-5.96113	-4.39245	-2.1202	-6.20537	-8.00465	3.40284	-1.23465	-2.48887	1.67029	-3.66853	1.88185	-3.5516	-3.18182	-0.523045	-4.93545	6.47185	-2.39236	-0.548208	6.07837	-0.839112	-5.03987	4.40044	-2.28811	-3.68462	3.54521	-3.5578	-3.40571	2.93936	1.45853	4.03067	-4.44076	3.63363	-0.0251215	-3.34215	-5.31878	1.91755	2.31768	4.12853	-4.47008
-4.21636	1.86627	-3.86474	4.55046	-4.84117	-2.30801	-1.38339	4.6162	5.52541	2.33052	-5.7926	-5.40298	3.40213	-5.85638	4.04381	-9.21309	-1.01474	2.3413	0.428687	5.14193	-7.83326	4.04784	2.29952	3.92708	3.90495	-5.78773	-2.14138	4.51896	-7.04472	-11.2533	-6.84945	3.39437	2.72265	1.72454	-4.60028	4.69315	1.08671	0.405153	12.527	-1.61825	-0.818262	-3.33866	-2.57704	-1.23729	1.44932	-5.40627	6.90908	4.04616	-3.26952	-4.96304
3.58992	4.00179	-5.64196	-1.46897	-3.09366	-2.39523	1.61336	3.53129	-0.85678	2.93115	-4.60028	-5.52634	-5.23564	-3.66935	6.84309	-0.610978	5.14194	-5.3106	-4.70172	2.32137	1.09291	-6.21698	3.63251	3.13306	-0.305417	-4.48351	-5.90011	-1.64442	-7.49252	8.75887	-6.17164	-4.18519	0.474756	-2.54742	-2.58784	-3.26376	-6.52605	-2.90929	12.1527	-5.14108	2.26724	3.43774	5.93811	-3.91189	1.1896	4.44483	-6.44318	-10.9827	5.23023	0.275689
-5.1477	3.04649	-4.55805	4.47823	1.71022	-1.58254	0.951103	-0.545905	4.37185	-5.65581	4.15426	-6.52286	-2.81693	-4.50929	3.67049	5.27697	-2.59817	-1.64614	-5.25629	4.94747	-2.51393	-0.636195	-4.86815	-5.10509	2.29802	-1.67669	4.10804	2.16701	-5.44035	3.38599	-7.74905	1.30718	-1.65529	0.752492	-2.25264	5.67444	1.79998	-6.06742	7.04867	1.90808	-0.327221	-4.07073	2.27205	1.36033	-3.33997	-5.74211	2.16655	-10.1265	3.4312	4.56341
-1.57863	4.05118	-4.5064	-0.435057	-6.11108	-0.00998675	-3.47719	5.3769	6.41445	3.56065	-3.56374	1.07366	-0.457637	-2.87164	-6.73863	1.37813	-4.5532	-2.83038	-3.13655	-1.96173	-6.06533	3.85813	-3.9282	5.04293	4.19984	0.513667	4.743	2.90787	-0.788937	7.49707	-8.3085	-3.08871	3.15982	5.03947	-5.24022	1.42736	-3.04899	-4.89746	9.98177	-2.54955	-4.01459	-6.60357	5.35837	3.88297	3.12919	-1.00458	2.42501	-11.8337	2.14304	-2.50491
2.4303	0.335335	-0.303354	-0.0822453	-3.75204	0.638132	-3.39025	3.7492	7.34181	1.68597	2.43365	-6.22632	-2.74768	-3.07251	5.26046	-2.4281	-6.759	-3.02014	2.98006	3.24318	-1.93859	-0.964874	-0.163174	-4.19036	-5.82951	0.751637	5.56548	0.212035	-1.34316	-7.72888	-0.287844	-0.8221	2.0733	0.350688	-1.97873	4.42316	-1.72197	4.7319	10.6517	-3.90511	3.35762	-3.76167	-1.81752	-3.33505	0.604438	0.472653	2.8454	7.84108	3.72408	0.778989
-0.492345	4.98366	-3.96741	3.12211	-3.37752	0.308823	-2.68525	4.44684	-0.802189	5.8171	3.98506	-3.36672	0.304032	-0.954365	4.15594	-6.24039	-9.16957	1.40786	3.62663	-0.157085	-3.24321	2.08907	-7.05525	-6.54344	0.600388	5.74473	-0.552645	3.32472	-10.6102	4.06296	-7.78522	-4.25932	4.34341	8.49879	0.901688	2.48057	-3.43962	-3.29599	7.86784	-3.97466	2.79352	-6.21606	5.16736	4.21994	2.61773	3.29495	1.87013	-0.181798	-2.75922	-4.79602
-3.52213	-1.94942	-5.5118	1.44374	4.03862	-0.644177	-1.05396	3.76569	-4.59431	2.33168	-1.53647	2.40709	-0.711114	-5.13126	2.96235	-6.53498	-3.98771	-5.58957	4.45369	-1.04969	2.3728	-4.82794	-5.38854	6.56461	-1.78817	-1.10639	-2.44986	-2.2524	4.06814	2.23337	6.67878	3.03368	0.812227	-0.0507877	-3.81173	-2.72924	-8.98413	0.130717	12.2278	4.13527	0.889153	-6.45989	0.933748	4.30789	-4.19592	1.56888	-0.566645	-8.53697	-4.22528	-5.26816
3.00192	-2.00281	-2.65981	1.39128	0.438993	-0.617299	0.854018	5.91083	5.98311	-5.79036	2.30199	-4.11487	1.35165	0.551562	0.47036	-10.0342	-8.43314	-6.17069	-0.228783	-3.34526	-5.34552	-5.31538	5.57487	-4.66768	2.05457	-1.29761	-7.86556	-3.56167	-9.49082	5.00694	3.18623	1.89089	-0.592356	-4.54974	-4.8614	3.8705	3.1578	5.84596	0.957211	1.28864	-0.956767	-6.7165	-2.99253	-3.11805	1.77887	-3.29546	5.96335	9.26025	-1.84423	-0.399019
4.75344	3.5325	-2.16962	-1.61016	-4.9498	5.0637	0.300367	-2.15682	-3.9753	-6.31983	-2.95168	-3.44912	2.25729	4.2353	2.60677	-5.74801	3.24502	-6.76846	3.92776	3.69836	-5.75535	2.93859	-4.30969	-1.67281	1.17984	-6.51572	-9.09592	3.62078	1.23804	-2.27172	-3.73015	-3.5672	3.22469	-2.88623	-3.75066	-4.11281	0.918342	-5.3281	8.43541	3.71741	3.66806	4.96749	4.71013	-0.981665	-2.21052	-4.85359	-3.37123	-12.7533	3.93878	-5.94596
1.64147	-5.19662	-4.99487	4.435	-6.15103	-0.548998	-2.71936	-1.3453	-0.880145	-4.83062	0.453846	-3.87376	-3.58826	-5.32666	2.23879	-4.10658	3.80534	1.59246	-1.12635	-4.82671	4.90587	-6.63185	2.61832	1.41866	-1.36088	3.378	-5.67899	-3.72549	-2.18428	5.84839	-2.76355	-1.76178	-4.32865	4.57274	-3.779	5.50814	-2.34455	-0.886676	8.00491	2.80579	5.2049	-7.2849	0.231879	2.12415	3.70189	4.10637	-7.93952	-11.7152	0.495145	-5.11195
-4.79985	-3.18585	0.0570077	1.63807	-2.20868	-3.42091	-1.9988	3.39547	0.430136	-5.80886	-4.68764	6.95492	-4.18046	0.495604	0.3701	-0.491773	-2.49912	-5.81898	2.99317	5.9026	-2.98712	-1.70907	0.836789	-4.34394	-0.397992	1.71131	5.3099	-1.51943	-6.922	-4.5979	-6.82758	2.95325	-1.27213	1.55767	-4.28045	2.10738	2.83819	4.65929	8.1712	-5.15036	-0.1591	-6.66388	5.58904	-2.45419	-1.60971	1.30765	-4.75254	-11.6302	2.03707	-8.06923
1.05584	-6.99566	-4.30684	2.64857	0.465819	-6.60211	2.28498	-1.31097	6.96675	3.55205	-4.46987	-5.4221	-4.53654	-1.70545	-7.11397	-5.07463	0.932853	-0.284236	4.51258	4.24751	0.889896	5.28478	-6.38152	-6.17184	1.81664	2.64655	0.0318901	-1.24476	-3.6533	3.40866	-6.33226	-0.953053	5.04523	1.2415	-1.01716	0.691546	0.142226	1.9627	-0.222747	-2.92817	-1.86777	-5.51056	-1.5255	4.34372	4.03187	1.79119	5.22736	-3.2598	3.28173	-4.03298
4.04122	-6.26527	-2.88079	-0.278278	-2.74462	-1.41014	1.17859	-2.50778	7.06426	1.94225	-5.32431	-1.24095	-0.091166	-2.9723	-3.9293	-3.61012	0.778502	-6.3901	3.91979	4.66677	-1.43768	-4.1402	5.31911	5.86156	-0.0179053	-3.06973	5.72025	-1.90772	-3.53925	9.81085	-3.69358	3.68897	-2.2224	-0.600536	-4.8246	3.51327	-4.09421	-2.47984	11.5066	2.28628	2.75768	-3.23933	5.12173	3.94214	-3.06017	1.98882	5.82689	4.17817	4.22886	-4.62511
-5.30495	1.33739	-2.2169	2.1796	-4.67416	-2.11041	2.57467	4.61464	-8.05709	-4.84679	-1.40062	1.14017	-3.00107	3.4116	3.96442	-4.783	2.63647	2.08424	-1.32853	2.4163	-6.67467	0.806817	-4.03216	4.7567	3.69096	-4.33452	-3.6716	0.182312	-6.7219	1.84767	-7.61356	-3.67362	-3.24932	1.60759	-4.25978	3.36178	-6.44673	-4.68021	2.0049	4.21532	-0.465959	-6.80636	0.784548	-3.79401	2.51993	-7.10466	-3.18523	-5.13751	-0.934007	-6.76825
-1.43527	0.545411	-2.7261	4.01852	-4.76891	-1.87353	2.58217	-2.05536	7.87235	7.24755	3.7338	-6.9552	-0.586547	-4.67527	-4.5794	-5.75931	-3.1951	2.95503	-1.61047	2.89951	-0.0362618	-4.26593	-3.12097	1.19014	-2.92785	-5.69093	3.85843	0.532664	2.78457	9.26227	-1.94108	5.23187	2.70511	1.13576	-1.64592	-4.37504	-2.21707	-4.8491	9.27977	3.40522	2.19868	1.60497	4.15	3.65336	2.90603	-0.0336148	3.42672	1.29796	5.00102	2.25548
-1.16187	-0.312417	-0.509199	1.46166	-3.49926	-5.40358	-2.99062	1.68494	-0.249637	3.25217	2.78933	-6.84586	2.99346	2.78704	6.91618	-6.04634	2.66281	-4.44629	4.2079	4.92444	4.92471	-2.40978	-6.04038	2.82339	-3.72305	5.04274	-7.51411	-3.23547	-7.21759	-2.98215	5.12412	-4.77464	-1.77462	1.60528	1.42488	4.04929	-9.7744	-7.69126	9.62496	-0.815699	-1.04445	2.28561	-1.29807	-1.50681	-2.21231	3.68183	6.78943	5.75748	-2.31061	0.358552
4.32809	-3.79209	-0.605246	0.724426	2.71113	1.81228	-0.139339	5.06945	8.19636	-1.6444	-5.25015	5.92784	3.97897	-3.53772	3.8811	1.69332	4.47372	-1.83263	-4.47032	3.29504	-2.82414	3.11335	1.85398	-3.13402	-5.30218	-2.82373	-7.91164	2.88742	-7.59347	-7.24589	-3.57379	-1.23612	2.81825	-0.861796	2.69292	2.98791	1.66165	6.25206	0.262817	1.78379	2.34013	1.60623	-2.27278	-4.92946	3.00316	-3.17654	-1.3147	1.3588	-3.2127	1.01485
0.15315	6.89874	-1.92685	-1.41638	-7.96376	2.93698	-2.73558	3.47288	2.23624	1.82686	-3.20435	2.05804	-3.71194	3.39662	-2.50767	-11.1172	-6.4352	-2.70636	2.77083	-4.79728	-3.04038	-2.94422	-2.263	5.53279	-0.314977	2.29198	6.04327	-2.75481	-3.07405	-5.84165	-4.18524	4.17323	2.33431	7.59955	-3.68178	0.692438	-0.364394	-2.05622	-2.11782	-1.10422	4.56281	-6.57934	2.5424	2.1387	4.70026	-5.63104	5.55384	8.67029	-3.33556	-2.87464
-2.87348	0.637461	-4.93909	2.22018	-3.25122	-5.07554	0.519342	5.46365	4.44753	1.65009	-4.18872	5.6093	-5.40978	-5.32273	6.99045	-1.95519	-2.73958	-7.79253	-0.277229	2.1146	0.3946	-3.31938	-5.39525	1.31527	4.88829	2.5219	7.48026	-1.0375	-8.10143	-6.68959	-4.15199	1.27376	2.39717	-4.43795	-3.83073	1.49657	-7.68776	4.22925	9.25591	1.32773	-0.260912	-4.11179	2.17171	3.77614	2.90788	2.4507	-6.49095	-7.55598	3.78296	3.68878
5.70602	5.60777	0.821685	0.274738	-5.20571	-1.85487	-1.07653	5.50054	6.37693	-6.13652	3.45172	-6.14754	-4.30909	1.06772	5.14847	-2.15709	-6.01235	0.728928	-1.6382	5.83298	-6.14723	5.27873	-5.40579	-1.44498	-3.90184	-2.78727	3.5653	-2.86347	2.5749	7.66792	1.34078	-4.88421	-3.17256	0.204536	-1.23929	5.96868	-2.40949	-3.80555	12.9451	-1.6593	0.744452	-4.17886	4.79716	-4.74496	-3.40899	2.01091	-2.56367	-2.86206	-2.67526	-1.7105
-0.908942	-4.3224	-1.08845	5.46873	-2.11352	-6.57105	2.23794	0.773126	-3.29673	5.60927	-5.33175	-6.32931	-4.6627	-3.38899	8.03353	-8.6845	-10.5817	-2.16842	3.58982	-0.363957	-5.42797	-4.44333	5.99238	6.25692	3.50354	2.76304	-7.34609	-3.5317	0.280211	4.599	3.99683	2.66597	-1.2371	2.87913	-1.33902	3.12991	-8.63579	-3.62714	4.20418	-4.49834	5.48502	-2.27113	-0.225861	2.72358	2.23739	0.816837	-0.0353638	0.932719	0.100847	-6.47866
2.52379	4.91575	-2.3572	-2.80096	0.329825	-6.08442	-1.87549	0.463863	-8.32729	0.422245	-1.54163	-0.671817	-1.26914	0.935069	-3.60168	-3.47396	2.47503	0.317388	4.57408	-5.16137	1.65797	-4.10079	6.01479	5.41053	5.37489	-3.51004	6.22142	3.40149	0.778536	4.64865	-2.04241	-4.83939	3.68218	-0.615714	-0.963598	-1.77561	-2.75089	-0.513456	8.55479	0.210614	5.9921	4.28741	0.459492	-4.7441	-3.78911	-4.47261	-1.11024	-10.276	-0.596721	-4.01292
-0.0848842	0.934716	-3.99689	0.837333	-6.4084	-1.65833	1.95272	4.33783	0.537338	-5.77024	1.50072	1.41906	2.7281	0.653376	3.86405	-4.65853	-3.90072	4.20645	1.35923	-2.27689	-5.4526	-3.50956	4.58751	4.77931	-0.827444	-4.67947	4.45926	4.86356	-8.72709	6.0348	-1.09497	4.98355	4.02815	4.53939	-4.59591	3.56502	3.07614	0.382365	9.61295	-5.54276	-0.809277	-5.23984	3.89149	1.90217	-3.50038	1.43365	2.05292	-8.047	-4.23291	-4.00015
-3.50766	5.9248	-5.1615	1.25423	-4.73325	1.32263	-3.32421	5.0788	-7.02357	4.92975	3.4968	6.05312	2.03565	-1.91066	6.03839	0.443578	6.43333	2.76362	5.39676	-1.1951	-5.49358	-4.38803	5.50295	-6.0031	3.969	1.10431	2.92247	-1.02562	-12.1525	5.5581	0.393494	2.27484	2.69441	3.75666	-2.92244	4.89575	4.64602	-2.96982	12.5357	-1.47173	-3.86177	-0.969357	4.88543	4.27164	0.0961856	-4.10204	3.8745	-6.76815	2.83841	-4.42181
-1.27489	0.516741	-0.586251	-0.927605	-6.89134	-3.24846	1.57598	3.7237	5.35696	2.66029	1.95721	4.09121	-3.65894	0.33299	2.79755	0.836287	0.0548496	-5.61823	-3.72632	-4.55779	-7.04118	-4.40873	5.04352	5.16316	-2.80943	-5.49729	6.1829	-1.16418	-3.47491	4.52506	2.17976	-4.38385	3.98365	-0.635504	-2.02751	4.25602	5.64089	2.26025	10.0358	0.204469	-2.31087	5.32564	4.32508	-0.339169	-3.09825	2.68577	0.405922	-7.72887	0.802705	-4.42687
-0.728824	0.463185	-0.1697	4.41413	-6.3821	-4.42964	-2.2661	2.64422	0.641018	4.97407	3.80798	3.80834	4.96033	2.69685	4.81011	1.99069	2.98934	0.706214	2.26314	-0.545507	-5.22166	0.551522	-4.57012	-5.13535	3.62923	6.42618	6.32707	1.20766	-6.26353	6.7146	-7.52651	4.29932	-3.77553	4.17699	-4.32758	4.19419	-1.32394	-5.478	10.0387	0.819635	1.48796	-5.11972	5.25161	-4.26466	2.63626	-6.64934	-4.75381	-7.28067	5.20061	6.73675
0.164338	2.45212	-2.37611	0.376002	-6.20979	-5.93377	-2.21153	-3.77663	3.98094	3.90934	3.27217	-4.53101	-3.21797	-4.94196	6.86646	2.53289	1.55299	5.55197	1.71763	-3.26871	-0.16927	4.86037	5.4138	5.69788	4.43963	-4.32544	5.7613	0.544204	-2.84729	-0.143076	-7.91628	-3.7927	0.386282	-4.71205	-1.12142	4.84002	-7.17937	5.51957	2.38954	-2.99683	-1.05872	1.69103	6.33135	-4.51541	1.18059	3.78843	4.93369	5.79328	-0.974615	-3.95433
4.35341	-0.683253	-2.01498	4.60158	-7.1824	-0.282997	-2.80353	5.29516	6.77344	2.08234	-4.8213	-2.73596	-2.33397	0.261094	2.90233	0.403982	-6.72425	-0.3657	2.01597	-1.72365	-5.58031	-0.0230898	-4.5596	-3.72911	-4.08119	-6.3842	4.89773	-2.09188	-6.05965	-0.362756	-5.68444	-2.29867	-3.24162	0.432433	-3.72581	-3.00439	-3.9717	0.676397	5.37591	0.657964	1.05265	-5.7995	2.87819	-3.26785	1.80806	-1.71891	-7.03031	2.8173	-1.73764	-0.22745
-4.3568	2.53702	-2.27757	2.3168	-2.83026	3.27103	2.44497	1.16522	2.7652	-4.71491	3.70517	5.47186	1.23217	2.04909	7.52539	-6.90872	-0.649083	3.99445	3.89596	-5.21775	-7.39004	-0.636456	-5.34985	5.06538	-0.537041	-3.78627	3.40203	-3.55282	1.12897	1.22112	-4.78436	-0.572523	0.504911	3.40808	-3.16151	-2.79228	-9.78953	-5.95826	7.91958	-3.68412	-2.49482	-5.74867	-1.80754	-2.81118	-0.648668	6.54324	5.29602	7.47266	0.625309	-5.16826
2.83393	1.51012	1.88492	3.29684	-1.12279	-3.7641	-2.74553	5.03923	1.38417	-0.444689	0.121882	4.3167	0.911252	1.53966	6.55007	5.49214	-3.59892	3.17984	-4.61132	4.56505	0.235692	3.70172	0.585178	0.452655	3.28745	-3.11701	4.8339	-2.28419	-1.47982	-4.77799	-8.27236	-1.88965	3.68098	-4.21772	2.6985	-2.31572	-5.56318	6.83633	11.1883	-0.445459	-3.09193	-3.62646	0.184836	-1.42244	1.95179	4.8779	-4.69325	2.97185	4.98061	0.362693
-3.87558	-7.47006	-4.35615	4.61701	-0.566302	-2.60969	2.9637	3.61342	7.28026	-3.24062	-5.7325	4.49383	3.87662	-5.36481	-2.92842	-3.87875	-0.744855	-2.36803	1.68288	2.69418	-5.01385	-4.84385	6.71896	-4.57737	-4.33315	2.56388	7.63131	-2.89789	-2.98513	-2.34206	5.25425	4.96411	2.8767	-2.02913	1.0173	3.78323	-0.743928	-5.22812	3.06808	2.50258	-0.125696	-6.50316	-0.924915	-3.24854	-0.751898	2.28801	7.96261	-3.27015	2.25493	-3.34805
5.31924	3.65773	-4.95655	3.58996	1.22949	1.38014	-2.33157	2.18432	-5.97365	1.12579	0.805713	1.09141	-2.43224	-2.84926	1.88505	-9.4643	4.59789	-5.41867	-0.946099	-5.23053	-5.61394	4.6549	-5.87611	3.53717	5.38244	4.79085	-7.14918	2.47122	6.67689	-3.3211	-7.08897	-1.0257	3.89164	2.05177	-4.92616	-3.54178	-5.87859	-3.30964	10.3334	-4.64958	-1.25038	-5.01234	4.28584	-4.84339	0.933278	3.3885	3.2982	5.36412	4.80838	-4.46982
2.36917	4.67586	-1.43641	2.45968	-6.18285	1.13073	2.34986	-0.875904	-2.35583	2.28885	2.77722	-5.16049	0.361991	-4.44902	5.29907	-7.50135	-0.367703	-3.61431	2.18548	1.64849	1.58284	-4.35511	-7.0627	6.18795	-1.616	-2.10374	-7.68656	-0.991448	-10.1994	-5.18978	-7.14775	3.93411	0.577804	1.69756	-2.9738	-4.41261	-5.37502	0.167832	-4.2951	-0.376545	-3.74135	3.95033	5.68183	-4.80178	2.65877	-4.54598	-5.11735	-2.25014	1.11744	-5.34264
1.53326	-5.14234	-5.61704	-2.82705	-5.50481	4.25017	-2.66305	5.17929	7.49225	4.31043	5.40205	-6.38974	-3.56865	1.16496	-5.13279	-0.684252	6.68115	0.291714	-3.85634	-5.38297	-6.09302	-3.90028	-4.19899	2.88803	1.44497	-3.15274	6.86267	-5.89051	3.62869	6.99518	0.968174	4.18255	3.25146	2.35119	-0.08592	3.0733	-5.44437	-4.15539	-2.69339	-3.98244	3.60006	-5.7778	-2.60344	-0.646987	1.71902	1.43531	-0.283175	7.58789	-2.33991	-3.10552
-2.82502	-7.24663	-3.99615	2.61253	-8.86745	0.3401	0.141215	3.98821	-3.56072	-5.2549	-1.54529	-2.45628	-4.03787	2.83035	3.91805	-3.896	2.14875	-2.7276	2.58406	4.71839	-5.1524	-2.64004	-4.0354	-5.90576	-4.60143	-5.85777	6.00515	0.625038	-0.265645	0.939091	-0.734429	3.67565	0.555059	-4.53643	2.99378	-5.44039	0.0369631	-5.56061	1.36119	0.13129	4.55651	2.02905	1.03129	-4.99888	1.74433	1.65291	5.78827	11.5059	-1.41511	-4.52886
-5.47131	-5.64585	-2.85317	4.33106	-1.36839	2.792	-0.995561	5.48957	0.654748	3.39937	5.15245	5.04823	-5.25787	-3.01778	2.53375	-2.27421	-5.71398	4.44412	-2.63376	-1.01657	1.45154	1.9355	-4.34506	-4.3066	2.65516	-1.67357	6.59507	2.75173	3.73065	5.7589	-5.52211	-4.33217	2.70688	3.14925	-2.27683	4.8156	-0.726584	-6.13508	-0.728837	-5.86142	3.42788	2.67231	5.36662	4.65409	2.33676	0.179593	-7.12258	-1.94843	5.12299	-5.96351
-4.12656	1.15005	-2.43162	1.12815	-4.87489	-0.0208804	-0.900288	-1.1895	-4.02997	-4.85864	-4.93332	2.31357	-3.84452	-0.0460724	3.34886	-4.827	-4.18669	4.23238	-2.84571	-3.34646	-3.35966	2.21375	5.94384	6.73155	4.31961	-2.67569	1.8221	-3.85103	2.38232	-6.72869	-7.74493	-1.67664	0.247812	-3.19624	1.9062	0.432235	-9.87345	-3.69153	11.4256	2.97901	3.38861	-0.730414	5.54302	0.905918	3.0843	-7.79173	-3.42043	-9.25233	-2.56032	-5.13648
-4.42743	4.41002	-1.21049	4.8307	-5.26261	6.6294	1.24237	-2.12009	-5.72877	4.39902	0.356746	1.30081	-2.38546	-4.36538	5.3756	-1.7943	-7.1297	3.85201	3.19677	4.60426	-6.64256	1.7849	-1.61378	-3.07476	-4.43391	0.934656	-3.57611	-2.49403	-0.996039	-3.26642	-4.16644	1.6831	-3.83269	-5.16848	-4.39814	-2.50012	-2.07154	3.51763	11.5447	3.56031	-0.577957	-0.149652	5.37874	-0.107854	1.54807	-7.18658	4.92778	5.55646	-0.348422	-3.06991
2.29292	2.39526	-2.0793	2.65018	0.140594	-0.625257	-3.08361	3.246	7.51175	5.09732	-3.07762	3.95349	0.392624	-1.85144	7.48917	-5.08639	-1.69984	-0.924993	3.76134	-3.26532	1.10963	4.13797	3.63117	5.38561	0.00716234	-4.45741	3.07199	2.40368	-2.64404	4.80669	-4.52907	-1.92818	2.5208	-7.68392	0.0462082	5.15919	-1.15342	-4.51928	13.3457	2.30439	-5.10403	-3.23743	5.34715	-2.81747	0.651659	-2.04117	2.36506	-10.6072	1.20706	-4.97282
2.22472	5.18039	-5.43321	-0.82758	-6.28691	0.121008	0.628586	3.30905	4.84176	4.09941	-3.6946	-5.03928	-6.2128	0.744041	7.45936	-3.75818	-6.23462	-1.74113	1.46922	-2.22019	5.19641	3.59274	-7.04253	4.39191	5.13874	-5.63859	5.19696	-0.124044	-4.86309	6.42282	-3.49415	4.21768	2.21844	3.07921	-0.32085	1.88967	3.04857	-5.14396	9.51129	-2.76254	-1.14333	0.0674744	4.83465	-3.2925	2.63268	4.73163	4.25779	-9.94626	-4.75661	1.91596
-5.38517	-6.10307	-3.50446	-1.65006	2.35347	-2.66925	1.16913	2.89064	-6.0234	4.06801	-2.53091	-3.79632	-5.65888	-4.3069	-0.0546223	-6.73765	2.2391	-3.2839	-4.95943	2.66428	5.18635	-3.62817	-4.76183	6.01989	3.88139	-3.12203	2.48251	3.38972	-8.12767	-4.31673	0.0210491	2.49501	3.91482	0.318115	2.12322	3.05472	-5.36462	3.69838	9.81277	0.168914	-2.4891	0.161684	0.759686	3.80264	-0.12442	3.28699	-0.83241	7.39931	-3.16846	-5.29841
3.55548	5.84148	0.439997	3.92733	-4.26786	3.06007	-2.42956	0.491445	3.72516	-6.27516	1.70358	3.21507	-0.977976	-3.89702	6.33294	-9.98141	1.29992	-6.04409	4.14732	-5.83651	-6.41253	-0.426338	-6.08791	2.35335	0.710456	1.09668	6.9511	-2.49218	-7.21976	-6.45177	5.85991	-4.29385	-2.46302	-3.06672	-3.24728	2.22478	-5.40511	-6.45392	10.3511	-5.79961	2.85394	-7.11217	1.06958	-4.18142	1.26893	-0.808435	5.30489	-4.93393	3.49194	-0.348358
-3.45009	-3.49425	0.51133	3.8097	4.52001	5.11071	2.22678	-2.60783	-4.79118	-0.480747	1.66835	0.36601	-4.90529	-1.12345	-3.48733	-2.30159	3.33971	1.92978	4.83163	-0.349318	-7.26329	-1.04365	4.21945	1.00276	0.79986	-6.27619	-8.9368	-2.80343	-7.17108	-8.88993	-2.4945	-4.29107	-2.42541	1.01676	-0.171503	3.67886	-4.16115	-0.0414352	4.711	0.247845	4.29815	-0.617043	0.56085	1.70677	2.5095	2.49457	-1.02149	7.82599	3.52743	-4.67915
3.60114	-3.26501	-3.29165	0.200442	-2.38654	0.296083	1.57975	4.28289	1.39772	3.71709	1.55784	-6.61512	3.27831	-0.203847	6.86965	-6.14655	-8.3875	1.96079	3.38997	1.99131	-5.57446	5.23372	-4.13411	-0.628623	-1.61232	-3.04257	-9.00092	2.17928	-8.97943	-3.96323	-6.4247	-0.422373	0.556194	-3.37374	-0.532174	5.17595	-5.54811	1.27634	8.01867	2.88532	-2.05566	-4.07121	5.09819	-1.08288	-3.09267	4.96519	3.17766	-2.15019	0.406364	-0.195159
-2.84376	0.865234	-3.26946	-2.14357	-7.44106	2.15882	-3.58679	3.56496	-2.84828	3.60497	1.60186	2.38245	-4.49432	-1.39054	-5.17206	-7.22034	3.80476	2.15848	4.0207	4.09098	3.4986	4.14628	-5.55843	2.68884	4.23968	-5.44992	-8.64801	-1.32564	-6.21633	8.3451	-8.92687	-1.66481	2.41022	3.15976	-4.42555	1.66483	-5.29963	1.87205	11.2479	-2.90757	-0.353173	-2.67606	-1.27681	-4.97768	-0.663391	-6.96703	1.38606	-4.16807	-3.62796	4.68269
2.26091	2.75773	-3.2723	-3.66953	-0.653189	3.97712	-2.05429	4.9148	-1.12565	-5.12014	2.46954	-5.26085	0.976656	2.33806	-1.24558	-1.36567	2.758	-0.0443644	5.10761	-5.03393	-6.2783	1.97091	-5.80534	-2.26406	4.25812	-3.75778	4.6886	-2.54083	5.7422	0.0118822	3.54019	1.40379	3.52017	-2.29757	-3.44662	3.72418	-1.3706	-1.07899	6.41523	4.24407	2.71448	-5.37975	4.21065	3.77897	-3.43511	4.57413	-0.585441	-8.97989	-3.11225	-1.80327
-0.246146	4.25079	-5.29573	3.28158	-0.863958	4.33239	-1.12938	-0.347592	-7.22589	1.36809	3.58965	-0.915066	0.677574	0.181693	-5.04446	-6.63651	-4.46261	-4.88266	5.22487	-2.65986	-2.50836	4.55272	0.164099	2.05075	-2.22516	-0.822402	3.6714	1.93351	-3.26745	7.81496	-2.85359	5.17197	2.47103	-1.39612	-4.74485	4.67138	1.51377	-0.686196	-0.147418	2.92534	-2.85295	-2.83336	-1.73318	-2.05706	-3.25511	-5.32256	-6.2311	-6.75551	3.35801	-3.38086
-4.45709	1.97661	1.13857	3.48555	-6.80407	-0.794163	-0.870824	5.14027	7.57751	0.0313828	4.84429	1.86366	-1.83001	-3.32254	4.63431	-0.184068	0.240206	-5.00907	-0.181802	6.55904	-4.7517	1.29179	-3.89263	-1.52114	-4.73683	0.306446	5.27703	0.594834	0.435468	4.97902	-4.16099	-5.06353	-3.45327	-1.28054	-4.79233	4.82477	-5.7344	-5.14763	6.52754	-1.04379	3.98147	-5.92861	-2.97467	-4.7426	3.44959	-4.10298	-4.28509	-12.268	1.55652	3.67799
-4.32064	-2.93749	-2.77411	1.57835	-5.08523	1.12467	-3.51149	3.46808	-7.54922	6.35546	1.2001	-2.85372	-3.6211	-3.6132	-4.35617	-1.64779	4.33894	5.21257	-2.70009	-5.21191	4.46428	-3.18909	1.88679	5.95238	4.89309	-4.18264	-5.91403	-3.15392	-8.13381	-4.82936	0.14162	6.69082	4.23376	1.14894	-4.62253	-1.70703	-3.53067	5.49791	-3.31335	2.32719	1.79411	0.971454	5.3323	-0.00435524	2.73121	-4.65955	4.40556	3.67277	1.91465	-3.13838
1.69057	-1.4479	-5.54658	3.75448	-3.66255	4.69192	2.911	3.81604	6.39306	0.439727	1.90788	0.960211	-1.84141	0.527279	3.17897	-3.17235	-8.3078	0.375402	2.0687	3.10814	-7.31115	4.6472	-6.11369	-6.46388	2.5663	2.72021	2.87702	0.100189	-7.74645	-7.89449	-2.09647	4.25052	4.30935	-2.12544	1.55409	5.0376	5.18345	-5.23966	12.2591	-0.266098	2.9438	-4.82239	3.16218	4.11736	-2.47379	-7.47271	-7.00424	-8.58048	-0.13792	2.19416
0.207815	-3.02077	-4.16391	2.04044	-6.94732	4.59914	-2.69851	5.19329	9.71513	-4.89213	-2.442	-5.73449	-3.35158	-2.31851	-6.41116	-1.40589	7.08291	4.70999	-5.72912	2.1958	6.13855	-2.61427	4.42014	5.4565	4.11334	2.97838	-0.972895	-2.76994	-0.92007	-3.7559	3.94596	-2.80187	0.336187	1.05609	-1.10604	-0.260412	0.239477	-5.60851	11.056	-4.77303	0.0722556	4.01583	3.82374	-2.22588	3.06319	2.08738	4.11785	-1.40138	3.19012	-1.83702
-4.49795	0.832253	-3.45253	0.951806	-1.07633	3.54792	-1.24415	4.0664	-5.03542	3.17398	2.86923	-4.61909	4.69399	3.0723	7.38354	-4.35021	-4.71183	-0.492284	-1.47717	-5.65367	-5.89085	-2.57554	4.45311	-4.89146	-2.295	4.42398	5.46692	-5.94412	-0.111181	-2.08271	2.06994	0.0921352	4.02415	-0.0750883	-4.56514	-1.09494	3.27357	-0.0533182	0.153776	-3.49346	-1.27292	-6.79943	0.0603552	-3.83014	1.99548	-2.29979	2.35732	-4.96877	-2.57856	-6.03155
-3.08696	0.574797	-2.61777	-1.16377	1.76514	-5.21836	-2.0891	-2.38036	-7.96509	2.24889	2.29072	-6.35985	-6.67589	-2.41282	-6.84251	-3.06616	2.32267	0.198628	3.27095	-3.16127	-2.63853	-3.16443	-6.04575	-0.055217	3.43142	3.01096	6.04518	-3.07215	-9.26468	3.10124	-5.72562	1.07648	3.2654	-1.55994	-3.13123	5.61084	-5.83195	-0.641637	12.5854	0.123547	-5.88546	2.49475	-2.40897	-4.4492	-3.57515	-2.52329	-2.6542	2.25978	-2.88123	1.09925
0.553981	0.0756769	-2.51535	-3.49339	-2.27486	-3.73979	-2.65852	-1.74873	-7.42492	2.55063	4.84352	1.08191	1.24296	-0.218425	4.84316	-7.04925	2.89512	-8.93	0.619819	-3.59956	-0.318662	-1.75347	-5.25255	-4.92518	2.89501	0.618422	-8.85176	-2.84386	-1.01631	3.30308	-7.49927	0.671246	4.49363	4.17742	2.58886	2.68732	-7.53191	5.33754	10.2328	2.20667	4.51191	-3.67832	1.09994	3.1665	1.767	0.954647	-5.16397	-9.94248	-2.62359	1.16462
-5.10692	2.68167	-3.53571	-1.11371	-5.18858	-4.63103	-3.64351	1.22576	-4.46457	5.23772	-3.50432	7.19283	2.42503	-4.51064	0.724828	-4.67238	0.842695	-2.70364	2.06913	1.03579	-3.18275	0.557036	-0.101685	6.88272	-0.717466	-2.82954	-0.26972	2.20593	-3.20173	1.73276	0.158308	4.99004	3.43443	2.56007	-2.33577	-5.74356	-6.04414	-2.72111	4.7413	-4.8101	4.20148	-3.37492	-0.154047	-0.0295289	-0.156771	-4.16598	5.68847	-9.3916	2.17842	-0.172571
3.48826	4.93909	-3.74924	-0.24578	-1.07505	3.40833	-2.81215	1.19963	6.41983	6.50912	-0.490879	-4.35829	-2.46275	-3.61259	2.83756	-4.79459	6.45246	2.92839	-3.72476	-1.26116	4.64666	0.550193	-1.43388	5.95183	0.595538	-2.45811	6.3213	-5.46436	-1.91433	-2.67702	-7.05287	-1.51682	-2.53401	-2.3231	0.344356	-1.03004	-4.98305	0.631192	6.94296	2.29051	2.7349	-3.92268	5.13473	-4.84851	1.1591	-2.55113	-6.68729	-0.978433	0.738461	-3.77606
2.90629	-1.13345	-3.51013	2.2019	-8.61691	2.02983	-0.472019	-2.7198	-5.6067	-2.49851	2.51126	-4.05148	-5.91671	1.9873	4.8166	-7.96914	-2.99349	-4.17266	0.497328	2.88349	-3.69309	-5.13341	-6.11511	6.27961	4.60056	-3.1367	7.5661	-4.1376	3.85413	2.23479	-6.99645	-4.96429	2.66781	-2.61687	-2.00678	4.64539	-2.48558	-5.44571	2.13525	2.23732	-3.77143	-3.43916	1.73954	4.52331	0.251964	-5.11643	-0.656889	-10.2241	5.68284	2.15166
3.35405	2.72001	-4.75046	4.23941	-3.35095	5.0562	1.87802	4.64873	-2.72274	3.58637	1.93894	-3.05964	-1.00271	-4.19815	-3.2985	0.595001	-0.643869	-4.59398	3.35931	-4.95523	2.57168	-4.05287	4.41868	2.33487	-4.83799	1.51862	5.35389	3.1958	-3.43797	-0.504363	-1.57645	0.380337	3.07269	1.49943	-3.83827	-4.70064	-0.362152	5.28072	4.22741	2.10683	-3.97654	4.62793	6.70502	-4.83851	3.91402	-3.90529	5.81913	7.04415	-1.95481	-4.43046
3.4152	5.82579	-5.8812	3.961	-2.28012	-2.99925	-3.16179	4.68027	-0.704216	1.73365	1.27618	-6.00828	-5.01231	-1.84899	6.39341	-3.35616	-6.64696	2.10851	4.76027	-1.43366	-6.53562	1.24046	6.35319	-6.38495	-4.23842	-2.75195	5.52903	-2.36228	-0.997837	5.04721	-0.266593	-4.61746	4.40942	2.76916	-5.26832	4.80187	1.80735	2.09456	-4.34539	-4.59321	1.83653	3.80871	4.92964	3.90054	2.48124	1.60912	4.90005	-10.2234	4.04903	-5.30449
-6.07373	-2.60575	-3.377	-1.41472	0.074506	-5.0874	2.96565	-0.775249	-0.323179	3.71198	5.21815	2.09569	-4.1765	2.10344	-5.71529	-1.96812	2.22988	-1.35011	-1.98791	-1.3837	-5.68949	4.04003	-6.40764	-4.57616	2.80457	0.521904	4.22843	-1.38644	1.15372	-2.45315	-3.43281	-4.86201	3.2421	4.49356	-1.43013	5.31334	-1.06052	-3.75778	8.7109	4.31885	4.82412	-5.7595	4.94598	-4.84772	-3.65043	-1.67264	-3.97217	8.93251	0.890231	-4.51243
-2.87835	-4.97545	-7.34526	2.04052	-3.08181	-1.17048	-2.29304	0.804604	3.87409	-3.93388	-2.3504	-4.51006	-1.86693	-1.31583	7.06139	3.37231	7.25198	1.46164	-5.03011	0.377815	0.897351	4.41375	3.56118	5.90238	5.17658	-3.16669	-5.64742	-0.247785	-3.77137	-2.21437	7.42296	4.20968	5.01052	-0.318651	1.65772	4.53444	2.80158	1.1967	8.46146	2.98734	1.73949	-2.81443	-2.90257	-2.90547	1.97944	0.524614	5.71405	-8.39469	-0.696559	-4.56175
-4.42704	-0.433406	-1.99212	4.39895	-7.43734	-6.76631	-2.29478	5.73913	-1.38437	-4.34384	-0.468437	-4.78826	-1.97321	1.75838	-7.99254	-5.70582	4.61615	-4.88903	-0.559346	4.8981	-4.87575	4.31564	-5.05453	1.43569	4.45029	1.65738	-6.98672	-2.32738	-3.52516	6.15585	-7.56751	5.05824	-2.47665	-1.67131	0.678968	3.99814	-7.80407	-2.66305	-2.9499	-5.3535	4.46178	-4.51845	2.50407	-2.77684	0.387593	7.30373	-4.50941	-8.84552	1.21906	1.27468
-2.31301	0.941299	-0.865522	-1.28184	-1.61733	2.65986	-2.42844	4.23902	-4.59445	3.16881	1.66612	0.415509	-4.26264	1.66633	1.60449	-7.14027	-1.49126	-1.89879	2.29911	4.76457	0.88796	5.06119	0.39632	2.23748	-5.46653	-0.770791	-6.77793	0.338644	-2.80989	-0.538373	-2.14781	-1.24341	3.33755	4.20104	-3.6521	4.26857	-5.02169	1.32031	6.69208	4.08329	-0.0459865	-7.43832	-2.51569	-3.24388	3.23796	5.66827	-6.04502	3.36384	1.63016	2.98909
-3.87117	-3.91048	-2.30253	2.00782	0.409529	0.301994	1.63956	1.8078	-3.73123	4.34961	-2.14009	0.384589	1.68893	0.792476	-7.66612	-10.1333	-5.91906	-0.81607	-4.47873	5.52687	-6.34006	-4.7695	6.27075	2.74996	-5.28369	-2.22557	5.75572	0.991454	-7.28509	3.11432	2.55865	5.26081	0.584055	-0.418481	2.81098	5.5387	-3.13412	3.94994	10.1493	-3.14176	-3.92536	-2.77936	4.67547	-4.33028	1.81705	6.17168	-3.0156	-12.1932	3.86739	-1.47645
3.07144	-2.52122	0.100802	-2.28396	-2.18196	0.294338	3.75534	3.58968	-3.12347	5.13593	0.41831	-7.87028	-2.63894	-1.27462	5.02865	-6.74901	-4.30331	3.1798	4.40722	4.3388	0.685409	-2.59389	-2.05913	-3.84032	-6.40219	-0.0863994	-7.90813	1.1663	-0.233366	7.03382	5.94873	2.15873	-2.77418	6.666	-3.68585	3.96831	1.07997	-3.08213	-5.32804	1.94903	3.15411	-5.92195	0.387249	-2.27315	-1.69058	-1.9296	4.79367	7.10863	-1.70371	3.227
5.16246	-4.09055	-5.56439	3.85631	-6.22553	-3.20276	-2.24009	0.942807	7.33172	3.40446	-4.21686	6.74894	-1.94242	-4.3872	2.6855	-3.68608	-4.96916	-4.70277	-0.327403	1.4684	3.91904	0.828959	1.54606	-5.97781	-5.54274	4.05252	4.04564	-2.62228	-5.66473	-10.8909	-3.46363	-4.86095	2.27034	7.29882	-5.52547	5.64356	-5.99065	-2.94246	-1.19175	0.203036	1.87457	-3.75818	3.79452	-4.42622	-3.66267	2.20899	-2.56129	6.14191	-2.44599	-5.71162
2.68383	0.0472353	-5.28323	-0.374289	-7.54958	4.37004	-0.00259932	4.54762	-6.82195	-3.53346	1.02099	-6.63279	1.68713	4.17436	1.27752	-3.97197	-6.50928	1.63786	-5.404	-5.40067	5.16735	-5.12678	0.499482	-0.136052	4.53548	3.20848	4.52275	-0.295732	-2.6879	-3.92397	2.97383	4.4192	-1.91428	6.66419	-3.83184	4.72903	-6.9593	4.99515	12.4721	1.63217	-3.64715	-5.72049	2.60906	0.637471	-2.11525	-4.03473	3.70586	0.758319	-5.02679	-3.21977
-2.54655	1.46742	-4.95152	0.768474	1.30497	1.34676	2.82181	-1.39091	4.88376	-4.29641	4.45317	-5.02134	-2.70346	2.2079	6.38195	-0.0431303	2.40571	-2.46771	-1.12224	1.86415	-3.89025	0.179381	5.49044	-0.828617	4.68316	1.96538	7.03012	-1.68181	1.29158	-2.13391	3.82961	3.84414	0.384221	0.382907	-0.844208	-1.57262	-3.80491	2.36169	2.88585	0.390026	3.1285	-1.58756	5.80502	-3.98688	-3.74526	1.46549	-5.13207	2.39655	-0.227998	3.63266
4.57636	-1.52426	2.9783	0.00192039	-1.49784	1.33625	-0.574364	3.10824	-0.665411	2.80912	-3.05391	5.244	-4.44757	3.26699	-1.49651	-7.32801	-4.58727	-2.90108	-3.73482	4.62597	-0.293228	-4.69481	-1.05522	5.05782	4.52051	-5.2376	0.894931	-1.00929	-6.58097	-1.27563	-8.0886	-3.86198	3.65349	0.145268	-4.53846	-0.308303	-1.3988	1.12212	10.7022	-3.01191	3.37969	-5.1335	-3.2705	4.08671	0.834655	1.3265	3.64207	-13.5254	1.34683	-5.12151
-3.58933	3.61327	-5.82206	-1.98495	-1.39947	-4.86761	2.77298	3.20772	-3.53925	-4.43707	0.788639	5.50619	-1.95385	1.72767	-6.40621	-1.54081	-0.0231301	3.71913	-0.699985	-4.1683	-3.98865	3.86418	-6.11255	7.25706	2.55723	1.03004	-5.70472	-0.466945	-10.6753	-1.02109	-5.10652	-4.57726	-4.05489	0.950181	1.49464	5.31341	-0.0530238	-3.37299	2.13951	2.00945	1.98151	-3.55096	4.42355	2.12317	-2.26051	6.61037	-6.50245	-6.09243	3.76828	5.60824
-3.67639	-5.4547	-4.54156	1.03273	-3.18776	-4.31138	-1.24837	4.95369	9.13267	5.40098	7.7529	-6.90636	-6.21598	1.19091	5.17055	-1.59926	0.839079	1.81316	-5.00305	1.96351	3.36566	4.60446	-6.65533	-3.71114	-2.12018	-0.107639	-4.24947	1.41708	1.09928	-3.6058	-6.48161	-5.48497	0.865573	0.408714	-3.25531	3.05346	-4.23583	-3.87863	2.10843	-0.82948	0.992743	-6.29608	2.13834	4.03503	3.08123	1.68792	-4.483	-6.56352	4.38238	0.0969126
-4.64814	0.176478	1.69976	-1.27997	-3.44361	-6.70908	-2.21809	5.48408	9.53606	-0.253877	-0.0853727	-4.79643	-2.05881	-1.55357	-0.222288	-4.74342	4.41958	-6.6336	3.46783	3.48058	4.73474	2.5781	2.80677	5.12953	-4.97032	-6.12354	-6.55569	2.25412	-2.1708	-0.372154	-2.22642	1.72581	3.45784	-0.855612	-4.81937	-0.17606	-3.46818	-4.67286	10.5425	-3.79329	2.75127	0.0805688	5.80929	2.89965	-2.29648	-5.72844	-0.578782	-7.44566	3.74845	5.10513
2.75296	1.93942	-5.14117	-2.94744	-8.65305	2.86233	-2.70912	1.23137	5.24747	6.26756	5.96919	0.357272	-2.50239	-4.2695	2.66525	-3.01086	3.26186	1.22879	4.4424	-2.42825	3.19795	3.64632	-2.84453	-6.89871	6.21047	-5.02719	4.80797	-0.800756	0.171223	-7.67984	-2.52816	-4.42406	2.64102	5.17317	0.454632	-3.5948	-3.41235	-4.17021	8.56308	1.12248	1.96656	-2.73803	-1.49813	-4.37186	-1.87805	-10.1467	-7.71804	-10.647	4.33935	-3.8055
-5.70953	5.44562	-2.41759	0.104835	-0.268607	4.33262	-3.11776	-2.62548	-1.03034	-2.07537	-1.81635	4.8231	-0.841711	-5.76518	5.42396	-4.46091	-0.908589	3.31916	-4.52883	4.76354	5.59198	1.77573	-4.19034	1.9568	5.16202	-4.20368	6.55169	2.17588	3.17746	-4.41334	-2.54746	-1.49003	-0.368622	0.81158	-2.33309	5.4723	-0.534379	1.52377	10.9825	-4.26544	3.32563	-6.77556	4.26403	-1.10638	-0.537975	-3.86229	-5.60517	-5.84666	-2.11873	0.593881
2.6141	-5.07624	3.58188	3.04261	-2.19146	1.43256	0.400227	0.379805	4.3461	-5.71039	5.1551	-3.68566	-4.84308	0.475168	-6.29049	-2.20251	0.243605	0.0600736	5.05793	-0.772521	-4.85317	-4.38371	5.95526	3.04593	-2.24978	-1.75353	4.072	-0.835267	-9.9444	-3.86781	-6.22214	-2.07814	3.26713	2.94357	-4.85913	5.46499	-8.44224	4.37167	-2.837	2.39228	3.80025	4.13504	4.05745	-4.04329	-2.68899	6.6424	-5.74174	-4.91129	1.46268	-4.79961
1.20372	-6.98398	-4.3222	-0.425019	-1.67812	-0.0323198	-1.33038	-0.0511326	-7.8787	1.7635	-4.8444	-5.55975	-3.14758	2.55079	2.11454	-3.73759	-0.388029	6.4159	-3.36932	4.3974	5.33747	4.63586	-3.02497	4.73017	4.99106	-3.35069	-3.18299	-0.795846	-4.35825	13.9512	6.37946	-0.360726	4.0979	1.05116	2.53762	-5.14996	-6.58664	2.73889	4.56606	4.011	-4.11879	3.38297	-2.05487	-2.95642	2.88297	-5.56972	4.77107	-1.99417	-2.52561	-6.55547
-3.23404	-2.7076	2.42937	3.23092	-5.2583	-6.14369	-2.24573	4.88612	-5.35738	-4.35754	-2.67674	-4.17344	5.96959	-0.413991	7.34643	0.569929	-6.81677	-5.78407	-5.26639	3.39847	-6.59032	-2.75261	-5.25624	-5.67174	-1.65635	1.19837	-4.18121	3.1967	-5.95755	5.91228	-6.54153	5.21521	-0.624613	-1.71934	-2.05971	3.49544	0.754832	-5.76998	10.3325	-4.94745	6.71064	1.44381	5.2513	-2.89826	0.130203	3.31559	-0.311744	-4.35325	5.89066	-4.55355
-3.5319	0.353899	-2.46872	2.47028	-1.6044	-4.58241	3.24674	5.801	1.8691	1.22047	-4.15311	4.8819	-5.57975	2.39915	1.40892	-5.81369	3.49213	-3.25105	-0.700417	-0.638951	-6.47786	-1.67477	-5.62954	3.97552	3.06399	-5.11398	1.99303	-1.46835	-9.24751	-9.16037	-1.68473	1.59667	3.83359	-6.84097	-5.62291	6.26717	-1.37404	4.55232	10.0582	-2.58799	-4.55135	-6.51016	6.3539	-4.28227	2.86648	-1.84702	0.534182	-11.6343	4.48595	-2.39401
-3.99075	-0.358662	0.671449	4.01552	-2.31945	1.90837	0.596774	5.90213	9.07865	5.35423	-5.22576	-0.848024	2.15481	2.93699	7.74441	-4.08309	-0.0709971	-5.94908	-0.820354	1.58997	2.78413	-5.96241	5.25272	-5.98766	4.45688	-0.563086	5.22991	1.58222	-1.44955	-3.35475	6.27899	3.49259	0.986025	2.38838	-3.41719	3.32611	-5.11224	-4.05052	7.9712	-5.43231	-0.0659218	-6.10986	5.52944	-4.62469	-4.0241	-2.89396	1.57374	-8.59461	0.378307	-3.40581
-4.55548	3.91402	-0.562474	-0.991099	-3.08276	-5.11728	-1.71212	3.61985	6.61189	1.84928	0.0729017	-7.51799	-4.36738	3.59879	6.84346	-3.70915	2.3964	5.33164	-5.27084	1.60864	-4.99163	4.08949	-2.84433	3.41659	3.77219	-6.26725	7.7945	-1.54838	6.5303	-5.12545	-5.55861	1.73705	3.32893	5.85566	-2.25209	3.86201	4.21954	-1.63007	5.43006	0.393939	-6.00389	1.0369	-1.63084	-3.79416	-2.7923	-1.97902	-7.13441	-2.42457	-2.62506	3.01592
3.62916	4.37172	-3.54897	-2.8311	5.95684	-5.43123	-2.52559	4.72149	5.36556	6.43017	-0.829647	3.92344	-0.904828	4.87922	2.86805	-4.95211	-4.29501	5.81922	-3.03239	1.91307	5.88807	-3.17117	-4.12758	-6.64877	0.228719	-5.6798	1.66026	-3.6275	-4.48065	2.67614	-3.69304	-5.90223	2.67446	3.67998	1.12254	5.97439	-1.81305	3.69624	11.1303	-2.54333	1.08537	-2.50814	4.64389	4.45248	-4.0126	0.233053	1.97635	-10.1484	-1.00774	-7.12822
4.66459	4.15927	-5.55104	0.902609	-1.12946	2.18226	-3.44325	5.15126	-0.670332	-4.81275	4.05824	6.28981	-5.37502	1.89962	7.14634	-2.19868	-4.99583	-1.8635	-4.90615	4.57272	-3.54635	-1.2177	-3.52576	0.482507	-4.60968	0.729997	-5.17517	0.401055	-8.53992	-7.9344	-7.25898	-3.20843	0.110167	6.92953	-2.07845	4.87127	-7.62099	0.855403	4.97354	-2.9578	2.79055	-3.27897	5.17483	-4.10765	-2.35641	-4.38984	0.489734	-3.61591	1.40103	-1.68784
-4.86354	-3.69019	-3.99977	1.39695	-4.97589	6.62376	2.42648	-2.3468	5.77167	3.08936	4.55971	-3.75749	3.12702	-0.261364	4.49383	-6.79864	-4.33866	5.47555	4.57859	5.02053	-0.51225	-5.04207	0.0545756	-3.08151	1.80501	-0.29268	8.79903	2.50149	-2.48274	-4.34755	-7.30785	3.71221	-4.27816	2.40196	-2.50855	2.53414	-3.83888	6.21635	11.4799	-4.44012	0.566969	2.60579	4.54994	3.10551	0.593579	5.15666	-4.97001	-9.85798	-0.184159	-1.34399
4.13713	6.18158	-5.22573	0.581201	-5.13872	-4.55162	3.31973	4.77891	1.58281	-4.96268	-2.51437	5.69566	3.4175	0.861932	5.59349	-9.24243	-0.578288	1.65915	-5.14992	3.49878	-3.6191	2.16883	2.51357	2.8418	-2.43241	1.88834	-5.56028	-1.41073	2.65315	-7.3397	-7.61992	0.641022	3.85747	-0.247514	-3.725	2.95191	1.9377	-4.58011	6.57651	-4.73191	-3.21384	-5.66923	5.9082	-3.59283	-0.986558	1.0329	-2.07632	7.61928	4.8673	1.28342
-4.63618	1.79267	-2.56386	4.53147	-1.14705	-2.59247	3.34632	2.28894	4.62307	3.64434	-2.44066	1.67614	2.3041	-3.90835	4.92272	-9.21362	-3.92299	3.17648	3.66928	-2.73841	-3.5075	-5.70615	-5.33316	-5.94805	4.63132	0.440672	6.05162	-3.38664	-6.77169	6.47067	5.26823	3.64989	-3.37325	-6.43536	1.83745	3.03596	-2.24655	-2.69506	-4.5504	-2.71483	4.40826	0.11119	0.278508	-2.09415	-3.21847	-1.64124	-3.04958	1.28747	3.70554	3.21328
4.58744	5.65785	-4.57802	3.82127	0.86583	2.26842	0.717771	4.23203	-6.8612	4.95443	0.913562	-4.5873	1.09967	3.31666	3.09352	-1.96692	2.76157	-5.67721	-4.92553	3.43656	-1.78377	-5.76365	-4.77933	4.23888	-3.90305	3.88886	-3.63586	-3.27906	-0.287285	-4.93703	-6.93037	3.00661	4.17309	1.56736	-0.484311	2.04383	-7.4567	-5.29513	-2.13756	-1.87945	0.705028	-4.22994	2.63385	3.09334	-0.845633	-2.53371	-3.10975	-10.7355	3.0605	2.07713
-3.61509	-7.33037	0.313191	-0.752181	-5.80883	3.10244	-2.84434	4.60916	-5.45332	-4.40236	-1.85895	-2.64466	-1.86574	-0.252043	-5.60956	-2.04664	-6.45102	4.79778	-0.488424	-1.59961	0.415247	4.51931	-2.45305	-7.08835	-2.90927	-5.50814	6.95814	-3.8341	-6.58463	-0.261787	-7.51359	1.273	1.92958	-1.25746	-3.95855	-2.57722	-5.27919	2.15757	10.6812	3.22716	-3.34031	5.27782	5.44969	-0.819604	-1.05363	0.264293	3.60765	-13.1576	-2.07822	-4.3841
4.45402	-1.76326	-5.60324	-0.375846	-5.15607	-1.55706	3.22996	5.20001	2.31859	3.46399	-1.82414	-5.26483	-4.61016	2.18891	8.67371	1.91346	2.67033	0.597219	0.0821762	4.45301	-5.31349	4.41426	-5.016	-6.4123	1.88301	-4.96591	10.094	-1.25985	2.93553	1.60967	-4.87055	0.947136	2.82201	5.66412	-5.44179	4.59513	3.20389	-4.33161	10.5463	2.21886	3.953	-6.56893	3.26593	-1.62441	3.85443	8.49804	-0.323882	-12.0286	-1.1539	3.47419
-1.21533	-0.188254	-4.47596	-1.55539	-5.35264	-6.29649	1.98121	3.98957	6.84559	-4.68252	-1.78734	1.68387	-4.66371	-2.23007	5.91697	6.92838	-3.06333	1.72274	1.02874	0.647572	5.1908	-1.38197	-4.13395	-5.25428	-2.66633	1.50412	7.5066	1.39549	-4.30778	0.142083	-2.97627	4.88812	-3.69424	7.08047	-3.63183	3.81562	-4.9102	4.95089	8.44877	1.27641	-6.01345	-6.25055	-1.83057	-3.91573	-3.80907	0.434302	-2.98332	8.40268	1.4851	6.40188
-3.60022	-3.2976	-4.01824	5.06542	-1.52178	4.08436	-1.11879	3.14309	-4.43015	-4.8712	0.74984	-2.04278	-5.21774	-4.1848	4.77745	-6.30043	-7.41139	5.14642	5.07586	1.75883	-5.57707	2.64216	6.43785	4.66426	-5.36976	-4.35419	-6.25609	-3.36217	3.00177	-5.79405	-7.85507	4.75383	4.38284	3.03758	-3.83584	1.60525	-3.58397	-5.38165	0.750145	3.51564	-3.8215	3.41942	3.84133	1.14442	3.33418	-0.413049	6.83903	1.79483	1.04141	-2.08259
-4.90889	-2.25101	0.643702	4.11651	-5.98671	4.06315	2.06536	-0.732552	-4.84501	-0.811325	-7.8536	1.66684	-3.36386	-2.21671	6.57151	-1.99281	-2.98658	-1.27308	0.499937	-1.1739	-6.57997	5.09917	-4.78298	5.61619	-3.55845	0.733281	-1.66347	-0.962809	-11.0176	-3.41466	-4.98316	-0.214316	0.76075	0.125692	-4.00497	-4.92977	-1.06631	5.18766	7.91828	2.4172	3.46627	2.64071	1.56682	0.847111	-4.13914	4.68638	-3.29665	-11.074	4.36564	1.26432
-3.0714	-3.06314	-4.79079	3.9616	-3.3531	0.739933	2.45514	2.74589	5.8659	-1.6634	-2.02436	-3.73775	-0.355546	-3.05001	-1.3576	-7.19604	8.76174	1.14055	4.22071	3.49829	1.93436	-4.55018	-5.66687	-6.99234	5.0744	1.04893	-5.14975	3.55618	2.55758	-7.3616	-3.84811	6.40283	3.43211	3.64671	-1.30628	-1.84256	-3.06936	4.33907	8.41094	2.01398	3.61604	-3.75824	0.583439	-4.33937	2.46237	4.68948	2.11765	-5.20947	1.19864	0.199178
4.28185	0.627252	-3.55218	2.8645	-6.37988	3.49372	-2.79995	5.22741	7.01531	2.11861	0.257913	5.71344	2.5545	-2.53204	1.99083	-6.24877	-4.44714	-5.05874	-5.32311	1.49571	-4.09047	-0.0436601	-4.34202	6.17096	1.11326	4.2901	-6.1337	1.51398	-3.7013	-0.504985	6.20901	-3.8636	3.90126	-1.13388	-1.99861	-1.7203	-7.19581	2.28402	-5.12664	-6.10161	2.31745	1.00825	4.63315	2.58498	-2.98194	3.59674	-6.4562	-11.1931	5.46292	-6.44498
-2.99214	-3.80001	1.61871	1.42764	1.65609	2.61118	-3.15441	-0.630472	0.50332	3.97352	-5.5965	-4.35567	-3.31748	-3.26793	7.54614	-2.60318	2.64985	-5.66437	2.07648	1.78447	-1.59	-3.8071	2.31375	2.86983	4.88777	-2.83741	-1.82106	2.92218	-8.92372	4.09074	-5.17731	-3.44921	2.56672	6.33187	-0.943259	0.343232	-4.13734	-2.02868	7.89445	3.16886	4.30972	-4.33187	4.62689	4.12338	1.76046	5.36652	-1.90727	-9.97756	4.90553	2.38984
-0.222726	0.428904	-2.53771	0.729675	-7.40326	-3.78359	-2.17959	4.72086	3.5239	-2.53858	-0.678334	1.99548	1.04611	2.41703	5.0046	-9.49317	2.27351	5.03087	-5.16415	-2.83674	-0.193203	-3.31087	4.46854	-2.78233	2.82022	-5.79643	4.40711	-0.751017	-1.44305	-3.67794	-6.27909	4.34744	2.31386	0.167168	-3.72441	-1.10679	5.23447	-0.934141	11.1198	-4.4766	-4.09667	2.58708	5.60702	-3.31247	-3.7246	-5.82999	-5.19792	-9.9411	0.632504	-3.78509
5.80152	4.37841	-3.93952	-1.44969	-7.50898	-0.901439	0.461928	5.02898	5.4119	-5.69683	-3.77138	-3.92336	-1.90017	-0.827626	3.1129	-5.75633	0.826071	-3.44262	-5.56162	-4.60141	-2.54035	-4.57298	-4.85854	-5.44734	4.20548	2.36118	8.48619	-4.78502	-7.39075	-2.11279	-0.105873	-2.07398	0.98382	6.30959	2.09971	-4.16316	4.52909	4.35901	8.68865	-0.572454	1.25446	-5.17096	5.16769	-4.16201	-3.53596	5.20094	3.74788	-12.2925	4.4515	-3.78646
-1.27049	3.18156	-4.53883	4.51096	-5.14586	4.22194	1.89111	-2.08658	4.68333	6.65084	-4.06607	-5.55679	2.15311	0.2305	3.62995	-5.65444	3.01037	-4.7448	5.07035	2.08759	-4.92651	3.73985	4.98418	0.00430661	-1.70224	-6.13178	4.0984	-5.8105	6.21363	-4.14627	-6.04241	2.79421	-0.838238	-5.80768	-4.75578	4.49125	-5.0857	-2.10926	6.10841	1.50273	-3.43673	-7.25918	4.43754	5.17954	2.06393	-6.2622	1.08695	-8.61823	-0.169572	4.72773
-0.559122	-6.38197	1.51703	1.78064	-4.19943	4.14581	1.22312	4.52206	5.2685	3.51593	3.792	2.43786	-3.77936	2.28895	5.97364	-6.79892	-3.20336	1.58699	3.80058	-4.30908	-0.881273	-4.77267	3.31547	0.570426	2.07592	-2.12404	1.28021	-2.80665	-8.57771	4.5431	-4.02388	-4.4991	2.95742	4.6499	-3.7606	4.55748	-3.54208	-0.321785	8.20531	2.62715	1.48446	-3.88356	6.29476	1.87633	0.72488	3.9199	-6.63246	3.81943	-2.90003	-5.67883
-6.15437	5.14469	-3.8246	-1.77483	0.810113	4.52988	-1.20937	4.30326	-2.31107	-0.310086	2.65785	-1.99254	3.95126	3.75353	5.94144	-4.66544	-4.56294	2.13453	4.31608	-4.76586	-4.38385	-4.70412	-3.79873	5.87109	0.233575	2.07113	-3.51093	-1.25672	-9.87202	5.66327	-6.8552	-5.18293	-0.822566	2.34314	-5.28283	2.60754	1.82289	-4.08347	3.47948	-2.08268	2.39286	5.48249	-2.48795	-3.69708	-1.78956	-4.62123	6.35526	-2.23533	4.25566	5.97035
-5.32741	1.25859	0.935795	0.0775882	-0.0526165	-1.20009	-2.60767	1.35386	8.55309	1.75531	-5.0862	-5.68167	0.00104514	1.32247	-7.31681	-6.47062	-1.18455	-3.46377	-2.09356	2.32892	0.855455	1.00901	-4.82415	-0.279339	3.45589	3.7088	-1.92983	2.24548	-3.74962	-6.07825	-5.53223	4.28719	-1.92707	2.39509	-4.55812	-0.461827	-0.213453	4.88561	12.643	-4.07234	2.6347	-5.01532	0.792389	0.2147	-2.05287	-2.82004	-3.31972	5.04708	4.02762	-0.735797
-1.05444	-3.53894	-4.41945	3.97093	0.110162	-2.69273	-2.30892	5.25021	-3.70198	1.55183	-3.57517	-6.0971	-6.25172	-4.76499	-1.11261	-5.88367	0.711301	0.458978	1.56378	-1.99516	-4.46284	4.22638	2.8067	0.603822	0.0978264	-3.09653	-8.49076	-3.22384	-1.76783	7.02126	-6.43542	2.38519	-2.45698	-3.97831	-2.15638	3.09575	-3.84881	4.95005	2.22509	-4.55265	4.01504	5.79223	0.0470833	-3.73261	0.791354	0.078326	0.596998	0.0475609	-4.49583	0.949328
2.09108	3.47296	-3.50854	0.547502	-5.57711	3.90916	-2.97243	1.54827	-0.862497	4.20672	-3.73404	-2.72926	3.26639	-1.35762	2.45374	-5.48609	2.72774	6.0208	-1.77823	-5.12004	4.2927	-5.31976	-2.92547	-6.38546	-3.10999	0.902827	-0.195867	-1.27454	-0.441445	-7.81131	-7.94244	5.45873	0.82091	-1.33931	-6.14215	0.211142	-5.49829	5.60018	10.6826	2.70701	-4.33804	5.8544	5.86294	-3.92486	-2.941	-3.49523	0.336924	-7.03073	-0.956115	-3.34021
-3.73314	-0.475892	0.698617	-1.3505	-2.98125	-2.50531	1.33988	4.45091	6.03005	-1.89909	-2.9856	-4.99534	-3.98434	0.389993	0.168826	-9.17703	-7.61961	-5.311	2.73419	-5.94541	-6.65204	-3.78599	-3.6765	-6.72231	4.2351	-4.42935	-6.62018	3.52632	-1.95212	4.47175	5.29412	-2.49296	1.89503	-3.73074	-4.46667	4.85432	-3.2561	5.68377	9.8608	4.08876	5.04304	-3.95291	5.99331	2.02879	-0.847207	-5.0007	-0.00756679	9.61681	-2.11448	-1.14622
-6.11813	4.58744	-5.68072	1.27666	-5.77635	4.25896	2.27821	-0.566686	8.60268	-5.30462	-1.00398	-5.37111	1.24719	-0.246021	-6.56212	-0.582	-5.43154	-3.80344	4.37952	-1.67445	-6.02969	-4.31388	1.61463	-7.35959	1.14658	-2.22622	5.45436	2.13559	-9.90431	3.34944	2.0905	-4.80779	1.25089	1.21886	-2.22639	-3.79051	-7.18991	-4.71499	-0.843947	-0.918268	-1.62957	-6.32326	3.58171	-0.544995	-3.68593	-5.65133	6.88748	-10.3883	2.69903	-3.88005
4.29596	0.509592	1.4951	3.80264	-4.98933	4.38076	2.61438	5.3872	8.32621	-2.52533	0.838871	2.44464	-6.20913	3.8226	3.62258	-7.21871	-0.62514	1.30808	-2.41043	3.79867	-0.457837	3.16761	-6.57034	-3.40657	-0.0305192	-4.09972	-6.20517	-3.09532	1.05195	3.30306	-1.21823	-4.3959	-0.611608	0.677524	-4.92361	-2.08353	-6.1675	-0.68446	7.73717	-4.42646	5.38804	-5.85803	6.16498	-2.35326	2.18054	-9.78786	-1.41621	-10.2105	4.10599	4.19026
4.32167	-6.8042	-4.42884	-0.797118	-7.89771	4.89263	1.93946	5.02787	-4.6648	3.3235	2.37786	-5.66325	-4.89591	-3.63958	-5.36119	-9.02656	-5.81971	3.30893	-0.566538	-2.57607	0.919149	3.05921	1.24244	-4.38967	2.78243	-4.03674	5.28297	3.12196	1.42212	-7.96197	-9.1011	4.71975	0.663272	1.15918	-3.99249	2.11137	-4.74178	4.42302	-3.30911	5.15695	4.56096	-5.62843	5.53887	4.01124	1.40792	4.15289	2.78809	-12.1447	1.70798	0.63629
-4.5848	1.51305	-3.98511	3.17547	0.426365	2.39981	-1.89933	3.55133	-1.13443	2.76793	-0.443853	2.99695	-3.5884	-4.14103	-6.08068	-1.85798	-7.9613	-2.97282	-0.669685	-1.18135	-4.54149	3.33217	-5.61024	2.86114	-2.43322	-0.56483	8.82298	-5.6476	-0.363328	0.00478916	-8.60306	4.5184	4.15065	2.30299	-2.26336	4.73605	-5.95995	-5.48579	11.109	-2.40062	1.84578	1.9749	-1.94574	-0.99508	-1.67262	-0.58282	7.17294	-11.7754	1.81866	0.281688
3.32239	-3.25635	-1.21764	-1.08376	-0.330828	-5.47629	-0.779906	1.76059	-4.92777	-5.808	3.98386	-6.26188	0.389198	0.86559	-0.0748483	0.11719	-4.34564	-6.18262	-5.60774	4.19342	5.05665	-5.05122	5.14025	3.89658	-0.873568	-4.40854	6.53291	-2.51047	-7.61241	1.78523	-3.08955	-5.99976	0.406564	-3.51587	-2.5242	2.40569	-4.52652	4.37315	2.92507	3.26547	3.69755	-5.87603	4.56082	-3.6395	-0.462865	-1.86271	1.62081	-10.4996	3.35025	-1.28748
-1.5292	2.61663	-4.02522	-0.280526	-1.82213	0.222704	-3.33341	4.61812	-1.48632	-1.58649	-1.9892	4.73579	1.87904	-3.69085	4.26231	-7.49642	-2.97678	3.07218	1.60433	4.95145	4.7957	-3.93281	0.0287784	2.85445	5.28823	-5.02611	4.22329	-0.992064	-5.08546	6.44613	-3.64956	3.22486	3.89248	-1.50521	-1.44457	-4.34374	-4.55744	2.43951	11.7545	-0.61868	6.27165	5.45775	6.04528	-3.7934	-0.729061	6.33688	2.8957	-3.92259	5.44866	-6.42275
-4.25377	2.19558	-3.38401	4.80299	1.164	-1.50571	1.40741	2.04642	-1.34336	4.31522	-0.451151	6.29931	-2.43715	-1.37385	3.74455	-4.21889	-6.2187	4.35249	-2.67551	-2.38944	-4.55359	-4.35543	-5.34122	-5.79646	4.59181	-1.34424	4.74859	-5.10235	-5.30271	2.53777	-0.4234	4.10825	-2.99202	-2.07017	-0.486366	5.90684	4.9243	5.81198	11.9872	2.31039	5.82549	-5.79964	5.12538	2.31911	-0.859899	4.40171	-3.66678	-12.828	6.75659	0.894856
-4.56626	0.700355	1.93403	3.77416	-4.53747	-0.464053	-3.10789	4.6722	-7.51805	4.28647	-5.3526	-6.49933	-0.770805	-3.02969	-3.45487	-10.1118	-7.08006	-3.94556	3.15307	-3.52923	-5.22478	3.85679	-1.469	4.49755	1.18713	-3.01163	-7.12502	-1.56937	3.2858	8.12641	-4.91292	-3.18288	2.32734	-1.04402	0.0654566	1.94624	-1.73043	1.69421	3.56074	3.64485	-0.402993	-3.79637	-2.58091	-3.07252	1.46243	-6.17907	6.98922	-10.1153	-2.71078	4.38609
-2.88055	5.42355	-2.60271	-3.22633	-3.66734	-0.920322	2.62932	2.03869	2.22953	4.51366	4.28814	1.08747	-3.46718	-3.66069	6.58147	-0.569837	-1.15064	1.92863	-0.827702	-6.35201	3.79851	4.87098	-4.01142	5.65434	-3.26866	-1.02673	4.88009	2.17956	-6.96054	1.13993	0.00772534	4.11779	3.77227	-2.62358	-4.98385	-1.9531	-0.868774	-5.51252	7.92801	-4.93485	1.67209	-6.94654	4.16356	-4.69435	0.475632	-7.5926	-6.36483	-10.702	-0.871272	-6.83757
5.91897	5.35892	1.7247	2.25161	-2.80609	0.85543	0.785847	1.16736	-1.29499	-4.81291	-3.38712	3.6704	3.3771	2.39432	-5.65124	-0.436455	4.41518	2.82285	0.445692	-5.06985	-3.69982	0.041914	0.337031	5.81573	3.6889	-2.90735	2.50449	0.265568	-7.06227	-8.01705	-8.67647	-3.34217	-3.56305	1.22767	2.32021	-3.21441	-3.14	0.393279	2.3446	3.59795	-1.23843	5.87794	2.31177	4.50382	1.67702	6.18355	-6.6098	1.17637	3.92928	0.589954
2.25129	-1.6398	-3.58483	3.60645	-5.08967	0.569181	-3.16821	5.01316	2.10905	-4.5349	-4.22708	-6.09386	-3.90663	-1.57474	4.85239	-5.35795	3.58742	6.0816	-4.79589	2.30864	-6.39171	-1.4691	-1.85897	-6.45199	-2.27204	-0.644823	7.26615	0.120072	-3.19142	3.20627	-7.76348	2.83069	-0.255848	4.58776	-4.22275	5.14323	0.747849	3.28011	-2.44144	1.05885	5.9499	4.06155	5.18423	-4.3422	-3.38208	-5.97244	-4.77039	-4.29955	1.60888	1.95375
-0.481952	0.65215	-1.04137	4.24551	-0.562729	-4.34048	2.96024	-2.35173	-1.19078	-0.704779	-7.48426	-3.34121	-1.22362	4.56508	3.93885	-9.85215	-2.071	-5.40844	2.96212	4.62271	-5.03893	-4.30613	-3.88561	1.24507	4.2581	-4.9107	-7.95866	-2.52845	0.108052	-9.31178	-2.35241	-4.52509	0.357048	4.14405	-0.0670349	2.66202	-6.85935	-0.0455395	13.146	-3.76894	5.18214	2.70145	3.09185	-1.99238	-3.38027	-3.28881	4.37931	-10.6033	-1.3131	-0.199468
-2.69509	-5.17653	-3.19858	1.88404	-3.70768	-4.594	-2.9321	2.11515	1.66081	0.826143	-4.49166	4.1377	-0.5232	-2.69921	4.98655	1.49629	-1.05522	2.78077	-2.01341	-4.30287	-4.54564	-3.8732	-7.41712	-1.4007	4.4839	-3.28968	-7.83545	-3.20166	-8.23018	-8.72197	-2.57711	2.49598	-2.67507	1.78551	-3.89367	-2.98849	-5.20006	-2.48834	7.67694	-5.12703	6.66827	-3.45235	2.21688	-1.42725	2.60361	4.8363	-2.46716	-6.90933	4.49988	-1.60963
0.179928	1.27673	-5.9954	3.12926	-5.67175	-1.8644	0.972898	-1.2735	2.75848	-0.179538	-0.211142	4.32966	-4.75525	-2.37396	-6.74035	-3.1983	4.08782	-5.63939	3.0478	-3.83737	-5.29255	-4.63194	3.90129	-6.69067	5.37199	3.16911	5.71995	-1.07912	-1.11089	-6.41304	-3.95793	3.8879	0.773747	0.522255	-3.30867	-0.336159	-4.32993	2.43955	8.15203	-5.54738	3.98997	4.68929	4.39305	-4.0758	3.42346	1.84066	0.411659	9.63849	-2.878	2.59179
3.38817	-1.8206	-1.89384	3.60878	-8.55217	-1.9312	-0.0871767	-1.1437	-2.20634	1.9175	-3.53523	0.884269	-3.13309	-2.25877	-6.06039	-6.85208	-7.94896	5.7388	4.53606	-3.78355	-5.29133	-5.68579	-4.6592	-4.69245	-4.02882	2.81035	-6.84691	2.86443	5.58507	3.61405	-7.02189	4.77311	-4.77219	7.03664	-5.19469	4.07787	3.17632	-5.42019	9.76197	3.38953	-3.84482	4.84717	-1.50944	-3.65324	-2.90313	-3.03327	-4.75637	-9.52702	-0.483608	-4.46408
6.47813	-5.62933	-7.10987	4.25302	-2.95393	4.45552	-3.24625	1.1901	-4.80259	-4.78082	4.37688	-6.89519	-4.83553	2.48236	2.70538	0.509165	-3.21977	4.70752	-5.19459	4.52681	-0.315307	2.58427	1.99423	-3.77227	3.83473	-5.87175	-2.64619	2.43839	-5.87659	3.42312	-2.30858	-4.2581	3.26094	5.40677	-2.20957	2.94973	0.944967	5.33288	-0.450599	-3.2899	-0.818854	-4.93413	6.35266	5.10931	1.56888	-0.807151	3.49463	8.10694	1.62464	1.70474
4.14252	-5.16036	-0.798128	1.26074	-1.79274	-6.11322	-0.892451	1.92505	8.16816	-0.619146	-4.16384	7.06732	-4.55089	-3.45905	6.15032	-4.06014	-3.58143	1.44123	4.06106	-4.19668	-6.34553	3.19206	4.05102	6.71662	4.90651	1.6081	6.72255	-0.0295768	-1.22475	-6.2594	-3.22775	4.76635	-2.93829	4.66432	-4.79585	5.21531	-7.13391	-0.823884	11.8614	-2.79847	1.34267	-3.20663	4.65451	4.23934	-3.79551	3.12468	-1.18015	3.91734	5.2055	-3.1578
-0.0596755	4.23122	-0.799234	2.62336	-0.71741	-2.46448	-1.30309	3.73805	-6.05065	6.05309	4.85767	6.02424	-5.447	3.65625	7.26425	-2.26458	2.19349	-1.23036	4.66607	-0.286182	-1.98032	2.61547	5.8055	-1.22308	-0.157442	-5.08234	5.79463	0.0501667	1.69593	1.79445	-6.07628	3.18566	1.22174	-4.22223	-2.93002	-2.26916	-7.31967	5.29172	2.95713	-3.77678	0.923643	-2.41976	4.8061	0.0115075	-3.23389	-3.48101	-6.72323	-11.3572	-2.17282	-4.78972
1.33076	4.38562	-3.21559	-1.4243	-7.11996	6.01117	0.344279	1.34507	-2.8703	4.79685	4.71845	-4.77508	3.95134	3.51609	0.525463	0.412194	-6.53275	-5.54701	3.46551	-4.01533	-6.58357	-6.07531	-6.84026	0.747317	4.95403	4.51433	-7.38615	-1.65303	2.5144	-0.217073	-3.65103	-0.891845	-0.5581	-2.08705	-0.379647	-2.98799	-0.562987	-5.37006	6.21702	-5.34445	5.8613	-4.31965	0.0744225	-4.02101	-2.51828	4.03359	-5.56649	1.80714	4.5582	-3.55307
4.99326	1.57479	-2.92594	-2.59573	-3.73619	2.17982	0.675934	-1.09798	5.67129	5.94584	-0.792388	1.72893	-3.67819	-5.47735	5.82203	-7.59312	3.54176	2.37742	-3.34181	4.81493	-4.71793	4.17983	2.34219	-5.25223	4.82403	-1.77194	-5.90783	-2.89978	-2.18924	-0.637508	5.57148	4.76674	-0.658394	5.15824	1.59137	2.61225	1.60728	-3.37224	5.85436	1.12291	-1.22107	-4.69362	-0.0529673	4.8023	2.56845	-2.43178	2.33336	0.491814	3.16409	-7.89763
-3.72841	3.56837	-1.37515	4.59667	-0.693731	0.999719	-0.513135	1.52488	6.51577	-2.8016	-3.63199	-1.189	-5.53992	-3.0333	-5.22878	4.9017	5.01342	2.20986	-5.46123	-4.83865	-5.00113	3.51257	5.95239	-4.79188	4.91297	-1.47112	5.89919	-1.7158	-4.91852	-2.11191	5.60872	3.67235	2.88222	8.00401	-2.37661	4.38383	-4.87198	-6.54476	9.06908	-0.427802	-0.0412466	1.18322	6.57387	-4.27443	1.71514	-1.76171	-3.98818	0.233075	-3.76284	-2.85248
0.875056	-6.57621	-4.44184	-1.44386	-2.25716	-4.54983	3.48786	4.94514	-2.93602	-5.70724	-6.2525	2.53501	-2.73895	0.989961	-1.82611	2.82793	0.336963	-2.35385	4.52083	3.40923	-5.57033	4.82313	3.91739	-2.53166	-4.83848	-4.5022	5.66688	-1.76513	-6.86762	-7.47269	-5.04164	-4.34339	3.49798	6.05638	-2.71275	-3.61856	1.48884	-6.99831	5.75562	-5.42492	1.67904	-4.40897	6.03035	2.77517	-1.69451	2.59387	-1.50681	-9.85383	4.35493	1.37809
0.0513698	-6.45014	-1.97774	0.797348	-5.09819	-2.79255	-3.29177	3.81879	7.58973	0.681324	2.94594	0.582032	-1.62415	-4.24607	2.15183	-4.33702	-7.13151	-5.97944	-2.60213	6.47142	0.913698	3.90639	-5.18527	3.72703	1.84265	-4.25148	-0.826328	-4.37001	-6.60491	-2.3011	2.98857	-2.93785	3.03082	-0.471093	-3.37232	4.7175	-1.64866	-6.07305	11.2748	-6.01696	2.19596	-6.63465	0.875148	-3.94317	0.265343	-2.8419	-1.92694	5.88961	3.20879	-5.00048
-4.95443	3.84017	-1.95309	2.12781	-4.04175	-4.72063	-4.20049	2.7965	6.6102	6.2959	-2.06044	-0.718554	0.513991	0.0401454	1.20319	-8.13318	2.72557	4.30608	1.09891	-4.65065	3.75652	-7.04557	-5.85307	-6.9318	-4.32875	2.13099	7.36623	3.31899	-6.44055	1.28337	-5.03187	3.7737	-1.27832	3.89908	0.397592	2.32754	-4.04381	0.880428	4.19253	1.1627	4.81996	0.232702	5.99425	3.86361	-2.65475	6.51821	-5.56415	-5.37475	-0.549389	3.15422
1.17766	3.77147	-4.34207	3.57488	-3.55013	5.38817	1.6518	-1.81011	2.73478	5.32187	-6.46244	4.77771	-1.69022	5.36846	5.72232	-4.85174	0.492979	-0.974014	5.39547	2.689	-6.72541	5.58029	-6.11385	4.71569	4.27702	0.585482	4.31529	-1.90836	-4.52798	6.44801	-3.13167	1.92208	-3.98052	0.0531524	3.92911	2.33116	1.46875	-2.00026	10.5833	-1.66877	2.38159	6.21902	-2.34448	4.54467	2.63612	-4.76026	-4.79619	9.57035	-1.16461	5.19745
-2.68837	-0.347631	-0.227606	2.77011	-2.84382	5.09352	-2.47631	5.57492	-7.76942	-6.16294	-1.69797	2.1917	1.44103	3.2762	3.39081	0.745163	5.23631	-2.89514	4.75287	5.03027	-5.08155	4.6724	-1.79124	5.95411	-5.06002	-4.75491	6.29969	2.34547	1.20982	-6.45129	-5.14073	-5.32717	2.50873	6.49268	-5.29707	5.26266	-1.59377	-6.72187	6.15037	2.38567	3.16451	3.84279	-3.1521	-5.15424	4.49327	4.15808	-6.19016	-10.1194	-0.902047	3.8207
-4.22887	-4.57445	2.46533	-3.10268	-2.59762	-4.90619	1.50387	-1.69366	6.28588	2.61594	4.57587	-7.97338	-3.91425	2.94873	1.63971	-4.19588	5.08188	-6.01778	-2.1153	1.84038	-4.51181	1.36825	-5.02665	3.14889	4.99831	1.11665	3.02243	-3.15459	2.80191	-1.96113	-7.5709	5.69226	4.13146	-1.32374	-0.743593	-4.01838	-5.59117	2.71398	10.4163	5.23043	5.58915	-2.27516	0.619249	-0.831407	1.53224	-7.32444	5.54223	0.573967	4.08856	-2.5663
-0.372667	-0.251896	-5.49803	2.04489	-1.63508	3.23841	3.48425	3.97024	-1.53207	4.13178	6.07082	-4.67028	-4.80015	-3.28856	2.83201	-2.56081	2.5647	-4.0656	-3.14828	1.61937	4.07286	-5.31102	-4.86154	1.508	2.471	-2.35165	3.47864	-0.420914	-3.45794	0.300444	-7.29674	4.63908	3.93475	6.79939	-3.0129	-3.37558	1.62147	-5.32289	5.76247	-4.55282	-4.61113	0.439675	4.11085	-2.21358	0.801009	-3.24434	4.97582	-10.5898	4.52019	-5.4544
4.34468	0.382845	-4.40976	0.523107	-4.9869	-1.16892	-1.9668	-1.34761	0.541322	-7.32158	-0.943028	-5.9034	3.50837	1.43239	6.78818	-7.88168	3.58452	2.8028	-5.54568	2.84884	2.31938	-2.54192	5.54931	4.22459	3.30693	-4.86266	-0.896448	-3.24797	-2.65805	8.04938	-7.20151	-0.439267	3.36835	4.86333	-1.38264	5.95635	-7.2358	3.26125	9.14653	1.92671	4.41511	-4.42388	5.38921	-3.91417	-1.77443	-3.74443	4.07996	-1.09035	2.18602	1.77044
1.87836	-6.06425	-4.92866	-2.49396	-4.93139	5.52349	-2.81264	5.3298	8.74005	5.38566	2.91507	-4.77413	5.00018	1.06748	7.21722	-7.93395	6.83507	-3.21488	-1.11092	-3.82875	-0.918791	2.43084	-3.97777	5.84887	-3.87049	-3.33887	5.89892	-1.53689	-5.7236	3.11439	-1.13132	1.5273	-4.83134	-2.22074	1.99048	-1.76814	-0.217476	-3.72914	9.47515	-2.03301	3.36165	-5.50257	5.95342	4.13049	1.62748	4.09673	7.42614	-8.3399	-4.27251	-4.74994
2.73218	-1.07002	-6.64227	1.79302	-5.18414	3.29358	-0.574353	2.89434	-0.416217	-0.693325	1.69396	-5.61646	-0.524022	3.11349	1.25052	-0.911576	-7.05889	2.84629	3.85993	-0.349171	-6.53454	-0.595777	-5.46059	1.50827	4.28862	-0.26018	4.94463	-0.832535	-1.23749	2.94997	-5.28274	0.399852	-0.524628	-6.90544	-3.43175	4.66197	-4.4734	4.7766	5.55594	3.75562	-1.27779	-5.75235	6.33115	-0.765377	-2.11795	0.44752	5.19807	9.70059	-3.26859	-6.75156
-2.69346	-1.82971	-4.44575	-1.65278	-3.60309	-4.05462	-2.17475	1.04332	5.34699	5.44278	0.117925	5.69041	0.130107	2.52443	3.53559	-9.32837	-6.10346	2.26922	-5.73581	-3.80971	-0.488159	5.69629	-1.91035	4.74513	-4.30812	-4.16387	-5.58359	1.50354	0.0291717	-7.4872	-7.92949	3.08212	-2.48758	4.25205	-2.63967	1.69296	-1.43913	-1.25213	2.11871	-3.18705	3.30172	-4.76605	5.24343	1.29913	1.65916	0.569051	1.99683	4.45391	-0.470909	4.29641
2.53879	0.589128	-1.39063	-1.64915	-0.228768	-3.64668	-2.58377	4.08281	6.55275	4.49264	1.01057	1.36463	-3.37438	-4.53247	5.88735	-2.53509	1.01267	3.00043	-3.98124	-6.19767	5.43384	-3.51585	0.612029	3.23359	4.6463	-1.38482	5.98761	-1.0853	-7.19546	-5.13699	3.14958	2.41435	3.44694	5.89816	-5.13876	-0.521255	-3.25143	-6.067	11.1196	-4.92228	-3.85049	3.91926	0.0344985	-3.41446	-3.17713	-1.089	6.47002	5.29408	-3.87641	-3.08214
-0.722895	2.17491	-5.09285	2.3497	-3.37479	-6.11053	2.98347	-1.79815	-8.53944	-1.3871	-1.45988	-6.19807	-5.09311	4.44955	-6.60612	-9.37487	7.09641	4.57054	1.20992	-4.73952	-0.322693	3.46788	-4.9805	1.81639	5.03286	-2.56543	4.34117	1.81566	-1.34777	4.01675	3.63466	-0.493866	1.89175	5.56243	3.2351	4.4389	-2.87478	5.69009	-1.35637	4.09574	-1.11368	-5.66487	0.190603	-3.4505	3.47915	2.58661	-6.00112	-9.55769	-3.35226	-0.0029277
3.33589	1.77211	-4.57143	2.11504	-3.16003	-3.6535	2.21611	4.83284	1.28138	-3.39468	1.55185	0.242356	-1.65309	-4.69787	0.431226	-4.31228	2.12874	-4.20217	4.87951	3.1127	-4.39048	3.66087	4.00218	4.59877	4.56255	3.44449	6.50887	-3.68733	5.04858	5.28088	-8.55986	-1.11936	3.13859	4.95425	-4.7281	2.80258	4.63081	-5.00698	10.3006	-4.45031	0.765927	-4.43118	2.89157	-4.67295	3.02236	-5.38828	5.58628	8.88344	3.88119	5.5604
-0.97625	1.23683	-3.02509	5.08205	-3.37455	-6.45475	-2.83093	4.9442	2.62892	4.44857	-1.10659	-3.33254	2.18892	0.873761	-3.50771	-2.53586	6.11302	5.32675	0.504066	-3.07689	-3.95608	4.36987	-7.47489	0.596771	-2.06642	4.26087	8.02201	1.01226	-5.2224	-2.72584	7.58025	4.00497	3.67569	4.19189	1.31427	5.17144	-3.21428	-7.06454	-0.859049	2.26945	2.03681	-6.62124	5.56182	-1.69523	-2.73099	-5.48418	2.14879	-2.05368	2.852	-4.78558
2.00481	6.59076	-2.98672	-0.481407	-3.84036	-4.96352	-0.142713	3.13554	0.69129	5.84363	-3.30456	2.551	2.5161	-3.1809	7.22026	-4.90445	-6.37483	-5.21959	2.8599	-3.39031	-4.10974	-4.61179	4.07623	1.40049	3.85944	-4.52467	-1.3361	-1.1305	1.19184	0.958199	0.0760747	4.61291	2.63169	-1.40936	-4.02026	1.85977	-0.476938	-4.14812	6.60978	0.624816	0.016904	-2.77787	5.29742	-2.16672	-2.25563	5.70266	-5.89213	-10.8621	5.10757	-5.98963
-6.64517	4.96197	-2.31026	-2.09944	-7.22715	2.74318	1.11177	2.44677	6.95332	2.78486	2.56263	2.95304	-4.87554	-3.98659	7.24159	1.57435	1.66484	-6.56824	-1.15384	3.51093	-4.55845	4.45839	4.69529	-6.07212	4.76801	-4.48946	7.07526	0.26165	-1.90021	-5.20054	-0.109866	3.91126	2.50169	6.45682	2.45234	-4.39582	-5.52988	6.89515	9.43001	-4.94519	6.45199	4.74951	3.65602	-2.55552	2.11629	-2.93367	-7.35162	5.93911	0.358112	-3.7254
-2.27162	-0.821994	-3.95029	1.11343	-2.66154	-2.23486	-3.41476	3.96672	5.84723	5.21642	-2.52219	-5.08793	-3.33842	3.87243	4.0765	-9.44939	-6.94395	-4.04836	4.37815	-0.0900109	-2.49674	-3.08075	-1.77114	4.75108	-4.41176	-4.97541	4.93961	-2.54335	0.453333	-1.59576	-4.37515	-0.338059	3.16342	2.8015	-1.02665	3.5508	-3.82313	4.82853	10.3989	4.34297	-4.85078	-5.66593	5.18696	-4.55285	0.266454	-5.28376	2.57396	-8.51383	1.12979	-4.83159
2.43777	5.22965	-6.49629	-1.34511	-3.43688	1.5197	2.3805	2.49241	-10.4625	4.45264	0.143924	-3.85297	-4.39874	-2.93512	-2.25476	2.42748	3.22308	3.1225	3.34264	-4.80782	-2.91667	1.55756	-0.641863	-4.9034	4.67494	-3.7929	-8.11404	-1.97123	-4.76338	-0.757282	-1.81536	4.12644	-3.07915	5.9888	-4.34379	-3.86571	-3.70289	3.43014	7.71126	-1.77842	-5.33501	-1.08705	0.350456	-3.91586	2.08598	-5.43034	-5.8915	-10.7132	-2.18836	-3.15104
0.0199458	-5.93695	-3.22404	-1.98194	-1.06342	2.4292	1.37532	-1.68452	-7.29768	-4.91325	-3.76907	4.30585	-1.88333	1.02461	6.40821	-7.73028	3.10014	-3.38406	-1.94256	0.960272	-2.90384	-1.81718	-6.3438	-6.14088	0.671966	2.53725	7.70691	-1.78737	-2.2309	10.0212	-1.28149	-4.60429	1.83967	4.59716	2.15149	4.71727	0.549279	-4.5273	10.3645	1.44489	-2.4755	-3.96103	2.97376	-4.90094	3.0902	0.230049	-5.38471	6.10452	-1.75012	0.959591
-2.23986	6.95626	1.32571	4.09984	-6.74306	5.31048	-0.524082	2.74793	-5.2422	-3.65785	5.72415	-5.26985	-2.68406	-1.67763	3.23762	-2.36742	-2.0708	-3.99225	4.27722	1.72136	1.45703	4.48555	1.59691	-6.30617	4.30973	-2.17259	-1.1248	-4.18111	1.16994	-4.25607	-3.56866	0.958439	1.05066	-1.33356	-4.27828	1.63608	3.34176	-3.59261	4.6757	-3.02279	4.52311	-2.47179	4.8388	-3.60132	-0.16836	4.52309	4.54948	-4.09449	-3.17224	0.691839
3.64	4.22839	-2.43106	-3.67368	-4.02153	-4.5592	-2.21647	4.70074	6.69766	1.68869	0.957736	6.47647	-5.06457	-1.73607	-3.1861	-1.92731	-5.26502	1.10538	-4.04621	4.85493	-0.977256	2.53598	2.49996	-5.51157	-1.9447	-0.850779	7.22251	2.17729	-9.61973	7.4972	4.52957	5.40513	3.93662	8.0646	-4.47889	-4.85876	-2.91787	4.68658	6.27121	-3.57435	5.72963	-6.54297	6.03907	0.387542	3.13903	1.23691	-2.14288	-6.61695	-4.0066	-3.58286
-5.69104	-2.22357	2.07093	0.697662	-0.541806	0.2103	1.76554	5.27015	-6.69906	-5.531	-3.61335	-0.56037	-5.5038	-0.29337	6.4376	-8.69776	3.435	4.25528	4.20961	3.84905	-4.33468	-3.44754	3.65054	-0.395653	3.69997	3.7906	4.9035	1.92189	4.47215	1.1999	3.33936	1.44573	3.5033	6.13499	-2.37477	6.31004	-3.57465	-6.05715	9.58059	-2.34149	4.20558	-6.90654	-0.187877	4.41185	-3.11609	2.57303	5.41856	4.51868	2.58146	-1.98046
4.9307	-4.21277	-4.79441	0.832578	0.585549	5.20229	0.393039	-0.74973	6.18094	-4.7368	-0.0347694	-4.3219	-3.57245	-5.20812	4.86728	-3.61805	-4.58629	0.262245	5.2901	4.15741	5.8333	3.20176	0.247029	5.28941	3.68299	-5.78501	-6.17096	-2.12383	-8.49586	4.27467	-7.3814	-5.2244	-1.74414	-3.37796	-3.35249	0.508752	1.37019	-5.13064	10.9002	0.100812	4.01978	1.28434	-1.40286	-2.64696	2.65251	1.47823	-2.50985	-11.8864	4.46979	-2.37253
-3.69815	7.57388	-2.73742	3.45832	-4.19068	-4.20531	-4.63007	1.3187	-7.33734	3.54155	-3.15935	4.66979	-3.00653	3.21734	3.1984	-9.16415	-5.34169	-3.20765	0.137587	-6.11977	-6.82555	-5.5487	-3.31948	-6.30419	4.92277	-0.713496	-4.15823	-3.60345	-1.77247	7.04788	2.16486	-2.61248	-0.630423	3.7806	-4.19597	-3.39756	-0.914484	-5.5831	7.18031	-5.14869	-1.1386	-5.89846	4.15448	3.82762	0.0198288	7.72722	-5.31188	7.18181	-0.88201	-5.46054
-4.05795	2.12529	0.63996	3.83742	1.4677	-4.9724	-1.40506	4.40623	4.41907	-2.93575	-4.33018	-3.05266	-2.17664	0.383147	2.16268	-6.22442	3.24044	-5.08464	-0.812378	3.77148	-0.231267	-0.574658	4.01193	2.15275	4.03496	-0.307228	6.26949	-1.60107	-7.78708	3.93012	-8.43827	2.67315	-0.68412	4.3627	1.81732	-4.15518	-5.08881	3.07683	4.95694	-4.76397	3.524	-6.67879	0.228042	0.46531	1.12275	-4.75733	-5.95384	-9.17231	4.55779	-4.53786
-1.41929	2.80707	-1.54246	0.597275	-0.971491	-1.92582	-1.16374	3.98359	5.91383	-5.73259	-4.05368	-1.9288	-5.50222	-3.75312	5.87993	-1.82346	6.97875	1.10873	4.36188	-0.794576	-6.2361	-4.20207	-1.06777	-6.46066	-4.40868	3.80891	2.17598	-3.62506	0.539824	-1.76419	-3.72794	-1.4554	3.07505	7.15735	-5.34851	3.50857	-2.87946	3.39195	-6.95649	1.34831	4.43813	-4.29595	5.06081	1.04053	1.89946	-5.7683	5.52193	6.65806	4.79025	-0.6996
-7.20575	1.51131	-4.74884	1.28082	-2.2025	-3.99747	-2.85473	4.3511	-7.74995	1.28085	3.24974	5.19197	-5.17589	0.193329	5.12927	-6.36239	6.41378	-4.10701	0.889577	-2.1988	-2.68461	1.2946	-6.70023	-2.31907	-4.86214	-3.22313	5.33805	1.87564	-2.50369	4.89259	-1.51025	3.20708	2.56308	-1.84924	-4.64039	-1.54936	-2.24243	-3.663	4.54621	3.30939	-6.16213	3.07765	5.23815	-3.82062	-1.99966	-4.82132	-2.12937	3.20813	1.00415	-0.532342
-3.69553	6.36483	-2.8347	3.67021	0.834013	2.64922	2.60337	-1.67351	4.68319	2.25883	1.657	-5.75253	-6.44466	-3.2364	-7.35124	-9.04617	4.66391	-2.32993	4.26362	-5.19492	-2.83449	4.55963	-1.42263	2.69794	-2.37417	1.50158	-6.86838	-2.63577	-5.29125	-7.00654	-7.49757	-2.97924	3.98502	3.95796	-3.17976	2.34117	1.58007	5.00887	9.11171	-5.49203	4.44642	-3.39363	6.17957	4.8355	0.690436	-8.3943	5.00822	5.35273	-4.55091	1.57107
-4.79312	-4.15037	-4.26013	1.21873	-5.38869	-4.98875	-2.23956	0.0673694	1.26058	4.44605	2.85206	-4.18325	-2.19941	-4.59148	7.01577	-4.78003	-4.87971	-1.99253	3.25768	1.34526	1.93612	3.8515	-5.25003	5.68711	1.53987	-0.785145	6.6588	-1.81451	-10.838	4.72357	1.83383	1.09932	2.61509	1.44177	-4.29629	2.72812	-1.73319	-4.46915	3.13555	0.439031	1.48297	5.98531	0.953207	-4.03314	-3.57452	-1.32411	-5.76263	-8.90622	4.66114	-6.64861
-4.75461	-4.19126	-3.9347	4.79055	-6.26468	-6.34965	-1.10979	2.27433	8.079	4.54225	-4.81612	-0.599994	-2.192	-2.34646	4.77318	-8.17483	7.64801	4.14334	3.81947	-2.78051	-7.4677	3.66242	5.00442	4.38624	3.97494	-2.3274	8.45641	-2.65673	3.20224	1.55106	-8.00869	4.83704	-0.535645	5.58947	2.23293	0.711679	0.770635	1.54017	5.89403	-2.29378	-3.97389	-1.19802	3.3702	4.37156	-0.495456	3.86357	3.40265	8.60268	-3.2399	1.71289
-5.31104	-4.54958	-3.3233	5.48108	-4.02716	3.367	3.09365	1.41185	-2.79228	-2.36135	-3.4882	-3.86959	-2.26013	-0.77025	-0.0958394	-3.76001	4.3753	4.97036	5.07474	0.469118	4.95972	0.493541	-6.38381	-6.39645	-2.52427	-6.04099	-4.07312	0.786828	-5.81712	0.975684	-8.22893	-4.22828	2.99547	2.75128	-2.26109	1.553	-5.89568	5.58608	7.55804	-0.701771	4.3422	4.00701	5.14995	-3.61182	3.24626	-3.59766	0.849233	-11.2685	-3.01631	-4.11277
-1.198	1.36067	-3.73455	1.48299	-5.33212	2.56978	-0.60725	-1.9703	1.08291	-6.08636	0.254208	-6.22788	-4.73714	-2.0929	-7.404	-0.533426	-8.65014	-2.42721	4.07339	-3.39374	-4.92194	-2.95661	-6.91663	4.59122	3.37817	5.56886	-5.59109	-0.411981	0.881295	3.76606	3.44456	-1.56417	-0.38236	0.660637	-2.73055	5.16047	-2.01786	-6.12293	8.50821	4.0554	1.18631	-5.02828	3.36458	-5.05517	1.67966	-2.12355	4.82269	-2.81004	4.15589	-2.06513
1.25666	-5.68442	-0.268973	2.38968	-4.69402	-1.26033	-1.80566	4.23905	-7.60411	4.93731	-2.46391	-4.29426	-1.29015	0.217866	6.63842	-11.3937	-4.54624	-4.86865	3.9542	-0.954521	-0.528025	4.41181	-5.44186	-0.761301	-3.72751	-6.37834	2.46421	-4.67585	-5.43588	-1.05101	-8.26269	3.13494	-0.109602	6.87916	-2.24769	4.7632	-6.4993	5.13461	10.219	-5.98566	-1.54041	-5.70198	2.69001	-3.78987	-0.827815	-5.73689	4.61804	5.99182	4.91641	1.45926
1.04383	3.94618	-5.07465	0.0579202	-0.521539	-4.5747	1.37752	-0.856987	7.11664	-6.09719	-1.28977	-0.154978	3.88984	3.89531	-7.87577	-5.63042	11.0422	3.78722	5.14827	-3.55404	-0.180436	-1.57626	6.70872	3.88428	3.30922	5.56307	2.35182	-1.54787	-0.413881	1.42548	6.64536	-2.50977	-1.36982	-2.64227	-3.02837	2.78619	-7.19687	-1.66278	7.35835	6.58882	4.87115	5.39677	-2.96519	3.19232	2.66146	3.82868	-0.508994	5.12576	-2.3443	-5.91503
4.20032	-2.28132	-4.06461	1.47115	-3.91684	-5.05356	-3.70416	1.77942	-1.93291	-6.42521	-4.04828	4.41175	-4.42299	4.15856	-6.14316	-7.49934	0.226359	2.261	3.23949	4.09742	-4.79892	-4.37662	-7.32029	-6.88703	4.79419	1.69326	-5.08358	1.64751	-1.93408	0.79051	-5.50939	0.686033	4.57743	1.35382	-2.00447	5.83922	-4.3059	3.58231	1.50383	0.739501	4.46058	-0.434957	5.35022	0.144021	1.22309	4.94236	4.73909	8.83848	2.17861	0.749489
-5.08563	5.52013	-3.26435	3.43258	-5.91419	-1.31442	-2.68178	5.56092	0.626681	-5.55927	1.40247	-2.85147	-4.55683	-6.8696	-5.33818	-6.56627	-1.60722	3.23695	3.83435	5.36863	6.29164	-0.240918	4.02297	5.87527	-0.340689	-2.77931	-4.37638	1.37413	5.11213	-2.16416	-3.61483	3.72634	1.96986	-4.85548	-3.78199	-0.630476	0.623925	4.85714	-5.38269	-2.58741	-4.60337	3.36729	6.52432	2.01851	2.6905	0.946545	5.27961	-1.03377	4.90029	-5.92658
4.46478	7.77915	-2.55997	-0.612583	-2.94543	-2.03082	-3.2526	5.92788	-9.77001	-6.3202	4.35907	6.21551	-0.85734	0.315519	4.47745	-2.79065	-9.62414	3.50767	0.541856	1.31091	0.342192	-4.29282	-5.82112	-6.43542	-4.48954	3.23523	2.44896	-1.22778	-2.45312	1.66561	-5.9938	5.05966	-2.82548	6.67491	-4.27709	-1.9037	-2.88855	-2.13311	-2.54063	-2.91319	3.19618	-5.04946	1.88451	0.541411	1.36656	5.38893	-3.14233	7.04301	4.51666	-0.261499
0.382692	3.13685	-3.74024	1.16151	-4.71175	5.73737	-0.00336473	1.65532	-0.848105	4.24841	-3.76808	-2.35684	-5.72004	-4.11964	4.53412	-4.51781	2.21984	-5.14829	2.1656	4.79668	-5.68278	5.85663	-7.69513	-5.69789	3.79629	-8.531	-5.5962	-4.11694	-4.22695	4.94265	-8.041	-1.57864	3.42108	-2.64833	0.0503152	-3.70874	-3.51568	4.13697	5.565	3.26939	3.26944	1.78805	6.25305	1.97832	-3.17871	-4.75869	-1.56057	-10.1043	3.95787	-1.48418
3.45608	1.0306	-2.97416	3.70277	0.155833	1.94852	0.701205	0.347708	4.23606	4.2653	-4.30625	6.82141	-5.44844	-1.41877	2.06679	1.47172	5.99604	-7.00812	-4.78943	-4.8398	-6.43274	-3.27818	4.69626	3.22767	-2.29275	-3.81234	4.2992	4.76972	-6.45494	2.58326	-7.24652	0.872885	2.51895	-3.61489	-3.5429	1.16555	0.598928	-0.457166	4.99259	3.99543	-3.36894	-4.55892	5.05969	-4.69723	-1.10488	-4.84376	6.56873	7.53833	2.02655	-3.95697
-6.53784	1.99266	-4.2059	1.58895	0.974167	4.15847	1.52223	1.7265	-5.29199	-5.24263	0.730947	6.43532	-6.50599	-3.3621	7.24258	-4.93722	9.0364	-3.38013	3.42523	3.4069	-5.9084	0.439242	-3.72797	0.545283	3.03556	-7.32313	-3.53055	2.38066	2.35658	4.64775	-0.683054	-3.5441	2.86364	1.64536	-3.21653	3.42608	-1.35709	1.33486	-1.22849	1.45737	5.62741	-3.47585	-2.59057	-4.67875	2.12844	4.18534	-1.10803	-5.67948	0.0452793	2.82255
2.81008	3.10722	-4.71388	-3.13739	-7.99163	-6.06649	-0.974327	1.34731	-6.83084	-4.65098	-2.74988	-2.73715	-5.115	-4.81676	-7.32384	-5.1822	0.370946	-5.51962	4.11252	4.37277	-5.04635	-6.28406	-2.0024	4.23585	-5.15666	1.26165	8.35042	2.43081	-10.4524	-7.05664	3.43007	-0.642958	4.85744	6.69218	0.601898	-0.993055	3.24121	-3.63146	11.0917	0.80776	3.8731	-6.06016	4.99012	3.51861	3.36185	1.46634	3.95418	-10.2788	3.00196	-2.23682
-3.42904	-1.34908	-6.74478	-1.7228	-5.90618	2.79924	4.05277	4.38476	5.99887	-6.02069	-5.02785	-6.09374	-4.23374	-0.330958	7.463	-8.87934	-3.04205	-4.86225	3.66125	-4.23805	1.35418	4.268	-6.3399	1.75818	3.32664	0.255111	6.78338	5.81249	3.8413	-7.66748	-1.30809	4.21845	3.59705	5.93882	-3.43091	-3.73919	-7.13051	5.14724	2.75635	-3.04677	0.83855	2.24106	5.43305	3.41866	-2.80916	-4.3425	-0.710111	-1.84623	1.24655	-2.36726
-2.21125	-3.96093	2.00269	-0.785878	-5.17612	-4.96027	2.33116	-2.00311	-1.14506	3.59047	2.5332	6.25043	-2.55067	-4.93233	7.53313	-7.89392	-3.25549	-3.32763	-1.38613	-0.960943	0.97228	0.125958	-1.704	4.33157	-4.39626	-5.56502	-6.79232	-2.12649	-5.39688	10.4421	-4.79991	-0.95775	3.38285	5.43272	2.96508	4.77825	-5.64575	3.84089	1.94132	-0.972674	5.99042	-3.37396	-2.19208	0.237755	-1.26651	3.97044	2.4437	-7.82419	-1.53435	-3.9189
-3.23421	-4.8898	1.22675	2.41066	-7.02939	-5.22212	-3.2811	-0.751262	-2.3991	-2.28532	4.95218	-5.7052	-0.941948	-4.35559	-5.87118	-5.16458	1.4568	-4.39533	-3.08617	-1.89782	-6.06426	3.71795	3.86311	5.32824	4.47745	-2.93934	-7.65766	2.46809	-2.983	6.13298	-3.94175	4.58511	-2.24351	1.40871	-2.66145	5.56872	-5.55545	-2.05206	4.9684	-3.89752	0.777435	-0.161068	5.5094	3.6468	-2.75607	2.73036	-1.33051	-4.27434	0.259192	-3.38346
-3.30698	-2.43286	-0.45413	2.66845	-0.824249	-5.69496	-2.33406	-2.46765	-5.45569	2.79514	1.44907	6.82361	-5.61819	-5.81097	-7.36475	-1.72644	-5.07746	1.51562	-1.61619	-3.48231	-2.63847	4.20794	-5.35638	3.3177	6.21066	0.320696	6.92104	0.272097	-4.69021	2.21314	-4.56873	3.65953	-1.28302	3.04449	-1.4638	-0.247957	-6.7559	-4.41011	9.41324	-0.740474	-1.94154	4.35463	5.82327	-0.619841	-1.84814	5.45341	-5.38793	0.68144	5.66054	-3.56706
0.79292	-3.90426	-4.01637	4.12252	-2.03719	3.47632	0.454332	5.18935	6.14047	-3.8293	-2.98496	-0.994913	-5.25557	2.27042	5.2721	-5.61776	0.913321	3.67798	-2.74737	-1.02099	-2.54416	-3.83934	5.78616	-8.17814	1.55288	-4.737	6.94078	-3.27464	-6.3094	-0.901959	-7.06348	4.86802	2.88736	2.05039	-3.08647	4.39276	1.7674	5.06381	9.79	-5.74177	5.54252	-5.91951	-2.34598	2.22996	2.36771	-5.43398	-0.932846	5.6863	-2.26575	-3.88436
[truncated: 1,076 more rows]
[truncated: 150 more columns]

## Sheet: Figure 1o
Figure 1o
Ground truth weights
[truncated: 21 more rows]
[truncated: 150 more columns]

## Sheet: Figure 2d
Figure 2D
Intra_class_distance
TFvelo	Un/spliced
0.545321	0.695804
0.502502	0.831153
0.568277	0.688239
0.594119	0.913851
0.626808	0.576761
0.593051	0.6466
0.399375	0.485201
0.843668	0.602228
0.539954	0.618681
[truncated: 396 more rows]

## Sheet: Figure 2e
Figur 2e
[truncated: 407 more rows]

[truncated: 16 more sheets: Figure 2f, Figure 2g, Figure 3a, Figure 3d, Figure 4g, Figure S4a, Figure S4b, Figure S5h, Figure S5i, Figure S5j, Figure S14a, Figure S14b, Figure S14c, Figure S14d, Figure S14e, Figure S14f]
